# Supplementary material for: [Mn(bpb)(DMAP)(NO)], an {Mn–NO}6 nitrosyl with Z′ = 8
Source: Acta Crystallogr Sect E Struct Rep Online. 2011 Sep 30;67(Pt 10):m1451–2. doi: 10.1107/S1600536811038669 (PMC3201327; doi:10.1107/S1600536811038669)
Supplement: Supplementary file 1 [file e-67-m1451-sup1.cif]

##############################################################################
#                                                                            #
# This CIF contains the data in a paper accepted for publication in          #
# Acta Crystallographica Section E. It conforms to the requirements of       #
# Notes for Authors for Acta Crystallographica Section E, and has been       #
# peer reviewed under the auspices of the IUCr Commission on Journals.       #
#                                                                            #
# Full details of the Crystallographic Information File format               #
# are given in the paper "The Crystallographic Information File (CIF):       #
# a New Standard Archive File for Crystallography" by S. R. Hall, F. H.      #
# Allen and I. D. Brown [Acta Cryst. (1991), A47, 655-685].                  #
#                                                                            #
# The current version of the core CIF dictionary is obtainable from          #
# ftp://ftp.iucr.org/pub/cif_core.dic.                                       #
#                                                                            #
# Software is freely available for graphical display of the structure(s)     #
# in this CIF. For information consult the CIF software page                 #
# http://www.iucr.org/resources/cif/software.                                #
#                                                                            #
# This file may be used for bona fide research purposes within the           #
# scientific community so long as proper attribution is given to the journal # 
# article from which it was obtained.                                        #
#                                                                            #
##############################################################################
data_I
_audit_creation_method     SHELXL-97
_chemical_name_systematic
;
octakis{[4-(dimethylamino)pyridine](nitrosyl)[<i>N</i>,<i>N</i>'-(<i>o</i>-
phenylene)bis(pyridine-2-carboxamidato)]manganese(II)} ethanol heptasolvate
3.5-hydrate
;
_chemical_name_common
;
(<i>N</i>,<i>N</i>'-<i>o</i>-Phenylenebis(pyridine-2-carboxamidato))
(dimethylaminopyridine) (nitrosyl)manganese(II) heptakis ethanol solvate
hydrate
;
_chemical_formula_moiety     '8(C25 H22 Mn N7 O3), 7(C2 H6 O), 3.5(H2 O)'
_chemical_formula_sum     'C26.75 H28.12 Mn N7 O4.31'
_chemical_formula_iupac
                    '[Mn (C18 H12 N4 O2) (C7 H10 N2) (N O)]8, 7C2 H6 O, 3.5H2 O'
_chemical_formula_weight     571.63
_chemical_melting_point     ?
_symmetry_cell_setting     monoclinic
_symmetry_space_group_name_H-M     'P c'
_symmetry_space_group_name_hall     'P -2yc'
loop_
    _symmetry_equiv_pos_as_xyz
    'x, y, z'
    'x, -y, z+1/2'
_cell_length_a     24.943(3)
_cell_length_b     14.4343(18)
_cell_length_c     29.688(4)
_cell_angle_alpha     90.00
_cell_angle_beta     101.190(3)
_cell_angle_gamma     90.00
_cell_volume     10486(2)
_cell_formula_units_Z     16
_cell_measurement_reflns_used     3191
_cell_measurement_theta_min     2.18
_cell_measurement_theta_max     20.6
_cell_measurement_temperature     90(2)
_exptl_crystal_description     plate
_exptl_crystal_colour     brown
_exptl_crystal_size_max     0.28
_exptl_crystal_size_mid     0.04
_exptl_crystal_size_min     0.03
_exptl_crystal_density_diffrn     1.448
_exptl_crystal_density_meas     ?
_exptl_crystal_density_method     'not measured'
_exptl_crystal_F_000     4754
_exptl_absorpt_coefficient_mu     0.553
_exptl_absorpt_correction_type     multi-scan
_exptl_absorpt_process_details     '(<i>TWINABS</i>; Sheldrick, 2005)'
_exptl_absorpt_correction_T_min     0.861
_exptl_absorpt_correction_T_max     0.984
_exptl_special_details     ?
_diffrn_ambient_temperature     90(2)
_diffrn_radiation_type     MoK\a
_diffrn_radiation_wavelength     0.71073
_diffrn_radiation_source     'fine-focus sealed tube'
_diffrn_radiation_monochromator     graphite
_diffrn_measurement_device_type     'Bruker SMART APEXII'
_diffrn_measurement_method     \w
_diffrn_detector_area_resol_mean     8.3
_diffrn_reflns_number     158363
_diffrn_reflns_av_R_equivalents     0.164
_diffrn_reflns_av_sigmaI/netI     0.5105
_diffrn_reflns_theta_min     1.72
_diffrn_reflns_theta_max     25.37
_diffrn_reflns_theta_full     25.37
_diffrn_measured_fraction_theta_max     0.997
_diffrn_measured_fraction_theta_full     0.997
_diffrn_reflns_limit_h_min     -30
_diffrn_reflns_limit_h_max     30
_diffrn_reflns_limit_k_min     -17
_diffrn_reflns_limit_k_max     17
_diffrn_reflns_limit_l_min     -35
_diffrn_reflns_limit_l_max     35
_refine_special_details
;
Refinement of <i>F</i>^2^ against ALL reflections. The weighted <i>R</i>-factor
<i>wR</i> and goodness of fit <i>S</i> are based on <i>F</i>^2^, conventional
<i>R</i>-factors <i>R</i> are based on <i>F</i>, with <i>F</i> set to zero for
negative <i>F</i>^2^. The threshold expression of <i>F</i>^2^ >
\s(<i>F</i>^2^) is used only for calculating <i>R</i>-factors(gt) <i>etc</i>.
and is not relevant to the choice of reflections for refinement.
<i>R</i>-factors based on <i>F</i>^2^ are statistically about twice as large
as those based on <i>F</i>, and <i>R</i>- factors based on ALL data will be
even larger.
;
_reflns_number_total     94844
_reflns_number_gt     26534
_reflns_threshold_expression     I>2\s(I)
_refine_ls_structure_factor_coef     Fsqd
_refine_ls_matrix_type     full
_refine_ls_R_factor_all     0.2135
_refine_ls_R_factor_gt     0.0679
_refine_ls_wR_factor_gt     0.1206
_refine_ls_wR_factor_ref     0.1514
_refine_ls_goodness_of_fit_ref     0.637
_refine_ls_restrained_S_all     0.641
_refine_ls_number_reflns     19177
_refine_ls_number_parameters     1275
_refine_ls_number_restraints     3166
_refine_ls_hydrogen_treatment     constr
_refine_ls_weighting_scheme     calc
_refine_ls_weighting_details
                 'calc w=1/[\s^2^(Fo^2^)+(0.0236P)^2^] where P=(Fo^2^+2Fc^2^)/3'
_atom_sites_solution_hydrogens     geom
_atom_sites_solution_primary     direct
_atom_sites_solution_secondary     difmap
_refine_ls_shift/su_max     0.079
_refine_ls_shift/su_mean     0.000
_refine_diff_density_max     1.042
_refine_diff_density_min     -0.547
_refine_ls_extinction_method     none
_refine_ls_extinction_coef     ?
_refine_ls_abs_structure_details     ?
_refine_ls_abs_structure_Flack     ?
loop_
    _atom_type_symbol
    _atom_type_description
    _atom_type_scat_dispersion_real
    _atom_type_scat_dispersion_imag
    _atom_type_scat_source
    'C' 'C' 0.0033 0.0016
                         'International Tables Vol C Tables 4.2.6.8 and 6.1.1.4'
    'H' 'H' 0.0000 0.0000
                         'International Tables Vol C Tables 4.2.6.8 and 6.1.1.4'
    'N' 'N' 0.0061 0.0033
                         'International Tables Vol C Tables 4.2.6.8 and 6.1.1.4'
    'O' 'O' 0.0106 0.0060
                         'International Tables Vol C Tables 4.2.6.8 and 6.1.1.4'
    'Mn' 'Mn' 0.3368 0.7283
                         'International Tables Vol C Tables 4.2.6.8 and 6.1.1.4'
_computing_data_collection     'APEX2 (Bruker, 2005)'
_computing_cell_refinement     'SAINT (Bruker, 2005)'
_computing_data_reduction     'SAINT (Bruker, 2005)'
_computing_structure_solution     'SHELXS97 (Sheldrick, 2008)'
_computing_structure_refinement     'SHELXL97 (Sheldrick, 2008)'
_computing_molecular_graphics     'XP in SHELXTL (Sheldrick, 2008)'
_computing_publication_material
;
SHELXL97 (Sheldrick, 2008) and publCIF (Westrip, 2010)
;
loop_
    _atom_site_type_symbol
    _atom_site_label
    _atom_site_fract_x
    _atom_site_fract_y
    _atom_site_fract_z
    _atom_site_U_iso_or_equiv
    _atom_site_adp_type
    _atom_site_calc_flag
    _atom_site_refinement_flags
    _atom_site_occupancy
    _atom_site_symmetry_multiplicity
    _atom_site_disorder_assembly
    _atom_site_disorder_group
    Mn Mn1 1.16133(13) 0.9554(2) 0.75887(11) 0.0182(9) Uani d D 1 1 . .
    O O1 1.2040(5) 1.2061(8) 0.7169(4) 0.022(4) Uiso d D 1 1 . .
    O O2 1.2120(6) 0.7182(9) 0.7044(4) 0.032(4) Uiso d D 1 1 . .
    O O3 1.0498(5) 0.9498(9) 0.7141(4) 0.026(4) Uiso d D 1 1 . .
    N N1 1.1457(6) 1.0674(9) 0.7954(5) 0.021(4) Uiso d D 1 1 . .
    N N2 1.1838(6) 1.0506(9) 0.7197(5) 0.023(5) Uiso d D 1 1 . .
    N N3 1.1924(6) 0.8743(9) 0.7187(5) 0.016(4) Uiso d D 1 1 . .
    N N4 1.1579(6) 0.8318(8) 0.7935(4) 0.013(4) Uiso d D 1 1 . .
    N N5 1.0977(6) 0.9503(10) 0.7323(5) 0.023(5) Uiso d D 1 1 . .
    N N6 1.2412(5) 0.9692(9) 0.7998(4) 0.012(4) Uiso d D 1 1 . .
    N N7 1.3994(6) 1.0009(10) 0.8792(5) 0.016(4) Uiso d D 1 1 . .
    C C1 1.1252(7) 1.0775(11) 0.8343(5) 0.016(5) Uiso d D 1 1 . .
    H H1 1.1119 1.0237 0.8469 0.019 Uiso calc R 1 1 . .
    C C2 1.1224(8) 1.1608(11) 0.8569(6) 0.028(6) Uiso d D 1 1 . .
    H H2 1.1078 1.1633 0.8841 0.034 Uiso calc R 1 1 . .
    C C3 1.1410(8) 1.2391(13) 0.8393(6) 0.029(6) Uiso d D 1 1 . .
    H H3 1.1401 1.2963 0.8550 0.034 Uiso calc R 1 1 . .
    C C4 1.1612(8) 1.2370(12) 0.7991(6) 0.025(6) Uiso d D 1 1 . .
    H H4 1.1728 1.2915 0.7858 0.030 Uiso calc R 1 1 . .
    C C5 1.1634(8) 1.1488(11) 0.7789(6) 0.021(5) Uiso d D 1 1 . .
    C C6 1.1857(9) 1.1397(12) 0.7345(6) 0.029(6) Uiso d D 1 1 . .
    C C7 1.1992(9) 1.0170(11) 0.6808(6) 0.015(5) Uiso d D 1 1 . .
    C C8 1.2100(9) 1.0718(13) 0.6432(6) 0.034(7) Uiso d D 1 1 . .
    H H8 1.2066 1.1374 0.6428 0.041 Uiso calc R 1 1 . .
    C C9 1.2262(9) 1.0224(12) 0.6064(7) 0.032(7) Uiso d D 1 1 . .
    H H9 1.2321 1.0568 0.5805 0.038 Uiso calc R 1 1 . .
    C C10 1.2340(9) 0.9237(13) 0.6059(7) 0.039(7) Uiso d D 1 1 . .
    H H10 1.2457 0.8936 0.5811 0.046 Uiso calc R 1 1 . .
    C C11 1.2239(8) 0.8757(12) 0.6429(6) 0.021(6) Uiso d D 1 1 . .
    H H11 1.2297 0.8106 0.6439 0.025 Uiso calc R 1 1 . .
    C C12 1.2049(8) 0.9191(11) 0.6802(6) 0.017(5) Uiso d D 1 1 . .
    C C13 1.1959(8) 0.7826(11) 0.7286(6) 0.026(6) Uiso d D 1 1 . .
    C C14 1.1732(8) 0.7582(11) 0.7694(6) 0.016(5) Uiso d D 1 1 . .
    C C15 1.1710(8) 0.6660(12) 0.7833(6) 0.028(6) Uiso d D 1 1 . .
    H H15 1.1827 0.6174 0.7659 0.034 Uiso calc R 1 1 . .
    C C16 1.1522(8) 0.6473(12) 0.8213(6) 0.028(6) Uiso d D 1 1 . .
    H H16 1.1483 0.5850 0.8305 0.034 Uiso calc R 1 1 . .
    C C17 1.1381(8) 0.7217(12) 0.8478(6) 0.027(5) Uiso d D 1 1 . .
    H H17 1.1267 0.7108 0.8760 0.032 Uiso calc R 1 1 . .
    C C18 1.1416(8) 0.8092(12) 0.8316(6) 0.022(5) Uiso d D 1 1 . .
    H H18 1.1312 0.8583 0.8494 0.026 Uiso calc R 1 1 . .
    C C19 1.2511(8) 0.9712(12) 0.8461(6) 0.023(6) Uiso d D 1 1 . .
    H H19 1.2209 0.9620 0.8608 0.028 Uiso calc R 1 1 . .
    C C20 1.3005(7) 0.9853(13) 0.8730(6) 0.022(6) Uiso d D 1 1 . .
    H H20 1.3036 0.9892 0.9053 0.026 Uiso calc R 1 1 . .
    C C21 1.3477(7) 0.9944(13) 0.8537(5) 0.015(5) Uiso d D 1 1 . .
    C C22 1.3379(7) 0.9947(13) 0.8063(6) 0.023(6) Uiso d D 1 1 . .
    H H22 1.3674 1.0043 0.7908 0.028 Uiso calc R 1 1 . .
    C C23 1.2857(7) 0.9811(13) 0.7812(6) 0.020(6) Uiso d D 1 1 . .
    H H23 1.2810 0.9801 0.7487 0.024 Uiso calc R 1 1 . .
    C C24 1.4076(8) 1.0026(14) 0.9286(5) 0.023(6) Uiso d D 1 1 . .
    H H24A 1.3721 0.9994 0.9381 0.035 Uiso calc R 1 1 . .
    H H24B 1.4262 1.0601 0.9401 0.035 Uiso calc R 1 1 . .
    H H24C 1.4300 0.9494 0.9412 0.035 Uiso calc R 1 1 . .
    C C25 1.4465(7) 1.0031(13) 0.8581(6) 0.021(6) Uiso d D 1 1 . .
    H H25A 1.4349 1.0001 0.8246 0.031 Uiso calc R 1 1 . .
    H H25B 1.4701 0.9501 0.8687 0.031 Uiso calc R 1 1 . .
    H H25C 1.4668 1.0607 0.8665 0.031 Uiso calc R 1 1 . .
    Mn Mn2 1.05533(13) 1.4634(2) 0.70853(11) 0.0191(9) Uani d D 1 1 . .
    O O4 1.0729(5) 1.2372(8) 0.6295(4) 0.031(4) Uiso d D 1 1 . .
    O O5 1.0601(5) 1.7205(9) 0.6538(4) 0.041(4) Uiso d D 1 1 . .
    O O6 1.1569(5) 1.4482(9) 0.7702(4) 0.031(4) Uiso d D 1 1 . .
    N N8 1.0300(6) 1.3369(8) 0.7292(4) 0.007(4) Uiso d D 1 1 . .
    N N9 1.0714(6) 1.3892(9) 0.6584(4) 0.020(4) Uiso d D 1 1 . .
    N N10 1.0732(6) 1.5647(9) 0.6708(5) 0.025(5) Uiso d D 1 1 . .
    N N11 1.0316(6) 1.5753(9) 0.7427(5) 0.019(4) Uiso d D 1 1 . .
    N N12 1.1137(6) 1.4543(10) 0.7433(5) 0.018(4) Uiso d D 1 1 . .
    N N13 0.9752(5) 1.4773(10) 0.6706(5) 0.022(5) Uiso d D 1 1 . .
    N N14 0.8138(6) 1.5220(10) 0.5973(5) 0.020(4) Uiso d D 1 1 . .
    C C26 1.0097(7) 1.3107(11) 0.7656(5) 0.016(5) Uiso d D 1 1 . .
    H H26 1.0022 1.3586 0.7854 0.019 Uiso calc R 1 1 . .
    C C27 0.9984(8) 1.2207(11) 0.7776(6) 0.021(5) Uiso d D 1 1 . .
    H H27 0.9824 1.2074 0.8034 0.025 Uiso calc R 1 1 . .
    C C28 1.0128(8) 1.1485(12) 0.7481(6) 0.025(5) Uiso d D 1 1 . .
    H H28 1.0083 1.0850 0.7549 0.030 Uiso calc R 1 1 . .
    C C29 1.0332(8) 1.1745(12) 0.7096(6) 0.036(6) Uiso d D 1 1 . .
    H H29 1.0421 1.1284 0.6894 0.044 Uiso calc R 1 1 . .
    C C30 1.0407(7) 1.2687(11) 0.7003(5) 0.015(5) Uiso d D 1 1 . .
    C C31 1.0644(8) 1.2953(11) 0.6581(6) 0.023(5) Uiso d D 1 1 . .
    C C32 1.0962(7) 1.4355(11) 0.6273(5) 0.015(5) Uiso d D 1 1 . .
    C C33 1.1166(7) 1.3933(12) 0.5906(6) 0.026(5) Uiso d D 1 1 . .
    H H33 1.1135 1.3289 0.5839 0.031 Uiso calc R 1 1 . .
    C C34 1.1417(8) 1.4564(12) 0.5653(6) 0.030(6) Uiso d D 1 1 . .
    H H34 1.1575 1.4317 0.5412 0.036 Uiso calc R 1 1 . .
    C C35 1.1458(7) 1.5489(12) 0.5720(6) 0.027(5) Uiso d D 1 1 . .
    H H35 1.1634 1.5857 0.5526 0.032 Uiso calc R 1 1 . .
    C C36 1.1239(8) 1.5920(13) 0.6076(6) 0.046(7) Uiso d D 1 1 . .
    H H36A 1.1262 1.6571 0.6125 0.055 Uiso calc R 1 1 . .
    C C37 1.0981(7) 1.5331(11) 0.6358(6) 0.021(5) Uiso d D 1 1 . .
    C C38 1.0575(7) 1.6486(11) 0.6777(5) 0.016(5) Uiso d D 1 1 . .
    C C39 1.0352(8) 1.6566(11) 0.7193(6) 0.018(5) Uiso d D 1 1 . .
    C C40 1.0173(8) 1.7386(12) 0.7348(6) 0.023(5) Uiso d D 1 1 . .
    H H40 1.0186 1.7941 0.7178 0.028 Uiso calc R 1 1 . .
    C C41 0.9978(9) 1.7405(14) 0.7745(7) 0.046(7) Uiso d D 1 1 . .
    H H41 0.9874 1.7981 0.7857 0.055 Uiso calc R 1 1 . .
    C C42 0.9925(7) 1.6597(11) 0.7993(6) 0.022(5) Uiso d D 1 1 . .
    H H4A 0.9772 1.6595 0.8262 0.026 Uiso calc R 1 1 . .
    C C43 1.0115(7) 1.5793(11) 0.7815(5) 0.020(5) Uiso d D 1 1 . .
    H H43 1.0101 1.5233 0.7980 0.023 Uiso calc R 1 1 . .
    C C44 0.9316(7) 1.4741(12) 0.6905(6) 0.016(5) Uiso d D 1 1 . .
    H H44 0.9379 1.4620 0.7226 0.019 Uiso calc R 1 1 . .
    C C45 0.8782(7) 1.4870(11) 0.6680(5) 0.012(5) Uiso d D 1 1 . .
    H H45 0.8496 1.4807 0.6848 0.014 Uiso calc R 1 1 . .
    C C46 0.8652(6) 1.5087(12) 0.6222(5) 0.016(5) Uiso d D 1 1 . .
    C C47 0.9117(6) 1.5135(11) 0.6007(6) 0.014(5) Uiso d D 1 1 . .
    H H47 0.9067 1.5270 0.5688 0.016 Uiso calc R 1 1 . .
    C C48 0.9629(7) 1.4991(12) 0.6251(6) 0.025(5) Uiso d D 1 1 . .
    H H48 0.9924 1.5047 0.6094 0.030 Uiso calc R 1 1 . .
    C C49 0.7681(7) 1.5197(13) 0.6224(6) 0.027(6) Uiso d D 1 1 . .
    H H49A 0.7824 1.5068 0.6549 0.041 Uiso calc R 1 1 . .
    H H49B 0.7423 1.4710 0.6095 0.041 Uiso calc R 1 1 . .
    H H49C 0.7495 1.5798 0.6193 0.041 Uiso calc R 1 1 . .
    C C50 0.8045(7) 1.5414(12) 0.5487(5) 0.026(5) Uiso d D 1 1 . .
    H H50A 0.8396 1.5422 0.5384 0.038 Uiso calc R 1 1 . .
    H H50B 0.7868 1.6020 0.5427 0.038 Uiso calc R 1 1 . .
    H H50C 0.7810 1.4934 0.5319 0.038 Uiso calc R 1 1 . .
    Mn Mn3 0.29953(13) 0.2148(2) 0.51169(10) 0.0238(9) Uani d D 1 1 . .
    O O7 0.1781(6) 0.3926(9) 0.4549(4) 0.034(4) Uiso d D 1 1 . .
    O O8 0.2765(6) -0.0687(9) 0.4950(5) 0.043(4) Uiso d D 1 1 . .
    O O9 0.2911(6) 0.2230(10) 0.6054(4) 0.039(4) Uiso d D 1 1 . .
    N N15 0.3158(6) 0.3573(8) 0.5188(5) 0.019(4) Uiso d D 1 1 . .
    N N16 0.2273(5) 0.2614(10) 0.4854(5) 0.024(5) Uiso d D 1 1 . .
    N N17 0.2662(6) 0.0932(9) 0.4924(5) 0.028(5) Uiso d D 1 1 . .
    N N18 0.3674(5) 0.1272(9) 0.5283(5) 0.017(4) Uiso d D 1 1 . .
    N N19 0.2922(7) 0.2155(11) 0.5649(5) 0.033(5) Uiso d D 1 1 . .
    N N20 0.3240(6) 0.2342(10) 0.4470(4) 0.019(4) Uiso d D 1 1 . .
    N N21 0.3700(6) 0.2714(11) 0.3209(5) 0.022(4) Uiso d D 1 1 . .
    C C51 0.3593(8) 0.4005(12) 0.5436(6) 0.027(6) Uiso d D 1 1 . .
    H H51 0.3910 0.3664 0.5568 0.032 Uiso calc R 1 1 . .
    C C52 0.3574(7) 0.4972(11) 0.5497(6) 0.010(5) Uiso d D 1 1 . .
    H H52 0.3889 0.5274 0.5664 0.012 Uiso calc R 1 1 . .
    C C53 0.3106(8) 0.5517(13) 0.5323(7) 0.034(6) Uiso d D 1 1 . .
    H H53 0.3096 0.6165 0.5378 0.040 Uiso calc R 1 1 . .
    C C54 0.2668(8) 0.5055(11) 0.5068(6) 0.017(5) Uiso d D 1 1 . .
    H H54 0.2352 0.5389 0.4926 0.021 Uiso calc R 1 1 . .
    C C55 0.2688(7) 0.4072(11) 0.5015(7) 0.026(6) Uiso d D 1 1 . .
    C C56 0.2189(8) 0.3521(12) 0.4784(7) 0.031(6) Uiso d D 1 1 . .
    C C57 0.1859(8) 0.1916(13) 0.4719(7) 0.042(7) Uiso d D 1 1 . .
    C C58 0.1292(9) 0.2093(16) 0.4599(8) 0.070(9) Uiso d D 1 1 . .
    H H58 0.1142 0.2696 0.4610 0.084 Uiso calc R 1 1 . .
    C C59 0.0962(9) 0.1297(15) 0.4460(7) 0.066(8) Uiso d D 1 1 . .
    H H59 0.0580 0.1371 0.4359 0.079 Uiso calc R 1 1 . .
    C C60 0.1188(9) 0.0408(15) 0.4469(7) 0.059(8) Uiso d D 1 1 . .
    H H60 0.0945 -0.0093 0.4375 0.071 Uiso calc R 1 1 . .
    C C61 0.1743(8) 0.0200(13) 0.4605(7) 0.037(6) Uiso d D 1 1 . .
    H H61 0.1879 -0.0417 0.4620 0.044 Uiso calc R 1 1 . .
    C C62 0.2094(7) 0.0997(13) 0.4722(7) 0.041(7) Uiso d D 1 1 . .
    C C63 0.2935(7) 0.0159(12) 0.5007(7) 0.027(6) Uiso d D 1 1 . .
    C C64 0.3509(7) 0.0354(11) 0.5234(6) 0.020(5) Uiso d D 1 1 . .
    C C65 0.3868(7) -0.0363(12) 0.5348(6) 0.025(5) Uiso d D 1 1 . .
    H H65 0.3752 -0.0990 0.5310 0.030 Uiso calc R 1 1 . .
    C C66 0.4411(8) -0.0135(13) 0.5522(7) 0.042(6) Uiso d D 1 1 . .
    H H66 0.4667 -0.0620 0.5609 0.050 Uiso calc R 1 1 . .
    C C67 0.4592(7) 0.0787(11) 0.5572(6) 0.020(5) Uiso d D 1 1 . .
    H H67 0.4965 0.0939 0.5684 0.024 Uiso calc R 1 1 . .
    C C68 0.4201(7) 0.1455(12) 0.5448(6) 0.023(6) Uiso d D 1 1 . .
    H H68 0.4311 0.2085 0.5482 0.028 Uiso calc R 1 1 . .
    C C69 0.3759(7) 0.2533(12) 0.4450(6) 0.017(5) Uiso d D 1 1 . .
    H H69 0.4021 0.2595 0.4727 0.020 Uiso calc R 1 1 . .
    C C70 0.3920(8) 0.2641(13) 0.4042(5) 0.028(6) Uiso d D 1 1 . .
    H H70 0.4295 0.2744 0.4041 0.034 Uiso calc R 1 1 . .
    C C71 0.3555(7) 0.2605(12) 0.3627(5) 0.011(5) Uiso d D 1 1 . .
    C C72 0.2991(7) 0.2479(12) 0.3646(6) 0.016(5) Uiso d D 1 1 . .
    H H72 0.2718 0.2482 0.3374 0.019 Uiso calc R 1 1 . .
    C C73 0.2857(7) 0.2355(12) 0.4069(5) 0.018(5) Uiso d D 1 1 . .
    H H73 0.2483 0.2275 0.4086 0.021 Uiso calc R 1 1 . .
    C C74 0.4263(7) 0.2735(14) 0.3170(6) 0.029(6) Uiso d D 1 1 . .
    H H74A 0.4491 0.2843 0.3473 0.043 Uiso calc R 1 1 . .
    H H74B 0.4320 0.3235 0.2961 0.043 Uiso calc R 1 1 . .
    H H74C 0.4362 0.2141 0.3049 0.043 Uiso calc R 1 1 . .
    C C75 0.3299(7) 0.2577(13) 0.2786(5) 0.019(5) Uiso d D 1 1 . .
    H H75A 0.2930 0.2581 0.2854 0.029 Uiso calc R 1 1 . .
    H H75B 0.3365 0.1980 0.2649 0.029 Uiso calc R 1 1 . .
    H H75C 0.3332 0.3076 0.2569 0.029 Uiso calc R 1 1 . .
    Mn Mn4 0.54984(13) 0.5246(2) 0.47811(10) 0.0200(9) Uani d D 1 1 . .
    O O10 0.4962(6) 0.7669(9) 0.5250(4) 0.032(4) Uiso d D 1 1 . .
    O O11 0.5037(6) 0.2800(9) 0.5276(4) 0.040(4) Uiso d D 1 1 . .
    O O12 0.6608(6) 0.5207(9) 0.5241(5) 0.035(4) Uiso d D 1 1 . .
    N N22 0.5555(6) 0.6439(8) 0.4426(4) 0.012(4) Uiso d D 1 1 . .
    N N23 0.5231(6) 0.6133(9) 0.5182(4) 0.016(4) Uiso d D 1 1 . .
    N N24 0.5253(6) 0.4355(9) 0.5190(4) 0.013(4) Uiso d D 1 1 . .
    N N25 0.5604(6) 0.4040(8) 0.4427(4) 0.014(4) Uiso d D 1 1 . .
    N N26 0.6143(6) 0.5258(10) 0.5035(5) 0.021(5) Uiso d D 1 1 . .
    N N27 0.4701(5) 0.5163(10) 0.4370(5) 0.022(5) Uiso d D 1 1 . .
    N N28 0.3132(6) 0.5041(11) 0.3555(5) 0.016(4) Uiso d D 1 1 . .
    C C76 0.5772(8) 0.6601(12) 0.4052(6) 0.021(5) Uiso d D 1 1 . .
    H H76 0.5898 0.6082 0.3906 0.025 Uiso calc R 1 1 . .
    C C77 0.5825(8) 0.7486(11) 0.3860(6) 0.027(6) Uiso d D 1 1 . .
    H H77 0.5994 0.7565 0.3602 0.032 Uiso calc R 1 1 . .
    C C78 0.5619(8) 0.8231(12) 0.4067(6) 0.023(5) Uiso d D 1 1 . .
    H H78 0.5625 0.8836 0.3941 0.027 Uiso calc R 1 1 . .
    C C79 0.5406(7) 0.8091(11) 0.4455(5) 0.013(5) Uiso d D 1 1 . .
    H H79 0.5285 0.8602 0.4610 0.015 Uiso calc R 1 1 . .
    C C80 0.5368(9) 0.7169(12) 0.4625(6) 0.031(6) Uiso d D 1 1 . .
    C C81 0.5174(8) 0.7030(11) 0.5065(6) 0.020(5) Uiso d D 1 1 . .
    C C82 0.5090(8) 0.5732(11) 0.5572(6) 0.018(5) Uiso d D 1 1 . .
    C C83 0.4965(8) 0.6205(12) 0.5949(6) 0.026(6) Uiso d D 1 1 . .
    H H83 0.4976 0.6863 0.5956 0.031 Uiso calc R 1 1 . .
    C C84 0.4825(8) 0.5717(12) 0.6319(6) 0.022(6) Uiso d D 1 1 . .
    H H84 0.4722 0.6046 0.6566 0.026 Uiso calc R 1 1 . .
    C C85 0.4836(8) 0.4767(11) 0.6324(6) 0.017(6) Uiso d D 1 1 . .
    H H85 0.4756 0.4449 0.6584 0.021 Uiso calc R 1 1 . .
    C C86 0.4964(8) 0.4246(12) 0.5955(6) 0.026(6) Uiso d D 1 1 . .
    H H86 0.4953 0.3588 0.5956 0.031 Uiso calc R 1 1 . .
    C C87 0.5110(9) 0.4742(11) 0.5582(6) 0.020(6) Uiso d D 1 1 . .
    C C88 0.5220(9) 0.3461(12) 0.5071(6) 0.027(6) Uiso d D 1 1 . .
    C C89 0.5420(8) 0.3301(11) 0.4641(6) 0.022(6) Uiso d D 1 1 . .
    C C90 0.5435(8) 0.2436(12) 0.4474(6) 0.029(6) Uiso d D 1 1 . .
    H H90 0.5316 0.1926 0.4632 0.035 Uiso calc R 1 1 . .
    C C91 0.5626(7) 0.2293(12) 0.4068(6) 0.025(5) Uiso d D 1 1 . .
    H H91 0.5640 0.1687 0.3947 0.030 Uiso calc R 1 1 . .
    C C92 0.5798(7) 0.3064(11) 0.3840(6) 0.016(5) Uiso d D 1 1 . .
    H H92 0.5921 0.2996 0.3559 0.019 Uiso calc R 1 1 . .
    C C93 0.5780(8) 0.3924(13) 0.4045(6) 0.037(6) Uiso d D 1 1 . .
    H H93 0.5902 0.4451 0.3901 0.044 Uiso calc R 1 1 . .
    C C94 0.4622(7) 0.5138(12) 0.3905(5) 0.016(5) Uiso d D 1 1 . .
    H H94 0.4932 0.5170 0.3764 0.019 Uiso calc R 1 1 . .
    C C95 0.4115(7) 0.5069(13) 0.3629(6) 0.014(5) Uiso d D 1 1 . .
    H H95 0.4088 0.5031 0.3306 0.016 Uiso calc R 1 1 . .
    C C96 0.3633(7) 0.5054(14) 0.3811(5) 0.015(5) Uiso d D 1 1 . .
    C C97 0.3748(7) 0.5025(13) 0.4289(5) 0.014(5) Uiso d D 1 1 . .
    H H97 0.3452 0.4944 0.4444 0.016 Uiso calc R 1 1 . .
    C C98 0.4260(7) 0.5106(13) 0.4546(6) 0.020(5) Uiso d D 1 1 . .
    H H98 0.4300 0.5123 0.4871 0.023 Uiso calc R 1 1 . .
    C C99 0.3037(8) 0.5038(14) 0.3063(6) 0.024(6) Uiso d D 1 1 . .
    H H99A 0.3387 0.4989 0.2961 0.036 Uiso calc R 1 1 . .
    H H99B 0.2854 0.5614 0.2946 0.036 Uiso calc R 1 1 . .
    H H99C 0.2805 0.4508 0.2946 0.036 Uiso calc R 1 1 . .
    C C100 0.2656(8) 0.5064(14) 0.3780(7) 0.031(6) Uiso d D 1 1 . .
    H H10B 0.2320 0.5021 0.3547 0.047 Uiso calc R 1 1 . .
    H H10C 0.2657 0.5646 0.3950 0.047 Uiso calc R 1 1 . .
    H H10D 0.2675 0.4541 0.3993 0.047 Uiso calc R 1 1 . .
    Mn Mn5 0.65198(14) 1.0340(2) 0.52464(11) 0.0229(10) Uani d D 1 1 . .
    O O13 0.6322(5) 0.8118(8) 0.6036(4) 0.028(4) Uiso d D 1 1 . .
    O O14 0.6501(5) 1.2919(9) 0.5800(4) 0.037(4) Uiso d D 1 1 . .
    O O15 0.5565(5) 1.0268(9) 0.4557(4) 0.030(4) Uiso d D 1 1 . .
    N N29 0.6767(6) 0.9055(9) 0.5062(5) 0.025(5) Uiso d D 1 1 . .
    N N30 0.6276(6) 0.9600(8) 0.5711(4) 0.016(4) Uiso d D 1 1 . .
    N N31 0.6325(6) 1.1352(9) 0.5619(4) 0.016(4) Uiso d D 1 1 . .
    N N32 0.6817(6) 1.1411(9) 0.4917(5) 0.023(4) Uiso d D 1 1 . .
    N N33 0.5960(6) 1.0275(10) 0.4864(5) 0.019(5) Uiso d D 1 1 . .
    N N34 0.7322(5) 1.0344(10) 0.5646(5) 0.016(5) Uiso d D 1 1 . .
    N N35 0.8882(6) 1.0084(10) 0.6471(5) 0.022(4) Uiso d D 1 1 . .
    C C101 0.6992(7) 0.8808(11) 0.4722(6) 0.020(5) Uiso d D 1 1 . .
    H H101 0.7085 0.9282 0.4528 0.024 Uiso calc R 1 1 . .
    C C102 0.7109(8) 0.7879(12) 0.4619(6) 0.024(6) Uiso d D 1 1 . .
    H H102 0.7273 0.7724 0.4366 0.029 Uiso calc R 1 1 . .
    C C103 0.6966(7) 0.7206(11) 0.4912(5) 0.013(5) Uiso d D 1 1 . .
    H H103 0.7035 0.6571 0.4860 0.016 Uiso calc R 1 1 . .
    C C104 0.6725(7) 0.7447(10) 0.5280(5) 0.012(5) Uiso d D 1 1 . .
    H H104 0.6618 0.6989 0.5474 0.015 Uiso calc R 1 1 . .
    C C105 0.6647(8) 0.8387(11) 0.5352(6) 0.024(6) Uiso d D 1 1 . .
    C C106 0.6382(7) 0.8694(10) 0.5750(5) 0.012(5) Uiso d D 1 1 . .
    C C107 0.6040(8) 1.0132(11) 0.6033(6) 0.022(5) Uiso d D 1 1 . .
    C C108 0.5763(8) 0.9757(13) 0.6362(6) 0.043(6) Uiso d D 1 1 . .
    H H108 0.5720 0.9108 0.6395 0.052 Uiso calc R 1 1 . .
    C C109 0.5546(8) 1.0423(11) 0.6645(6) 0.021(6) Uiso d D 1 1 . .
    H H109 0.5378 1.0196 0.6884 0.025 Uiso calc R 1 1 . .
    C C110 0.5571(8) 1.1353(12) 0.6587(6) 0.034(6) Uiso d D 1 1 . .
    H H110 0.5416 1.1761 0.6779 0.041 Uiso calc R 1 1 . .
    C C111 0.5825(7) 1.1706(13) 0.6245(6) 0.034(6) Uiso d D 1 1 . .
    H H111 0.5831 1.2356 0.6195 0.041 Uiso calc R 1 1 . .
    C C112 0.6072(8) 1.1104(12) 0.5974(6) 0.032(6) Uiso d D 1 1 . .
    C C113 0.6526(8) 1.2200(12) 0.5554(6) 0.025(5) Uiso d D 1 1 . .
    C C114 0.6788(7) 1.2230(11) 0.5143(5) 0.019(5) Uiso d D 1 1 . .
    C C115 0.6947(8) 1.3075(12) 0.4998(6) 0.026(6) Uiso d D 1 1 . .
    H H115 0.6898 1.3630 0.5157 0.032 Uiso calc R 1 1 . .
    C C116 0.7185(8) 1.3086(13) 0.4605(6) 0.034(6) Uiso d D 1 1 . .
    H H116 0.7323 1.3644 0.4502 0.041 Uiso calc R 1 1 . .
    C C117 0.7212(8) 1.2236(12) 0.4368(6) 0.037(6) Uiso d D 1 1 . .
    H H117 0.7350 1.2218 0.4091 0.044 Uiso calc R 1 1 . .
    C C118 0.7035(7) 1.1442(12) 0.4548(6) 0.025(5) Uiso d D 1 1 . .
    H H118 0.7073 1.0874 0.4395 0.030 Uiso calc R 1 1 . .
    C C119 0.7773(7) 1.0340(12) 0.5471(6) 0.023(6) Uiso d D 1 1 . .
    H H119 0.7732 1.0371 0.5147 0.027 Uiso calc R 1 1 . .
    C C120 0.8296(7) 1.0293(12) 0.5726(5) 0.018(5) Uiso d D 1 1 . .
    H H120 0.8601 1.0329 0.5579 0.021 Uiso calc R 1 1 . .
    C C121 0.8377(6) 1.0191(12) 0.6209(5) 0.015(5) Uiso d D 1 1 . .
    C C122 0.7905(6) 1.0244(12) 0.6396(6) 0.020(5) Uiso d D 1 1 . .
    H H122 0.7932 1.0208 0.6720 0.023 Uiso calc R 1 1 . .
    C C123 0.7408(7) 1.0346(12) 0.6117(5) 0.026(6) Uiso d D 1 1 . .
    H H123 0.7099 1.0425 0.6256 0.032 Uiso calc R 1 1 . .
    C C124 0.9356(7) 1.0031(12) 0.6254(6) 0.013(5) Uiso d D 1 1 . .
    H H12D 0.9244 1.0153 0.5924 0.020 Uiso calc R 1 1 . .
    H H12E 0.9518 0.9411 0.6300 0.020 Uiso calc R 1 1 . .
    H H12F 0.9627 1.0494 0.6391 0.020 Uiso calc R 1 1 . .
    C C125 0.8955(8) 0.9973(13) 0.6962(5) 0.033(6) Uiso d D 1 1 . .
    H H12G 0.9346 0.9938 0.7095 0.049 Uiso calc R 1 1 . .
    H H12H 0.8775 0.9402 0.7031 0.049 Uiso calc R 1 1 . .
    H H12I 0.8794 1.0503 0.7093 0.049 Uiso calc R 1 1 . .
    Mn Mn6 0.76186(12) 0.2699(2) 0.75693(10) 0.0207(8) Uani d D 1 1 . .
    O O16 0.8851(5) 0.0955(8) 0.8075(4) 0.027(4) Uiso d D 1 1 . .
    O O17 0.7896(6) 0.5496(9) 0.7533(4) 0.030(4) Uiso d D 1 1 . .
    O O18 0.6994(5) 0.2506(8) 0.8257(4) 0.032(4) Uiso d D 1 1 . .
    N N36 0.7484(6) 0.1305(8) 0.7459(5) 0.025(4) Uiso d D 1 1 . .
    N N37 0.8296(5) 0.2237(9) 0.7942(4) 0.019(4) Uiso d D 1 1 . .
    N N38 0.7968(6) 0.3888(8) 0.7701(5) 0.021(4) Uiso d D 1 1 . .
    N N39 0.7034(6) 0.3519(9) 0.7172(5) 0.023(4) Uiso d D 1 1 . .
    N N40 0.7269(5) 0.2649(9) 0.7978(4) 0.014(4) Uiso d D 1 1 . .
    N N41 0.7989(5) 0.2630(9) 0.6982(4) 0.013(4) Uiso d D 1 1 . .
    N N42 0.8757(6) 0.2560(10) 0.5832(4) 0.025(4) Uiso d D 1 1 . .
    C C126 0.7035(8) 0.0857(12) 0.7240(6) 0.032(6) Uiso d D 1 1 . .
    H H126 0.6734 0.1197 0.7074 0.038 Uiso calc R 1 1 . .
    C C127 0.7013(8) -0.0121(12) 0.7257(6) 0.033(6) Uiso d D 1 1 . .
    H H127 0.6685 -0.0426 0.7120 0.039 Uiso calc R 1 1 . .
    C C128 0.7462(7) -0.0654(13) 0.7470(6) 0.032(6) Uiso d D 1 1 . .
    H H128 0.7452 -0.1312 0.7464 0.039 Uiso calc R 1 1 . .
    C C129 0.7927(8) -0.0173(11) 0.7694(6) 0.024(6) Uiso d D 1 1 . .
    H H129 0.8238 -0.0497 0.7853 0.029 Uiso calc R 1 1 . .
    C C130 0.7922(7) 0.0822(11) 0.7677(6) 0.015(5) Uiso d D 1 1 . .
    C C131 0.8420(7) 0.1359(11) 0.7925(6) 0.029(6) Uiso d D 1 1 . .
    C C132 0.8648(6) 0.2918(10) 0.8158(5) 0.011(4) Uiso d D 1 1 . .
    C C133 0.9102(7) 0.2757(12) 0.8488(5) 0.024(5) Uiso d D 1 1 . .
    H H133 0.9193 0.2148 0.8599 0.028 Uiso calc R 1 1 . .
    C C134 0.9434(8) 0.3524(12) 0.8661(6) 0.033(6) Uiso d D 1 1 . .
    H H134 0.9767 0.3424 0.8873 0.040 Uiso calc R 1 1 . .
    C C135 0.9272(7) 0.4449(12) 0.8520(6) 0.027(6) Uiso d D 1 1 . .
    H H135 0.9487 0.4955 0.8657 0.032 Uiso calc R 1 1 . .
    C C136 0.8806(7) 0.4623(12) 0.8186(6) 0.030(6) Uiso d D 1 1 . .
    H H136 0.8706 0.5233 0.8082 0.036 Uiso calc R 1 1 . .
    C C137 0.8487(7) 0.3838(11) 0.8010(6) 0.025(5) Uiso d D 1 1 . .
    C C138 0.7736(7) 0.4645(11) 0.7495(6) 0.021(5) Uiso d D 1 1 . .
    C C139 0.7184(6) 0.4414(11) 0.7202(5) 0.015(5) Uiso d D 1 1 . .
    C C140 0.6848(7) 0.5115(13) 0.6984(6) 0.034(6) Uiso d D 1 1 . .
    H H140 0.6949 0.5749 0.7023 0.040 Uiso calc R 1 1 . .
    C C141 0.6364(8) 0.4846(14) 0.6710(7) 0.052(7) Uiso d D 1 1 . .
    H H141 0.6146 0.5287 0.6518 0.062 Uiso calc R 1 1 . .
    C C142 0.6187(8) 0.3913(13) 0.6712(6) 0.042(6) Uiso d D 1 1 . .
    H H142 0.5829 0.3737 0.6565 0.050 Uiso calc R 1 1 . .
    C C143 0.6546(7) 0.3280(12) 0.6932(6) 0.031(6) Uiso d D 1 1 . .
    H H143 0.6445 0.2644 0.6914 0.037 Uiso calc R 1 1 . .
    C C144 0.7709(7) 0.2633(12) 0.6543(5) 0.019(5) Uiso d D 1 1 . .
    H H144 0.7322 0.2639 0.6498 0.023 Uiso calc R 1 1 . .
    C C145 0.7936(7) 0.2629(12) 0.6151(5) 0.024(5) Uiso d D 1 1 . .
    H H145 0.7708 0.2675 0.5856 0.029 Uiso calc R 1 1 . .
    C C146 0.8502(7) 0.2557(15) 0.6195(6) 0.017(4) Uiso d D 1 1 . .
    C C147 0.8791(7) 0.2540(11) 0.6642(5) 0.021(5) Uiso d D 1 1 . .
    H H147 0.9178 0.2497 0.6694 0.025 Uiso calc R 1 1 . .
    C C148 0.8537(7) 0.2584(13) 0.7013(6) 0.027(6) Uiso d D 1 1 . .
    H H148 0.8761 0.2583 0.7311 0.033 Uiso calc R 1 1 . .
    C C149 0.8437(7) 0.2641(14) 0.5360(5) 0.032(6) Uiso d D 1 1 . .
    H H14J 0.8683 0.2612 0.5141 0.048 Uiso calc R 1 1 . .
    H H14K 0.8241 0.3233 0.5327 0.048 Uiso calc R 1 1 . .
    H H14L 0.8173 0.2130 0.5301 0.048 Uiso calc R 1 1 . .
    C C150 0.9348(6) 0.2651(13) 0.5877(6) 0.025(5) Uiso d D 1 1 . .
    H H15B 0.9443 0.2624 0.5572 0.038 Uiso calc R 1 1 . .
    H H15C 0.9530 0.2145 0.6067 0.038 Uiso calc R 1 1 . .
    H H15D 0.9466 0.3246 0.6022 0.038 Uiso calc R 1 1 . .
    Mn Mn7 0.94975(12) 0.18291(19) 0.99417(10) 0.0211(8) Uani d D 1 1 . .
    O O19 0.9299(6) -0.0997(9) 1.0005(4) 0.039(4) Uiso d D 1 1 . .
    O O20 0.8235(5) 0.3430(8) 0.9297(4) 0.028(4) Uiso d D 1 1 . .
    O O21 1.0195(5) 0.1780(7) 0.9291(4) 0.023(3) Uiso d D 1 1 . .
    N N43 1.0043(5) 0.1079(9) 1.0425(4) 0.022(4) Uiso d D 1 1 . .
    N N44 0.9165(6) 0.0568(9) 0.9853(5) 0.019(4) Uiso d D 1 1 . .
    N N45 0.8836(5) 0.2209(9) 0.9516(4) 0.024(4) Uiso d D 1 1 . .
    N N46 0.9592(6) 0.3255(8) 1.0001(5) 0.025(4) Uiso d D 1 1 . .
    N N47 0.9893(6) 0.1773(9) 0.9545(4) 0.016(4) Uiso d D 1 1 . .
    N N48 0.9073(5) 0.2051(9) 1.0491(4) 0.016(4) Uiso d D 1 1 . .
    N N49 0.8244(6) 0.2470(10) 1.1580(4) 0.025(4) Uiso d D 1 1 . .
    C C151 1.0478(7) 0.1347(12) 1.0741(6) 0.029(6) Uiso d D 1 1 . .
    H H151 1.0565 0.1987 1.0778 0.034 Uiso calc R 1 1 . .
    C C152 1.0795(7) 0.0714(12) 1.1008(6) 0.034(6) Uiso d D 1 1 . .
    H H152 1.1081 0.0920 1.1247 0.041 Uiso calc R 1 1 . .
    C C153 1.0706(8) -0.0230(13) 1.0938(6) 0.043(6) Uiso d D 1 1 . .
    H H153 1.0944 -0.0661 1.1118 0.052 Uiso calc R 1 1 . .
    C C154 1.0279(7) -0.0550(12) 1.0613(6) 0.026(5) Uiso d D 1 1 . .
    H H154 1.0215 -0.1191 1.0554 0.031 Uiso calc R 1 1 . .
    C C155 0.9946(7) 0.0137(11) 1.0376(5) 0.020(5) Uiso d D 1 1 . .
    C C156 0.9425(8) -0.0178(12) 1.0046(6) 0.032(6) Uiso d D 1 1 . .
    C C157 0.8689(7) 0.0579(10) 0.9503(5) 0.018(5) Uiso d D 1 1 . .
    C C158 0.8403(7) -0.0243(12) 0.9321(6) 0.023(5) Uiso d D 1 1 . .
    H H158 0.8516 -0.0840 0.9437 0.027 Uiso calc R 1 1 . .
    C C159 0.7942(7) -0.0121(11) 0.8959(5) 0.014(5) Uiso d D 1 1 . .
    H H159 0.7748 -0.0656 0.8831 0.017 Uiso calc R 1 1 . .
    C C160 0.7761(8) 0.0748(12) 0.8784(6) 0.034(6) Uiso d D 1 1 . .
    H H160 0.7444 0.0795 0.8548 0.040 Uiso calc R 1 1 . .
    C C161 0.8043(7) 0.1542(12) 0.8955(6) 0.032(6) Uiso d D 1 1 . .
    H H161 0.7936 0.2132 0.8827 0.038 Uiso calc R 1 1 . .
    C C162 0.8497(6) 0.1454(10) 0.9324(5) 0.008(4) Uiso d D 1 1 . .
    C C163 0.8683(7) 0.3104(11) 0.9507(6) 0.017(5) Uiso d D 1 1 . .
    C C164 0.9127(7) 0.3710(11) 0.9767(6) 0.025(5) Uiso d D 1 1 . .
    C C165 0.9107(9) 0.4687(12) 0.9737(7) 0.040(7) Uiso d D 1 1 . .
    H H165 0.8793 0.4987 0.9567 0.048 Uiso calc R 1 1 . .
    C C166 0.9542(7) 0.5195(12) 0.9956(6) 0.030(5) Uiso d D 1 1 . .
    H H166 0.9530 0.5853 0.9943 0.036 Uiso calc R 1 1 . .
    C C167 0.9991(8) 0.4756(12) 1.0192(6) 0.026(6) Uiso d D 1 1 . .
    H H167 1.0288 0.5111 1.0352 0.031 Uiso calc R 1 1 . .
    C C168 1.0022(7) 0.3790(11) 1.0201(6) 0.027(6) Uiso d D 1 1 . .
    H H168 1.0351 0.3500 1.0351 0.033 Uiso calc R 1 1 . .
    C C169 0.9338(8) 0.2354(12) 1.0916(5) 0.031(6) Uiso d D 1 1 . .
    H H169 0.9720 0.2468 1.0961 0.037 Uiso calc R 1 1 . .
    C C170 0.9082(6) 0.2495(11) 1.1269(6) 0.024(5) Uiso d D 1 1 . .
    H H170 0.9289 0.2688 1.1556 0.029 Uiso calc R 1 1 . .
    C C171 0.8518(7) 0.2365(12) 1.1223(5) 0.013(4) Uiso d D 1 1 . .
    C C172 0.8250(7) 0.2033(11) 1.0802(5) 0.023(5) Uiso d D 1 1 . .
    H H172 0.7870 0.1904 1.0750 0.027 Uiso calc R 1 1 . .
    C C173 0.8536(6) 0.1895(11) 1.0464(5) 0.015(5) Uiso d D 1 1 . .
    H H173 0.8338 0.1664 1.0181 0.018 Uiso calc R 1 1 . .
    C C174 0.8531(7) 0.2715(12) 1.2043(5) 0.024(5) Uiso d D 1 1 . .
    H H174 0.8921 0.2798 1.2043 0.036 Uiso calc R 1 1 . .
    H H17F 0.8484 0.2219 1.2257 0.036 Uiso calc R 1 1 . .
    H H17G 0.8381 0.3294 1.2139 0.036 Uiso calc R 1 1 . .
    C C175 0.7658(6) 0.2302(12) 1.1519(5) 0.020(5) Uiso d D 1 1 . .
    H H17H 0.7511 0.2155 1.1197 0.030 Uiso calc R 1 1 . .
    H H17I 0.7477 0.2857 1.1607 0.030 Uiso calc R 1 1 . .
    H H17J 0.7592 0.1781 1.1713 0.030 Uiso calc R 1 1 . .
    Mn Mn8 0.40525(12) 0.2861(2) 0.71914(10) 0.0155(8) Uani d D 1 1 . .
    O O22 0.4102(5) 0.5681(8) 0.7363(4) 0.017(3) Uiso d D 1 1 . .
    O O23 0.5350(5) 0.1283(8) 0.7780(4) 0.025(4) Uiso d D 1 1 . .
    O O24 0.4176(6) 0.2747(9) 0.6270(4) 0.036(4) Uiso d D 1 1 . .
    N N50 0.3334(5) 0.3592(9) 0.7019(5) 0.015(4) Uiso d D 1 1 . .
    N N51 0.4321(5) 0.4098(8) 0.7389(5) 0.010(4) Uiso d D 1 1 . .
    N N52 0.4801(5) 0.2514(9) 0.7465(4) 0.006(4) Uiso d D 1 1 . .
    N N53 0.3980(6) 0.1439(8) 0.7156(5) 0.012(4) Uiso d D 1 1 . .
    N N54 0.4133(6) 0.2876(9) 0.6666(4) 0.014(4) Uiso d D 1 1 . .
    N N55 0.3843(5) 0.2639(10) 0.7838(4) 0.011(4) Uiso d D 1 1 . .
    N N56 0.3342(6) 0.2341(11) 0.9105(5) 0.018(4) Uiso d D 1 1 . .
    C C176 0.2817(7) 0.3347(12) 0.6866(6) 0.020(5) Uiso d D 1 1 . .
    H H176 0.2750 0.2701 0.6825 0.024 Uiso calc R 1 1 . .
    C C177 0.2369(7) 0.3906(12) 0.6761(6) 0.027(6) Uiso d D 1 1 . .
    H H177 0.2013 0.3661 0.6660 0.032 Uiso calc R 1 1 . .
    C C178 0.2465(7) 0.4890(11) 0.6811(6) 0.018(5) Uiso d D 1 1 . .
    H H178 0.2171 0.5316 0.6736 0.021 Uiso calc R 1 1 . .
    C C179 0.2994(6) 0.5202(11) 0.6969(5) 0.009(4) Uiso d D 1 1 . .
    H H179 0.3076 0.5845 0.7000 0.011 Uiso calc R 1 1 . .
    C C180 0.3409(6) 0.4519(11) 0.7084(6) 0.015(5) Uiso d D 1 1 . .
    C C181 0.3991(7) 0.4843(11) 0.7295(6) 0.018(5) Uiso d D 1 1 . .
    C C182 0.4898(6) 0.4131(10) 0.7558(6) 0.008(5) Uiso d D 1 1 . .
    C C183 0.5199(7) 0.4952(11) 0.7696(6) 0.013(5) Uiso d D 1 1 . .
    H H183 0.5026 0.5541 0.7679 0.015 Uiso calc R 1 1 . .
    C C184 0.5758(7) 0.4853(11) 0.7857(6) 0.018(5) Uiso d D 1 1 . .
    H H18D 0.5971 0.5387 0.7955 0.021 Uiso calc R 1 1 . .
    C C185 0.6012(7) 0.3996(11) 0.7879(6) 0.019(5) Uiso d D 1 1 . .
    H H185 0.6398 0.3971 0.7977 0.023 Uiso calc R 1 1 . .
    C C186 0.5736(6) 0.3186(11) 0.7767(5) 0.014(5) Uiso d D 1 1 . .
    H H186 0.5917 0.2603 0.7797 0.017 Uiso calc R 1 1 . .
    C C187 0.5170(7) 0.3259(11) 0.7603(6) 0.020(6) Uiso d D 1 1 . .
    C C188 0.4909(7) 0.1642(11) 0.7569(6) 0.020(5) Uiso d D 1 1 . .
    C C189 0.4454(7) 0.1005(11) 0.7357(6) 0.012(5) Uiso d D 1 1 . .
    C C190 0.4493(7) 0.0084(11) 0.7343(6) 0.015(5) Uiso d D 1 1 . .
    H H190 0.4820 -0.0207 0.7495 0.018 Uiso calc R 1 1 . .
    C C191 0.4067(7) -0.0459(12) 0.7113(6) 0.016(5) Uiso d D 1 1 . .
    H H191 0.4099 -0.1114 0.7100 0.019 Uiso calc R 1 1 . .
    C C192 0.3589(8) -0.0002(12) 0.6901(6) 0.019(5) Uiso d D 1 1 . .
    H H192 0.3287 -0.0341 0.6735 0.022 Uiso calc R 1 1 . .
    C C193 0.3563(7) 0.0951(11) 0.6938(6) 0.015(5) Uiso d D 1 1 . .
    H H193 0.3236 0.1262 0.6803 0.018 Uiso calc R 1 1 . .
    C C194 0.3321(7) 0.2399(12) 0.7866(5) 0.013(5) Uiso d D 1 1 . .
    H H194 0.3065 0.2288 0.7589 0.016 Uiso calc R 1 1 . .
    C C195 0.3150(7) 0.2311(12) 0.8273(5) 0.011(5) Uiso d D 1 1 . .
    H H195 0.2777 0.2171 0.8269 0.013 Uiso calc R 1 1 . .
    C C196 0.3508(7) 0.2421(13) 0.8698(5) 0.016(5) Uiso d D 1 1 . .
    C C197 0.4049(7) 0.2640(13) 0.8674(6) 0.026(6) Uiso d D 1 1 . .
    H H197 0.4319 0.2709 0.8945 0.031 Uiso calc R 1 1 . .
    C C198 0.4176(7) 0.2751(12) 0.8245(5) 0.019(5) Uiso d D 1 1 . .
    H H198 0.4542 0.2927 0.8238 0.022 Uiso calc R 1 1 . .
    C C199 0.2753(7) 0.2260(15) 0.9103(7) 0.041(7) Uiso d D 1 1 . .
    H H19J 0.2554 0.2176 0.8787 0.061 Uiso calc R 1 1 . .
    H H19K 0.2625 0.2825 0.9232 0.061 Uiso calc R 1 1 . .
    H H19L 0.2688 0.1726 0.9289 0.061 Uiso calc R 1 1 . .
    C C200 0.3712(7) 0.2454(14) 0.9543(6) 0.031(6) Uiso d D 1 1 . .
    H H20A 0.4089 0.2497 0.9493 0.046 Uiso calc R 1 1 . .
    H H20B 0.3680 0.1919 0.9739 0.046 Uiso calc R 1 1 . .
    H H20C 0.3619 0.3021 0.9692 0.046 Uiso calc R 1 1 . .
    O O25 0.4001(4) -0.2744(7) 0.6831(3) 0.025(3) Uiso d G 1 1 . .
    C C201 0.3580(5) -0.2891(10) 0.6437(4) 0.033(6) Uiso d G 1 1 . .
    C C202 0.3672(7) -0.2217(11) 0.6068(3) 0.024(5) Uiso d G 1 1 . .
    H H20D 0.3952 -0.3166 0.7072 0.029 Uiso d G 1 1 . .
    H H20E 0.3176 -0.2778 0.6523 0.029 Uiso d G 1 1 . .
    H H20F 0.3593 -0.3608 0.6314 0.029 Uiso d G 1 1 . .
    H H20G 0.3359 -0.2304 0.5757 0.029 Uiso d G 1 1 . .
    H H20H 0.3657 -0.1503 0.6187 0.029 Uiso d G 1 1 . .
    H H20I 0.4072 -0.2331 0.5978 0.029 Uiso d G 1 1 . .
    O O26 0.2449(4) 0.2389(8) 1.0157(4) 0.027(3) Uiso d G 1 1 . .
    C C203 0.1915(4) 0.2476(11) 0.9879(4) 0.036(6) Uiso d G 1 1 . .
    C C204 0.1508(4) 0.2097(12) 1.0150(5) 0.036(6) Uiso d G 1 1 . .
    H H20J 0.2555 0.1854 1.0092 0.044 Uiso d G 1 1 . .
    H H20K 0.1890 0.2088 0.9557 0.044 Uiso d G 1 1 . .
    H H20L 0.1825 0.3206 0.9790 0.044 Uiso d G 1 1 . .
    H H20M 0.1091 0.2148 0.9951 0.044 Uiso d G 1 1 . .
    H H20N 0.1594 0.1369 1.0237 0.047 Uiso d G 1 1 . .
    H H20O 0.1529 0.2483 1.0470 0.044 Uiso d G 1 1 . .
    O O27 0.9582(6) 0.9557(9) 0.8031(4) 0.042(5) Uiso d G 1 1 . .
    C C205 0.9927(5) 0.9722(12) 0.8468(4) 0.042(7) Uiso d G 1 1 . .
    C C206 0.9597(8) 0.9527(13) 0.8836(4) 0.047(7) Uiso d G 1 1 . .
    H H20P 0.9311 0.9914 0.7998 0.056 Uiso d G 1 1 . .
    H H20Q 1.0071 1.0443 0.8491 0.056 Uiso d G 1 1 . .
    H H20R 1.0288 0.9270 0.8514 0.056 Uiso d G 1 1 . .
    H H20S 0.9844 0.9644 0.9177 0.056 Uiso d G 1 1 . .
    H H20T 0.9239 0.9979 0.8793 0.056 Uiso d G 1 1 . .
    H H20U 0.9455 0.8809 0.8816 0.056 Uiso d G 1 1 . .
    O O28 0.5659(6) -0.0216(9) 0.8341(5) 0.056(5) Uiso d G 1 1 . .
    C C207 0.6229(6) -0.0043(10) 0.8366(7) 0.078(9) Uiso d G 1 1 . .
    C C208 0.6486(7) -0.0922(14) 0.8228(8) 0.099(10) Uiso d G 1 1 . .
    H H20V 0.5559 0.0251 0.8169 0.119 Uiso d G 1 1 . .
    H H20W 0.6423 0.0159 0.8717 0.119 Uiso d G 1 1 . .
    H H20X 0.6287 0.0530 0.8136 0.119 Uiso d G 1 1 . .
    H H20Y 0.6923 -0.0824 0.8242 0.119 Uiso d G 1 1 . .
    H H21A 0.6432 -0.1492 0.8457 0.119 Uiso d G 1 1 . .
    H H21B 0.6296 -0.1122 0.7878 0.119 Uiso d G 1 1 . .
    O O29 0.7486(6) 0.4730(8) 0.9401(4) 0.033(4) Uiso d G 1 1 . .
    C C209 0.7173(5) 0.4668(11) 0.8945(4) 0.040(7) Uiso d G 1 1 . .
    C C21F 0.7372(8) 0.5019(13) 0.8595(4) 0.045(7) Uiso d G 1 1 . .
    H H21C 0.7785 0.4452 0.9415 0.054 Uiso d G 1 1 . .
    H H21D 0.7097 0.4004 0.8878 0.054 Uiso d G 1 1 . .
    H H21E 0.6817 0.4972 0.8944 0.054 Uiso d G 1 1 . .
    H H21G 0.7109 0.4919 0.8308 0.054 Uiso d G 1 1 . .
    H H21H 0.7717 0.4710 0.8577 0.054 Uiso d G 1 1 . .
    H H21I 0.7436 0.5684 0.8643 0.054 Uiso d G 1 1 . .
    O O30 0.1495(6) 0.4560(10) 0.8991(5) 0.061(6) Uiso d G 1 1 . .
    C C211 0.0914(6) 0.4647(16) 0.8920(5) 0.081(10) Uiso d G 1 1 . .
    C C212 0.0741(8) 0.4444(16) 0.9371(7) 0.093(10) Uiso d G 1 1 . .
    H H21J 0.1589 0.5023 0.9165 0.111 Uiso d G 1 1 . .
    H H21K 0.0718 0.4159 0.8654 0.111 Uiso d G 1 1 . .
    H H21L 0.0788 0.5350 0.8802 0.111 Uiso d G 1 1 . .
    H H21M 0.0297 0.4502 0.9334 0.111 Uiso d G 1 1 . .
    H H21N 0.0862 0.3743 0.9489 0.111 Uiso d G 1 1 . .
    H H21O 0.0932 0.4931 0.9636 0.111 Uiso d G 1 1 . .
    O O31 0.6384(6) 0.7631(9) 0.6988(5) 0.059(5) Uiso d G 1 1 . .
    C C213 0.5881(7) 0.7158(11) 0.6988(7) 0.091(9) Uiso d G 1 1 . .
    C C214 0.5545(8) 0.7745(19) 0.7253(9) 0.161(15) Uiso d G 1 1 . .
    H H21P 0.6371 0.7769 0.6707 0.193 Uiso d G 1 1 . .
    H H21Q 0.5959 0.6473 0.7148 0.193 Uiso d G 1 1 . .
    H H21R 0.5658 0.7052 0.6634 0.193 Uiso d G 1 1 . .
    H H21S 0.5154 0.7411 0.7263 0.193 Uiso d G 1 1 . .
    H H21T 0.5763 0.7848 0.7606 0.193 Uiso d G 1 1 . .
    H H21U 0.5463 0.8426 0.7093 0.193 Uiso d G 1 1 . .
    O O1W 0.7376(8) 0.7106(13) 0.7660(6) 0.106(7) Uiso d . 1 1 . .
    O O2W 0.7816(8) 1.2427(14) 0.3413(7) 0.144(8) Uiso d . 1 1 . .
    O O3W 0.9659(9) 0.7383(14) 0.9704(7) 0.137(9) Uiso d . 1 1 . .
    O O4W 0.8654(14) 1.290(2) 0.3861(11) 0.092(12) Uiso d P 0.50 1 . .
loop_
    _atom_site_aniso_label
    _atom_site_aniso_U_11
    _atom_site_aniso_U_22
    _atom_site_aniso_U_33
    _atom_site_aniso_U_12
    _atom_site_aniso_U_13
    _atom_site_aniso_U_23
    Mn1 0.016(2) 0.0150(19) 0.023(2) -0.0001(16) 0.0020(17) -0.0018(15)
    Mn2 0.016(2) 0.019(2) 0.019(2) 0.0029(16) -0.0028(18) 0.0059(16)
    Mn3 0.032(3) 0.021(2) 0.018(2) -0.0079(18) 0.0026(18) 0.0002(16)
    Mn4 0.016(2) 0.025(2) 0.018(2) -0.0020(16) 0.0000(17) -0.0014(16)
    Mn5 0.022(3) 0.023(2) 0.024(2) 0.0039(18) 0.0067(19) -0.0044(17)
    Mn6 0.022(2) 0.0148(18) 0.0259(19) 0.0074(16) 0.0062(16) -0.0039(15)
    Mn7 0.023(2) 0.0208(19) 0.0193(19) -0.0006(16) 0.0031(16) -0.0021(15)
    Mn8 0.019(2) 0.0127(18) 0.015(2) -0.0014(16) 0.0026(16) 0.0012(15)
_geom_special_details
;
All e.s.d.'s (except the e.s.d. in the dihedral angle between two l.s. planes)
are estimated using the full covariance matrix. The cell e.s.d.'s are taken
into account individually in the estimation of e.s.d.'s in distances, angles
and torsion angles; correlations between e.s.d.'s in cell parameters are only
used when they are defined by crystal symmetry. An approximate (isotropic)
treatment of cell e.s.d.'s is used for estimating e.s.d.'s involving l.s.
planes.
;
loop_
    _geom_bond_atom_site_label_1
    _geom_bond_atom_site_label_2
    _geom_bond_site_symmetry_2
    _geom_bond_distance
    _geom_bond_publ_flag
    Mn1 N5 . 1.632(14) ?
    Mn1 N3 . 1.937(12) ?
    Mn1 N2 . 1.950(12) ?
    Mn1 N1 . 2.026(12) ?
    Mn1 N4 . 2.069(12) ?
    Mn1 N6 . 2.132(12) ?
    O1 C6 . 1.220(16) ?
    O2 C13 . 1.285(16) ?
    O3 N5 . 1.211(15) ?
    N1 C1 . 1.357(16) ?
    N1 C5 . 1.379(17) ?
    N2 C6 . 1.357(17) ?
    N2 C7 . 1.374(16) ?
    N3 C13 . 1.355(17) ?
    N3 C12 . 1.402(16) ?
    N4 C18 . 1.316(16) ?
    N4 C14 . 1.377(16) ?
    N6 C23 . 1.345(17) ?
    N6 C19 . 1.347(16) ?
    N7 C21 . 1.366(17) ?
    N7 C25 . 1.436(17) ?
    N7 C24 . 1.441(16) ?
    C1 C2 . 1.385(18) ?
    C1 H1 . 0.9500 ?
    C2 C3 . 1.363(19) ?
    C2 H2 . 0.9500 ?
    C3 C4 . 1.384(17) ?
    C3 H3 . 0.9500 ?
    C4 C5 . 1.413(18) ?
    C4 H4 . 0.9500 ?
    C5 C6 . 1.533(18) ?
    C7 C12 . 1.421(18) ?
    C7 C8 . 1.437(18) ?
    C8 C9 . 1.427(19) ?
    C8 H8 . 0.9500 ?
    C9 C10 . 1.437(19) ?
    C9 H9 . 0.9500 ?
    C10 C11 . 1.362(19) ?
    C10 H10 . 0.9500 ?
    C11 C12 . 1.431(18) ?
    C11 H11 . 0.9500 ?
    C13 C14 . 1.475(18) ?
    C14 C15 . 1.398(18) ?
    C15 C16 . 1.329(18) ?
    C15 H15 . 0.9500 ?
    C16 C17 . 1.415(19) ?
    C16 H16 . 0.9500 ?
    C17 C18 . 1.360(18) ?
    C17 H17 . 0.9500 ?
    C18 H18 . 0.9500 ?
    C19 C20 . 1.349(18) ?
    C19 H19 . 0.9500 ?
    C20 C21 . 1.410(18) ?
    C20 H20 . 0.9500 ?
    C21 C22 . 1.382(18) ?
    C22 C23 . 1.384(19) ?
    C22 H22 . 0.9500 ?
    C23 H23 . 0.9500 ?
    C24 H24A . 0.9800 ?
    C24 H24B . 0.9800 ?
    C24 H24C . 0.9800 ?
    C25 H25A . 0.9800 ?
    C25 H25B . 0.9800 ?
    C25 H25C . 0.9800 ?
    Mn2 N12 . 1.619(13) ?
    Mn2 N9 . 1.939(12) ?
    Mn2 N10 . 1.947(13) ?
    Mn2 N11 . 2.056(12) ?
    Mn2 N8 . 2.065(12) ?
    Mn2 N13 . 2.106(13) ?
    O4 C31 . 1.240(15) ?
    O5 C38 . 1.266(16) ?
    O6 N12 . 1.213(15) ?
    N8 C26 . 1.333(16) ?
    N8 C30 . 1.366(16) ?
    N9 C31 . 1.366(16) ?
    N9 C32 . 1.378(16) ?
    N10 C38 . 1.301(16) ?
    N10 C37 . 1.387(16) ?
    N11 C43 . 1.343(15) ?
    N11 C39 . 1.375(16) ?
    N13 C44 . 1.335(16) ?
    N13 C48 . 1.360(17) ?
    N14 C46 . 1.364(16) ?
    N14 C50 . 1.445(16) ?
    N14 C49 . 1.476(17) ?
    C26 C27 . 1.390(18) ?
    C26 H26 . 0.9500 ?
    C27 C28 . 1.452(18) ?
    C27 H27 . 0.9500 ?
    C28 C29 . 1.390(18) ?
    C28 H28 . 0.9500 ?
    C29 C30 . 1.408(18) ?
    C29 H29 . 0.9500 ?
    C30 C31 . 1.535(18) ?
    C32 C33 . 1.426(17) ?
    C32 C37 . 1.429(18) ?
    C33 C34 . 1.403(19) ?
    C33 H33 . 0.9500 ?
    C34 C35 . 1.351(18) ?
    C34 H34 . 0.9500 ?
    C35 C36 . 1.424(19) ?
    C35 H35 . 0.9500 ?
    C36 C37 . 1.430(18) ?
    C36 H36A . 0.9500 ?
    C38 C39 . 1.456(17) ?
    C39 C40 . 1.376(18) ?
    C40 C41 . 1.358(18) ?
    C40 H40 . 0.9500 ?
    C41 C42 . 1.399(19) ?
    C41 H41 . 0.9500 ?
    C42 C43 . 1.395(17) ?
    C42 H4A . 0.9500 ?
    C43 H43 . 0.9500 ?
    C44 C45 . 1.383(18) ?
    C44 H44 . 0.9500 ?
    C45 C46 . 1.374(17) ?
    C45 H45 . 0.9500 ?
    C46 C47 . 1.430(17) ?
    C47 C48 . 1.356(18) ?
    C47 H47 . 0.9500 ?
    C48 H48 . 0.9500 ?
    C49 H49A . 0.9800 ?
    C49 H49B . 0.9800 ?
    C49 H49C . 0.9800 ?
    C50 H50A . 0.9800 ?
    C50 H50B . 0.9800 ?
    C50 H50C . 0.9800 ?
    Mn3 N19 . 1.624(13) ?
    Mn3 N16 . 1.940(13) ?
    Mn3 N17 . 1.978(13) ?
    Mn3 N18 . 2.093(12) ?
    Mn3 N15 . 2.099(12) ?
    Mn3 N20 . 2.143(12) ?
    O7 C56 . 1.260(17) ?
    O8 C63 . 1.294(17) ?
    O9 N19 . 1.213(14) ?
    N15 C51 . 1.340(18) ?
    N15 C55 . 1.387(18) ?
    N16 C56 . 1.335(17) ?
    N16 C57 . 1.443(18) ?
    N17 C63 . 1.306(17) ?
    N17 C62 . 1.430(18) ?
    N18 C68 . 1.337(17) ?
    N18 C64 . 1.387(17) ?
    N20 C69 . 1.337(17) ?
    N20 C73 . 1.373(17) ?
    N21 C71 . 1.368(15) ?
    N21 C74 . 1.431(17) ?
    N21 C75 . 1.461(17) ?
    C51 C52 . 1.410(18) ?
    C51 H51 . 0.9500 ?
    C52 C53 . 1.419(19) ?
    C52 H52 . 0.9500 ?
    C53 C54 . 1.375(19) ?
    C53 H53 . 0.9500 ?
    C54 C55 . 1.430(19) ?
    C54 H54 . 0.9500 ?
    C55 C56 . 1.523(19) ?
    C57 C58 . 1.41(2) ?
    C57 C62 . 1.451(19) ?
    C58 C59 . 1.43(2) ?
    C58 H58 . 0.9500 ?
    C59 C60 . 1.40(2) ?
    C59 H59 . 0.9500 ?
    C60 C61 . 1.40(2) ?
    C60 H60 . 0.9500 ?
    C61 C62 . 1.45(2) ?
    C61 H61 . 0.9500 ?
    C63 C64 . 1.486(19) ?
    C64 C65 . 1.367(18) ?
    C65 C66 . 1.39(2) ?
    C65 H65 . 0.9500 ?
    C66 C67 . 1.404(19) ?
    C66 H66 . 0.9500 ?
    C67 C68 . 1.370(18) ?
    C67 H67 . 0.9500 ?
    C68 H68 . 0.9500 ?
    C69 C70 . 1.357(17) ?
    C69 H69 . 0.9500 ?
    C70 C71 . 1.381(18) ?
    C70 H70 . 0.9500 ?
    C71 C72 . 1.431(17) ?
    C72 C73 . 1.374(17) ?
    C72 H72 . 0.9500 ?
    C73 H73 . 0.9500 ?
    C74 H74A . 0.9800 ?
    C74 H74B . 0.9800 ?
    C74 H74C . 0.9800 ?
    C75 H75A . 0.9800 ?
    C75 H75B . 0.9800 ?
    C75 H75C . 0.9800 ?
    Mn4 N26 . 1.637(14) ?
    Mn4 N24 . 1.947(12) ?
    Mn4 N23 . 1.951(12) ?
    Mn4 N22 . 2.040(12) ?
    Mn4 N25 . 2.075(12) ?
    Mn4 N27 . 2.126(13) ?
    O10 C81 . 1.243(16) ?
    O11 C88 . 1.263(17) ?
    O12 N26 . 1.204(15) ?
    N22 C80 . 1.336(17) ?
    N22 C76 . 1.346(16) ?
    N23 C81 . 1.342(16) ?
    N23 C82 . 1.398(16) ?
    N24 C88 . 1.337(17) ?
    N24 C87 . 1.396(16) ?
    N25 C93 . 1.305(17) ?
    N25 C89 . 1.367(17) ?
    N27 C98 . 1.308(17) ?
    N27 C94 . 1.358(16) ?
    N28 C96 . 1.331(17) ?
    N28 C99 . 1.432(17) ?
    N28 C100 . 1.473(17) ?
    C76 C77 . 1.415(18) ?
    C76 H76 . 0.9500 ?
    C77 C78 . 1.386(18) ?
    C77 H77 . 0.9500 ?
    C78 C79 . 1.374(17) ?
    C78 H78 . 0.9500 ?
    C79 C80 . 1.433(18) ?
    C79 H79 . 0.9500 ?
    C80 C81 . 1.491(18) ?
    C82 C83 . 1.398(17) ?
    C82 C87 . 1.430(17) ?
    C83 C84 . 1.404(18) ?
    C83 H83 . 0.9500 ?
    C84 C85 . 1.372(18) ?
    C84 H84 . 0.9500 ?
    C85 C86 . 1.416(18) ?
    C85 H85 . 0.9500 ?
    C86 C87 . 1.425(18) ?
    C86 H86 . 0.9500 ?
    C88 C89 . 1.474(18) ?
    C89 C90 . 1.347(18) ?
    C90 C91 . 1.395(18) ?
    C90 H90 . 0.9500 ?
    C91 C92 . 1.411(18) ?
    C91 H91 . 0.9500 ?
    C92 C93 . 1.387(18) ?
    C92 H92 . 0.9500 ?
    C93 H93 . 0.9500 ?
    C94 C95 . 1.369(18) ?
    C94 H94 . 0.9500 ?
    C95 C96 . 1.411(18) ?
    C95 H95 . 0.9500 ?
    C96 C97 . 1.393(17) ?
    C97 C98 . 1.361(18) ?
    C97 H97 . 0.9500 ?
    C98 H98 . 0.9500 ?
    C99 H99A . 0.9800 ?
    C99 H99B . 0.9800 ?
    C99 H99C . 0.9800 ?
    C100 H10B . 0.9800 ?
    C100 H10C . 0.9800 ?
    C100 H10D . 0.9800 ?
    Mn5 N33 . 1.624(14) ?
    Mn5 N30 . 1.934(12) ?
    Mn5 N31 . 1.950(12) ?
    Mn5 N32 . 2.043(12) ?
    Mn5 N29 . 2.061(13) ?
    Mn5 N34 . 2.119(13) ?
    O13 C106 . 1.217(15) ?
    O14 C113 . 1.277(16) ?
    O15 N33 . 1.205(15) ?
    N29 C101 . 1.298(16) ?
    N29 C105 . 1.363(17) ?
    N30 C106 . 1.334(16) ?
    N30 C107 . 1.438(16) ?
    N31 C113 . 1.350(17) ?
    N31 C112 . 1.379(16) ?
    N32 C118 . 1.316(16) ?
    N32 C114 . 1.369(17) ?
    N34 C119 . 1.327(17) ?
    N34 C123 . 1.370(16) ?
    N35 C121 . 1.354(16) ?
    N35 C125 . 1.443(16) ?
    N35 C124 . 1.456(16) ?
    C101 C102 . 1.419(18) ?
    C101 H101 . 0.9500 ?
    C102 C103 . 1.397(17) ?
    C102 H102 . 0.9500 ?
    C103 C104 . 1.388(17) ?
    C103 H103 . 0.9500 ?
    C104 C105 . 1.393(17) ?
    C104 H104 . 0.9500 ?
    C105 C106 . 1.528(17) ?
    C107 C108 . 1.408(18) ?
    C107 C112 . 1.419(18) ?
    C108 C109 . 1.450(19) ?
    C108 H108 . 0.9500 ?
    C109 C110 . 1.357(18) ?
    C109 H109 . 0.9500 ?
    C110 C111 . 1.393(18) ?
    C110 H110 . 0.9500 ?
    C111 C112 . 1.406(18) ?
    C111 H111 . 0.9500 ?
    C113 C114 . 1.493(17) ?
    C114 C115 . 1.377(18) ?
    C115 C116 . 1.407(18) ?
    C115 H115 . 0.9500 ?
    C116 C117 . 1.425(19) ?
    C116 H116 . 0.9500 ?
    C117 C118 . 1.374(18) ?
    C117 H117 . 0.9500 ?
    C118 H118 . 0.9500 ?
    C119 C120 . 1.376(18) ?
    C119 H119 . 0.9500 ?
    C120 C121 . 1.414(17) ?
    C120 H120 . 0.9500 ?
    C121 C122 . 1.399(17) ?
    C122 C123 . 1.360(18) ?
    C122 H122 . 0.9500 ?
    C123 H123 . 0.9500 ?
    C124 H12D . 0.9800 ?
    C124 H12E . 0.9800 ?
    C124 H12F . 0.9800 ?
    C125 H12G . 0.9800 ?
    C125 H12H . 0.9800 ?
    C125 H12I . 0.9800 ?
    Mn6 N40 . 1.629(11) ?
    Mn6 N38 . 1.930(12) ?
    Mn6 N37 . 1.950(12) ?
    Mn6 N36 . 2.056(12) ?
    Mn6 N39 . 2.062(13) ?
    Mn6 N41 . 2.127(11) ?
    O16 C131 . 1.229(16) ?
    O17 C138 . 1.290(16) ?
    O18 N40 . 1.190(12) ?
    N36 C126 . 1.345(18) ?
    N36 C130 . 1.351(17) ?
    N37 C131 . 1.308(17) ?
    N37 C132 . 1.390(16) ?
    N38 C138 . 1.329(17) ?
    N38 C137 . 1.436(17) ?
    N39 C143 . 1.331(17) ?
    N39 C139 . 1.343(16) ?
    N41 C148 . 1.354(17) ?
    N41 C144 . 1.355(16) ?
    N42 C146 . 1.355(17) ?
    N42 C150 . 1.459(17) ?
    N42 C149 . 1.475(17) ?
    C126 C127 . 1.414(18) ?
    C126 H126 . 0.9500 ?
    C127 C128 . 1.41(2) ?
    C127 H127 . 0.9500 ?
    C128 C129 . 1.403(19) ?
    C128 H128 . 0.9500 ?
    C129 C130 . 1.437(18) ?
    C129 H129 . 0.9500 ?
    C130 C131 . 1.526(18) ?
    C132 C133 . 1.366(17) ?
    C132 C137 . 1.432(17) ?
    C133 C134 . 1.417(18) ?
    C133 H133 . 0.9500 ?
    C134 C135 . 1.434(18) ?
    C134 H134 . 0.9500 ?
    C135 C136 . 1.397(19) ?
    C135 H135 . 0.9500 ?
    C136 C137 . 1.424(18) ?
    C136 H136 . 0.9500 ?
    C138 C139 . 1.517(19) ?
    C139 C140 . 1.389(18) ?
    C140 C141 . 1.38(2) ?
    C140 H140 . 0.9500 ?
    C141 C142 . 1.417(19) ?
    C141 H141 . 0.9500 ?
    C142 C143 . 1.353(19) ?
    C142 H142 . 0.9500 ?
    C143 H143 . 0.9500 ?
    C144 C145 . 1.388(17) ?
    C144 H144 . 0.9500 ?
    C145 C146 . 1.395(18) ?
    C145 H145 . 0.9500 ?
    C146 C147 . 1.383(19) ?
    C147 C148 . 1.374(17) ?
    C147 H147 . 0.9500 ?
    C148 H148 . 0.9500 ?
    C149 H14J . 0.9800 ?
    C149 H14K . 0.9800 ?
    C149 H14L . 0.9800 ?
    C150 H15B . 0.9800 ?
    C150 H15C . 0.9800 ?
    C150 H15D . 0.9800 ?
    Mn7 N47 . 1.679(12) ?
    Mn7 N45 . 1.952(13) ?
    Mn7 N44 . 1.997(13) ?
    Mn7 N46 . 2.076(12) ?
    Mn7 N43 . 2.078(12) ?
    Mn7 N48 . 2.135(11) ?
    O19 C156 . 1.222(16) ?
    O20 C163 . 1.259(16) ?
    O21 N47 . 1.165(13) ?
    N43 C151 . 1.347(17) ?
    N43 C155 . 1.383(16) ?
    N44 C156 . 1.328(17) ?
    N44 C157 . 1.417(17) ?
    N45 C163 . 1.346(16) ?
    N45 C162 . 1.429(16) ?
    N46 C168 . 1.361(17) ?
    N46 C164 . 1.395(17) ?
    N48 C173 . 1.345(16) ?
    N48 C169 . 1.375(17) ?
    N49 C171 . 1.378(16) ?
    N49 C175 . 1.459(16) ?
    N49 C174 . 1.464(16) ?
    C151 C152 . 1.359(18) ?
    C151 H151 . 0.9500 ?
    C152 C153 . 1.391(19) ?
    C152 H152 . 0.9500 ?
    C153 C154 . 1.370(19) ?
    C153 H153 . 0.9500 ?
    C154 C155 . 1.394(18) ?
    C154 H154 . 0.9500 ?
    C155 C156 . 1.537(19) ?
    C157 C162 . 1.418(17) ?
    C157 C158 . 1.434(18) ?
    C158 C159 . 1.425(19) ?
    C158 H158 . 0.9500 ?
    C159 C160 . 1.400(18) ?
    C159 H159 . 0.9500 ?
    C160 C161 . 1.388(19) ?
    C160 H160 . 0.9500 ?
    C161 C162 . 1.420(18) ?
    C161 H161 . 0.9500 ?
    C163 C164 . 1.502(18) ?
    C164 C165 . 1.414(18) ?
    C165 C166 . 1.36(2) ?
    C165 H165 . 0.9500 ?
    C166 C167 . 1.358(19) ?
    C166 H166 . 0.9500 ?
    C167 C168 . 1.396(18) ?
    C167 H167 . 0.9500 ?
    C168 H168 . 0.9500 ?
    C169 C170 . 1.345(17) ?
    C169 H169 . 0.9500 ?
    C170 C171 . 1.400(19) ?
    C170 H170 . 0.9500 ?
    C171 C172 . 1.383(18) ?
    C172 C173 . 1.351(16) ?
    C172 H172 . 0.9500 ?
    C173 H173 . 0.9500 ?
    C174 H174 . 0.9800 ?
    C174 H17F . 0.9800 ?
    C174 H17G . 0.9800 ?
    C175 H17H . 0.9800 ?
    C175 H17I . 0.9800 ?
    C175 H17J . 0.9800 ?
    Mn8 N54 . 1.611(12) ?
    Mn8 N52 . 1.951(12) ?
    Mn8 N51 . 1.957(12) ?
    Mn8 N50 . 2.056(13) ?
    Mn8 N53 . 2.062(12) ?
    Mn8 N55 . 2.108(11) ?
    O22 C181 . 1.249(16) ?
    O23 C188 . 1.267(17) ?
    O24 N54 . 1.215(14) ?
    N50 C176 . 1.330(17) ?
    N50 C180 . 1.361(17) ?
    N51 C181 . 1.350(17) ?
    N51 C182 . 1.428(16) ?
    N52 C188 . 1.311(17) ?
    N52 C187 . 1.424(17) ?
    N53 C193 . 1.318(17) ?
    N53 C189 . 1.367(17) ?
    N55 C198 . 1.338(16) ?
    N55 C194 . 1.366(16) ?
    N56 C196 . 1.357(16) ?
    N56 C200 . 1.450(17) ?
    N56 C199 . 1.474(17) ?
    C176 C177 . 1.363(18) ?
    C176 H176 . 0.9500 ?
    C177 C178 . 1.442(18) ?
    C177 H177 . 0.9500 ?
    C178 C179 . 1.389(18) ?
    C178 H178 . 0.9500 ?
    C179 C180 . 1.423(17) ?
    C179 H179 . 0.9500 ?
    C180 C181 . 1.537(19) ?
    C182 C183 . 1.419(17) ?
    C182 C187 . 1.425(17) ?
    C183 C184 . 1.392(19) ?
    C183 H183 . 0.9500 ?
    C184 C185 . 1.386(18) ?
    C184 H18D . 0.9500 ?
    C185 C186 . 1.366(18) ?
    C185 H185 . 0.9500 ?
    C186 C187 . 1.404(18) ?
    C186 H186 . 0.9500 ?
    C188 C189 . 1.501(18) ?
    C189 C190 . 1.334(18) ?
    C190 C191 . 1.388(19) ?
    C190 H190 . 0.9500 ?
    C191 C192 . 1.402(19) ?
    C191 H191 . 0.9500 ?
    C192 C193 . 1.382(18) ?
    C192 H192 . 0.9500 ?
    C193 H193 . 0.9500 ?
    C194 C195 . 1.363(17) ?
    C194 H194 . 0.9500 ?
    C195 C196 . 1.407(18) ?
    C195 H195 . 0.9500 ?
    C196 C197 . 1.398(18) ?
    C197 C198 . 1.383(17) ?
    C197 H197 . 0.9500 ?
    C198 H198 . 0.9500 ?
    C199 H19J . 0.9800 ?
    C199 H19K . 0.9800 ?
    C199 H19L . 0.9800 ?
    C200 H20A . 0.9800 ?
    C200 H20B . 0.9800 ?
    C200 H20C . 0.9800 ?
    O25 C201 . 1.4297 ?
    O25 H20D . 0.9641 ?
    C201 C202 . 1.5153 ?
    C201 H20E . 1.0990 ?
    C201 H20F . 1.0990 ?
    C202 H20G . 1.0939 ?
    C202 H20H . 1.0928 ?
    C202 H20I . 1.0927 ?
    O26 C203 . 1.4297 ?
    O26 H20J . 0.8491 ?
    C203 C204 . 1.5153 ?
    C203 H20K . 1.0991 ?
    C203 H20L . 1.0990 ?
    C204 H20M . 1.0940 ?
    C204 H20N . 1.0927 ?
    C204 H20O . 1.0928 ?
    O27 C205 . 1.4298 ?
    O27 H20P . 0.8400 ?
    C205 C206 . 1.5153 ?
    C205 H20Q . 1.0990 ?
    C205 H20R . 1.0990 ?
    C206 H20S . 1.0940 ?
    C206 H20T . 1.0927 ?
    C206 H20U . 1.0928 ?
    O28 C207 . 1.4297 ?
    O28 H20V . 0.8521 ?
    C207 C208 . 1.5153 ?
    C207 H20W . 1.0991 ?
    C207 H20X . 1.0989 ?
    C208 H20Y . 1.0940 ?
    C208 H21A . 1.0928 ?
    C208 H21B . 1.0928 ?
    O29 C209 . 1.4298 ?
    O29 H21C . 0.8400 ?
    C209 C21F . 1.3350 ?
    C209 H21D . 0.9900 ?
    C209 H21E . 0.9900 ?
    C21F H21G . 0.9800 ?
    C21F H21H . 0.9800 ?
    C21F H21I . 0.9800 ?
    O30 C211 . 1.4297 ?
    O30 H21J . 0.8505 ?
    C211 C212 . 1.5152 ?
    C211 H21K . 1.0990 ?
    C211 H21L . 1.0990 ?
    C212 H21M . 1.0940 ?
    C212 H21N . 1.0928 ?
    C212 H21O . 1.0928 ?
    O31 C213 . 1.4297 ?
    O31 H21P . 0.8497 ?
    C213 C214 . 1.5153 ?
    C213 H21Q . 1.0990 ?
    C213 H21R . 1.0991 ?
    C214 H21S . 1.0939 ?
    C214 H21T . 1.0928 ?
    C214 H21U . 1.0928 ?
loop_
    _geom_angle_atom_site_label_1
    _geom_angle_atom_site_label_2
    _geom_angle_atom_site_label_3
    _geom_angle_site_symmetry_1
    _geom_angle_site_symmetry_3
    _geom_angle
    _geom_angle_publ_flag
    N5 Mn1 N3 . . 98.2(7) ?
    N5 Mn1 N2 . . 96.2(7) ?
    N3 Mn1 N2 . . 82.2(6) ?
    N5 Mn1 N1 . . 91.4(7) ?
    N3 Mn1 N1 . . 162.5(6) ?
    N2 Mn1 N1 . . 82.3(5) ?
    N5 Mn1 N4 . . 94.1(7) ?
    N3 Mn1 N4 . . 81.0(5) ?
    N2 Mn1 N4 . . 161.4(6) ?
    N1 Mn1 N4 . . 113.0(5) ?
    N5 Mn1 N6 . . 173.6(7) ?
    N3 Mn1 N6 . . 88.1(6) ?
    N2 Mn1 N6 . . 86.0(6) ?
    N1 Mn1 N6 . . 82.9(6) ?
    N4 Mn1 N6 . . 85.4(6) ?
    C1 N1 C5 . . 114.3(13) ?
    C1 N1 Mn1 . . 133.2(11) ?
    C5 N1 Mn1 . . 112.3(10) ?
    C6 N2 C7 . . 127.3(14) ?
    C6 N2 Mn1 . . 118.2(11) ?
    C7 N2 Mn1 . . 114.4(11) ?
    C13 N3 C12 . . 127.7(13) ?
    C13 N3 Mn1 . . 118.4(11) ?
    C12 N3 Mn1 . . 113.7(10) ?
    C18 N4 C14 . . 114.8(13) ?
    C18 N4 Mn1 . . 133.7(12) ?
    C14 N4 Mn1 . . 111.4(9) ?
    O3 N5 Mn1 . . 176.7(15) ?
    C23 N6 C19 . . 114.5(14) ?
    C23 N6 Mn1 . . 122.1(11) ?
    C19 N6 Mn1 . . 123.3(11) ?
    C21 N7 C25 . . 121.7(15) ?
    C21 N7 C24 . . 119.8(14) ?
    C25 N7 C24 . . 118.5(15) ?
    N1 C1 C2 . . 124.6(16) ?
    N1 C1 H1 . . 117.7 ?
    C2 C1 H1 . . 117.7 ?
    C3 C2 C1 . . 118.8(16) ?
    C3 C2 H2 . . 120.6 ?
    C1 C2 H2 . . 120.6 ?
    C2 C3 C4 . . 121.3(17) ?
    C2 C3 H3 . . 119.4 ?
    C4 C3 H3 . . 119.4 ?
    C3 C4 C5 . . 116.0(16) ?
    C3 C4 H4 . . 122.0 ?
    C5 C4 H4 . . 122.0 ?
    N1 C5 C4 . . 125.0(14) ?
    N1 C5 C6 . . 115.4(14) ?
    C4 C5 C6 . . 119.5(15) ?
    O1 C6 N2 . . 126.9(15) ?
    O1 C6 C5 . . 121.9(15) ?
    N2 C6 C5 . . 111.2(14) ?
    N2 C7 C12 . . 114.0(14) ?
    N2 C7 C8 . . 125.8(15) ?
    C12 C7 C8 . . 120.2(15) ?
    C9 C8 C7 . . 116.3(17) ?
    C9 C8 H8 . . 121.8 ?
    C7 C8 H8 . . 121.8 ?
    C8 C9 C10 . . 124.2(18) ?
    C8 C9 H9 . . 117.9 ?
    C10 C9 H9 . . 117.9 ?
    C11 C10 C9 . . 116.7(18) ?
    C11 C10 H10 . . 121.7 ?
    C9 C10 H10 . . 121.7 ?
    C10 C11 C12 . . 122.8(17) ?
    C10 C11 H11 . . 118.6 ?
    C12 C11 H11 . . 118.6 ?
    N3 C12 C7 . . 114.1(13) ?
    N3 C12 C11 . . 126.1(14) ?
    C7 C12 C11 . . 119.7(14) ?
    O2 C13 N3 . . 126.9(15) ?
    O2 C13 C14 . . 119.8(15) ?
    N3 C13 C14 . . 113.0(14) ?
    N4 C14 C15 . . 123.3(14) ?
    N4 C14 C13 . . 115.6(14) ?
    C15 C14 C13 . . 121.0(15) ?
    C16 C15 C14 . . 119.1(17) ?
    C16 C15 H15 . . 120.5 ?
    C14 C15 H15 . . 120.5 ?
    C15 C16 C17 . . 119.0(17) ?
    C15 C16 H16 . . 120.5 ?
    C17 C16 H16 . . 120.5 ?
    C18 C17 C16 . . 117.9(16) ?
    C18 C17 H17 . . 121.0 ?
    C16 C17 H17 . . 121.0 ?
    N4 C18 C17 . . 125.9(16) ?
    N4 C18 H18 . . 117.1 ?
    C17 C18 H18 . . 117.1 ?
    N6 C19 C20 . . 124.9(17) ?
    N6 C19 H19 . . 117.5 ?
    C20 C19 H19 . . 117.5 ?
    C19 C20 C21 . . 120.9(17) ?
    C19 C20 H20 . . 119.5 ?
    C21 C20 H20 . . 119.5 ?
    N7 C21 C22 . . 121.6(15) ?
    N7 C21 C20 . . 123.7(15) ?
    C22 C21 C20 . . 114.6(15) ?
    C21 C22 C23 . . 120.7(17) ?
    C21 C22 H22 . . 119.7 ?
    C23 C22 H22 . . 119.7 ?
    N6 C23 C22 . . 124.3(17) ?
    N6 C23 H23 . . 117.9 ?
    C22 C23 H23 . . 117.9 ?
    N7 C24 H24A . . 109.5 ?
    N7 C24 H24B . . 109.5 ?
    H24A C24 H24B . . 109.5 ?
    N7 C24 H24C . . 109.5 ?
    H24A C24 H24C . . 109.5 ?
    H24B C24 H24C . . 109.5 ?
    N7 C25 H25A . . 109.5 ?
    N7 C25 H25B . . 109.5 ?
    H25A C25 H25B . . 109.5 ?
    N7 C25 H25C . . 109.5 ?
    H25A C25 H25C . . 109.5 ?
    H25B C25 H25C . . 109.5 ?
    N12 Mn2 N9 . . 98.6(7) ?
    N12 Mn2 N10 . . 98.6(7) ?
    N9 Mn2 N10 . . 82.4(6) ?
    N12 Mn2 N11 . . 93.3(7) ?
    N9 Mn2 N11 . . 159.4(6) ?
    N10 Mn2 N11 . . 79.3(5) ?
    N12 Mn2 N8 . . 91.6(7) ?
    N9 Mn2 N8 . . 82.0(5) ?
    N10 Mn2 N8 . . 162.5(6) ?
    N11 Mn2 N8 . . 114.5(5) ?
    N12 Mn2 N13 . . 173.0(7) ?
    N9 Mn2 N13 . . 87.6(6) ?
    N10 Mn2 N13 . . 85.4(6) ?
    N11 Mn2 N13 . . 81.7(6) ?
    N8 Mn2 N13 . . 86.0(6) ?
    C26 N8 C30 . . 117.2(13) ?
    C26 N8 Mn2 . . 132.7(11) ?
    C30 N8 Mn2 . . 109.9(9) ?
    C31 N9 C32 . . 123.4(13) ?
    C31 N9 Mn2 . . 120.5(10) ?
    C32 N9 Mn2 . . 115.6(10) ?
    C38 N10 C37 . . 128.1(14) ?
    C38 N10 Mn2 . . 119.9(11) ?
    C37 N10 Mn2 . . 111.7(10) ?
    C43 N11 C39 . . 117.9(13) ?
    C43 N11 Mn2 . . 130.4(11) ?
    C39 N11 Mn2 . . 111.6(10) ?
    O6 N12 Mn2 . . 178.3(15) ?
    C44 N13 C48 . . 113.7(14) ?
    C44 N13 Mn2 . . 121.9(12) ?
    C48 N13 Mn2 . . 124.1(11) ?
    C46 N14 C50 . . 121.3(14) ?
    C46 N14 C49 . . 117.5(14) ?
    C50 N14 C49 . . 121.2(14) ?
    N8 C26 C27 . . 126.9(15) ?
    N8 C26 H26 . . 116.6 ?
    C27 C26 H26 . . 116.6 ?
    C26 C27 C28 . . 115.5(15) ?
    C26 C27 H27 . . 122.3 ?
    C28 C27 H27 . . 122.3 ?
    C29 C28 C27 . . 118.5(16) ?
    C29 C28 H28 . . 120.8 ?
    C27 C28 H28 . . 120.8 ?
    C28 C29 C30 . . 120.3(16) ?
    C28 C29 H29 . . 119.8 ?
    C30 C29 H29 . . 119.8 ?
    N8 C30 C29 . . 121.5(14) ?
    N8 C30 C31 . . 119.1(13) ?
    C29 C30 C31 . . 119.2(14) ?
    O4 C31 N9 . . 129.6(15) ?
    O4 C31 C30 . . 122.2(14) ?
    N9 C31 C30 . . 108.2(13) ?
    N9 C32 C33 . . 125.2(14) ?
    N9 C32 C37 . . 111.3(13) ?
    C33 C32 C37 . . 123.5(14) ?
    C34 C33 C32 . . 113.2(15) ?
    C34 C33 H33 . . 123.4 ?
    C32 C33 H33 . . 123.4 ?
    C35 C34 C33 . . 126.3(18) ?
    C35 C34 H34 . . 116.8 ?
    C33 C34 H34 . . 116.8 ?
    C34 C35 C36 . . 120.8(17) ?
    C34 C35 H35 . . 119.6 ?
    C36 C35 H35 . . 119.6 ?
    C35 C36 C37 . . 117.1(16) ?
    C35 C36 H36A . . 121.4 ?
    C37 C36 H36A . . 121.4 ?
    N10 C37 C32 . . 116.9(14) ?
    N10 C37 C36 . . 124.0(14) ?
    C32 C37 C36 . . 119.1(14) ?
    O5 C38 N10 . . 128.6(15) ?
    O5 C38 C39 . . 118.8(15) ?
    N10 C38 C39 . . 112.6(14) ?
    N11 C39 C40 . . 120.6(14) ?
    N11 C39 C38 . . 115.8(14) ?
    C40 C39 C38 . . 123.6(15) ?
    C41 C40 C39 . . 120.0(17) ?
    C41 C40 H40 . . 120.0 ?
    C39 C40 H40 . . 120.0 ?
    C40 C41 C42 . . 121.8(18) ?
    C40 C41 H41 . . 119.1 ?
    C42 C41 H41 . . 119.1 ?
    C43 C42 C41 . . 114.8(16) ?
    C43 C42 H4A . . 122.6 ?
    C41 C42 H4A . . 122.6 ?
    N11 C43 C42 . . 124.8(16) ?
    N11 C43 H43 . . 117.6 ?
    C42 C43 H43 . . 117.6 ?
    N13 C44 C45 . . 124.9(16) ?
    N13 C44 H44 . . 117.5 ?
    C45 C44 H44 . . 117.5 ?
    C46 C45 C44 . . 121.9(16) ?
    C46 C45 H45 . . 119.0 ?
    C44 C45 H45 . . 119.0 ?
    N14 C46 C45 . . 125.7(15) ?
    N14 C46 C47 . . 120.8(14) ?
    C45 C46 C47 . . 113.5(14) ?
    C48 C47 C46 . . 121.0(16) ?
    C48 C47 H47 . . 119.5 ?
    C46 C47 H47 . . 119.5 ?
    C47 C48 N13 . . 125.0(16) ?
    C47 C48 H48 . . 117.5 ?
    N13 C48 H48 . . 117.5 ?
    N14 C49 H49A . . 109.5 ?
    N14 C49 H49B . . 109.5 ?
    H49A C49 H49B . . 109.5 ?
    N14 C49 H49C . . 109.5 ?
    H49A C49 H49C . . 109.5 ?
    H49B C49 H49C . . 109.5 ?
    N14 C50 H50A . . 109.5 ?
    N14 C50 H50B . . 109.5 ?
    H50A C50 H50B . . 109.5 ?
    N14 C50 H50C . . 109.5 ?
    H50A C50 H50C . . 109.5 ?
    H50B C50 H50C . . 109.5 ?
    N19 Mn3 N16 . . 96.8(7) ?
    N19 Mn3 N17 . . 99.5(7) ?
    N16 Mn3 N17 . . 83.5(6) ?
    N19 Mn3 N18 . . 90.7(7) ?
    N16 Mn3 N18 . . 161.8(6) ?
    N17 Mn3 N18 . . 78.9(6) ?
    N19 Mn3 N15 . . 87.2(7) ?
    N16 Mn3 N15 . . 81.2(6) ?
    N17 Mn3 N15 . . 163.9(6) ?
    N18 Mn3 N15 . . 115.8(6) ?
    N19 Mn3 N20 . . 167.3(7) ?
    N16 Mn3 N20 . . 89.8(6) ?
    N17 Mn3 N20 . . 91.9(6) ?
    N18 Mn3 N20 . . 86.2(5) ?
    N15 Mn3 N20 . . 83.1(6) ?
    C51 N15 C55 . . 119.9(14) ?
    C51 N15 Mn3 . . 129.2(12) ?
    C55 N15 Mn3 . . 109.8(11) ?
    C56 N16 C57 . . 124.0(15) ?
    C56 N16 Mn3 . . 120.5(12) ?
    C57 N16 Mn3 . . 115.4(11) ?
    C63 N17 C62 . . 125.0(15) ?
    C63 N17 Mn3 . . 121.9(12) ?
    C62 N17 Mn3 . . 112.9(11) ?
    C68 N18 C64 . . 118.5(14) ?
    C68 N18 Mn3 . . 131.3(12) ?
    C64 N18 Mn3 . . 110.0(10) ?
    O9 N19 Mn3 . . 173.0(16) ?
    C69 N20 C73 . . 118.4(13) ?
    C69 N20 Mn3 . . 120.9(11) ?
    C73 N20 Mn3 . . 120.5(11) ?
    C71 N21 C74 . . 120.8(15) ?
    C71 N21 C75 . . 120.6(15) ?
    C74 N21 C75 . . 116.8(14) ?
    N15 C51 C52 . . 119.2(17) ?
    N15 C51 H51 . . 120.4 ?
    C52 C51 H51 . . 120.4 ?
    C51 C52 C53 . . 123.2(17) ?
    C51 C52 H52 . . 118.4 ?
    C53 C52 H52 . . 118.4 ?
    C54 C53 C52 . . 116.2(18) ?
    C54 C53 H53 . . 121.9 ?
    C52 C53 H53 . . 121.9 ?
    C53 C54 C55 . . 120.1(18) ?
    C53 C54 H54 . . 120.0 ?
    C55 C54 H54 . . 120.0 ?
    N15 C55 C54 . . 121.3(16) ?
    N15 C55 C56 . . 117.0(14) ?
    C54 C55 C56 . . 121.7(16) ?
    O7 C56 N16 . . 128.7(17) ?
    O7 C56 C55 . . 120.6(16) ?
    N16 C56 C55 . . 110.6(15) ?
    C58 C57 N16 . . 124.9(17) ?
    C58 C57 C62 . . 123.5(18) ?
    N16 C57 C62 . . 111.7(16) ?
    C57 C58 C59 . . 115(2) ?
    C57 C58 H58 . . 122.6 ?
    C59 C58 H58 . . 122.6 ?
    C60 C59 C58 . . 122(2) ?
    C60 C59 H59 . . 119.1 ?
    C58 C59 H59 . . 119.1 ?
    C61 C60 C59 . . 125(2) ?
    C61 C60 H60 . . 117.4 ?
    C59 C60 H60 . . 117.4 ?
    C60 C61 C62 . . 114.7(18) ?
    C60 C61 H61 . . 122.7 ?
    C62 C61 H61 . . 122.7 ?
    N17 C62 C61 . . 123.5(16) ?
    N17 C62 C57 . . 115.5(16) ?
    C61 C62 C57 . . 120.0(17) ?
    O8 C63 N17 . . 129.5(17) ?
    O8 C63 C64 . . 120.1(16) ?
    N17 C63 C64 . . 110.2(15) ?
    C65 C64 N18 . . 122.0(15) ?
    C65 C64 C63 . . 119.8(15) ?
    N18 C64 C63 . . 117.9(14) ?
    C64 C65 C66 . . 117.1(17) ?
    C64 C65 H65 . . 121.4 ?
    C66 C65 H65 . . 121.4 ?
    C65 C66 C67 . . 122.3(18) ?
    C65 C66 H66 . . 118.8 ?
    C67 C66 H66 . . 118.8 ?
    C68 C67 C66 . . 116.1(17) ?
    C68 C67 H67 . . 121.9 ?
    C66 C67 H67 . . 121.9 ?
    N18 C68 C67 . . 123.9(17) ?
    N18 C68 H68 . . 118.0 ?
    C67 C68 H68 . . 118.0 ?
    N20 C69 C70 . . 121.3(16) ?
    N20 C69 H69 . . 119.4 ?
    C70 C69 H69 . . 119.4 ?
    C69 C70 C71 . . 122.3(17) ?
    C69 C70 H70 . . 118.9 ?
    C71 C70 H70 . . 118.9 ?
    N21 C71 C70 . . 124.1(15) ?
    N21 C71 C72 . . 118.9(14) ?
    C70 C71 C72 . . 117.0(13) ?
    C73 C72 C71 . . 117.8(15) ?
    C73 C72 H72 . . 121.1 ?
    C71 C72 H72 . . 121.1 ?
    N20 C73 C72 . . 122.9(15) ?
    N20 C73 H73 . . 118.5 ?
    C72 C73 H73 . . 118.5 ?
    N21 C74 H74A . . 109.5 ?
    N21 C74 H74B . . 109.5 ?
    H74A C74 H74B . . 109.5 ?
    N21 C74 H74C . . 109.5 ?
    H74A C74 H74C . . 109.5 ?
    H74B C74 H74C . . 109.5 ?
    N21 C75 H75A . . 109.5 ?
    N21 C75 H75B . . 109.5 ?
    H75A C75 H75B . . 109.5 ?
    N21 C75 H75C . . 109.5 ?
    H75A C75 H75C . . 109.5 ?
    H75B C75 H75C . . 109.5 ?
    N26 Mn4 N24 . . 96.8(7) ?
    N26 Mn4 N23 . . 97.7(7) ?
    N24 Mn4 N23 . . 82.4(5) ?
    N26 Mn4 N22 . . 93.9(7) ?
    N24 Mn4 N22 . . 160.4(6) ?
    N23 Mn4 N22 . . 80.1(5) ?
    N26 Mn4 N25 . . 91.8(7) ?
    N24 Mn4 N25 . . 81.3(5) ?
    N23 Mn4 N25 . . 162.0(6) ?
    N22 Mn4 N25 . . 114.7(5) ?
    N26 Mn4 N27 . . 172.0(7) ?
    N24 Mn4 N27 . . 87.1(6) ?
    N23 Mn4 N27 . . 89.7(6) ?
    N22 Mn4 N27 . . 84.3(6) ?
    N25 Mn4 N27 . . 81.9(6) ?
    C80 N22 C76 . . 117.3(14) ?
    C80 N22 Mn4 . . 111.8(10) ?
    C76 N22 Mn4 . . 130.8(11) ?
    C81 N23 C82 . . 125.6(13) ?
    C81 N23 Mn4 . . 120.5(11) ?
    C82 N23 Mn4 . . 113.8(10) ?
    C88 N24 C87 . . 126.5(14) ?
    C88 N24 Mn4 . . 118.8(11) ?
    C87 N24 Mn4 . . 114.6(10) ?
    C93 N25 C89 . . 120.3(14) ?
    C93 N25 Mn4 . . 130.2(12) ?
    C89 N25 Mn4 . . 109.4(10) ?
    O12 N26 Mn4 . . 174.9(15) ?
    C98 N27 C94 . . 116.0(15) ?
    C98 N27 Mn4 . . 122.6(12) ?
    C94 N27 Mn4 . . 121.4(12) ?
    C96 N28 C99 . . 122.3(15) ?
    C96 N28 C100 . . 119.3(15) ?
    C99 N28 C100 . . 118.3(15) ?
    N22 C76 C77 . . 125.0(16) ?
    N22 C76 H76 . . 117.5 ?
    C77 C76 H76 . . 117.5 ?
    C78 C77 C76 . . 116.8(16) ?
    C78 C77 H77 . . 121.6 ?
    C76 C77 H77 . . 121.6 ?
    C79 C78 C77 . . 119.6(16) ?
    C79 C78 H78 . . 120.2 ?
    C77 C78 H78 . . 120.2 ?
    C78 C79 C80 . . 119.8(15) ?
    C78 C79 H79 . . 120.1 ?
    C80 C79 H79 . . 120.1 ?
    N22 C80 C79 . . 121.5(14) ?
    N22 C80 C81 . . 118.9(14) ?
    C79 C80 C81 . . 119.3(15) ?
    O10 C81 N23 . . 129.4(15) ?
    O10 C81 C80 . . 121.7(15) ?
    N23 C81 C80 . . 108.7(14) ?
    C83 C82 N23 . . 126.3(14) ?
    C83 C82 C87 . . 118.9(15) ?
    N23 C82 C87 . . 114.7(13) ?
    C82 C83 C84 . . 120.7(16) ?
    C82 C83 H83 . . 119.7 ?
    C84 C83 H83 . . 119.7 ?
    C85 C84 C83 . . 120.2(16) ?
    C85 C84 H84 . . 119.9 ?
    C83 C84 H84 . . 119.9 ?
    C84 C85 C86 . . 121.9(16) ?
    C84 C85 H85 . . 119.0 ?
    C86 C85 H85 . . 119.0 ?
    C85 C86 C87 . . 117.7(16) ?
    C85 C86 H86 . . 121.1 ?
    C87 C86 H86 . . 121.1 ?
    N24 C87 C86 . . 126.2(14) ?
    N24 C87 C82 . . 113.3(14) ?
    C86 C87 C82 . . 120.3(14) ?
    O11 C88 N24 . . 127.6(15) ?
    O11 C88 C89 . . 120.8(15) ?
    N24 C88 C89 . . 111.6(14) ?
    C90 C89 N25 . . 121.1(15) ?
    C90 C89 C88 . . 120.2(15) ?
    N25 C89 C88 . . 118.7(14) ?
    C89 C90 C91 . . 119.6(17) ?
    C89 C90 H90 . . 120.2 ?
    C91 C90 H90 . . 120.2 ?
    C90 C91 C92 . . 119.0(16) ?
    C90 C91 H91 . . 120.5 ?
    C92 C91 H91 . . 120.5 ?
    C93 C92 C91 . . 117.2(16) ?
    C93 C92 H92 . . 121.4 ?
    C91 C92 H92 . . 121.4 ?
    N25 C93 C92 . . 122.7(17) ?
    N25 C93 H93 . . 118.6 ?
    C92 C93 H93 . . 118.6 ?
    N27 C94 C95 . . 123.0(16) ?
    N27 C94 H94 . . 118.5 ?
    C95 C94 H94 . . 118.5 ?
    C94 C95 C96 . . 122.0(16) ?
    C94 C95 H95 . . 119.0 ?
    C96 C95 H95 . . 119.0 ?
    N28 C96 C97 . . 124.5(15) ?
    N28 C96 C95 . . 123.9(15) ?
    C97 C96 C95 . . 111.6(15) ?
    C98 C97 C96 . . 123.6(17) ?
    C98 C97 H97 . . 118.2 ?
    C96 C97 H97 . . 118.2 ?
    N27 C98 C97 . . 123.5(17) ?
    N27 C98 H98 . . 118.2 ?
    C97 C98 H98 . . 118.2 ?
    N28 C99 H99A . . 109.5 ?
    N28 C99 H99B . . 109.5 ?
    H99A C99 H99B . . 109.5 ?
    N28 C99 H99C . . 109.5 ?
    H99A C99 H99C . . 109.5 ?
    H99B C99 H99C . . 109.5 ?
    N28 C100 H10B . . 109.5 ?
    N28 C100 H10C . . 109.5 ?
    H10B C100 H10C . . 109.5 ?
    N28 C100 H10D . . 109.5 ?
    H10B C100 H10D . . 109.5 ?
    H10C C100 H10D . . 109.5 ?
    N33 Mn5 N30 . . 96.9(7) ?
    N33 Mn5 N31 . . 99.4(7) ?
    N30 Mn5 N31 . . 82.1(5) ?
    N33 Mn5 N32 . . 93.0(7) ?
    N30 Mn5 N32 . . 162.3(6) ?
    N31 Mn5 N32 . . 81.8(5) ?
    N33 Mn5 N29 . . 91.4(7) ?
    N30 Mn5 N29 . . 81.0(5) ?
    N31 Mn5 N29 . . 160.9(6) ?
    N32 Mn5 N29 . . 113.5(6) ?
    N33 Mn5 N34 . . 169.4(7) ?
    N30 Mn5 N34 . . 89.7(6) ?
    N31 Mn5 N34 . . 89.6(6) ?
    N32 Mn5 N34 . . 82.8(6) ?
    N29 Mn5 N34 . . 81.5(6) ?
    C101 N29 C105 . . 118.5(14) ?
    C101 N29 Mn5 . . 130.6(12) ?
    C105 N29 Mn5 . . 110.9(10) ?
    C106 N30 C107 . . 124.4(13) ?
    C106 N30 Mn5 . . 121.2(10) ?
    C107 N30 Mn5 . . 113.9(10) ?
    C113 N31 C112 . . 125.6(13) ?
    C113 N31 Mn5 . . 117.4(10) ?
    C112 N31 Mn5 . . 116.1(10) ?
    C118 N32 C114 . . 116.7(14) ?
    C118 N32 Mn5 . . 132.2(12) ?
    C114 N32 Mn5 . . 111.2(10) ?
    O15 N33 Mn5 . . 174.7(15) ?
    C119 N34 C123 . . 115.0(14) ?
    C119 N34 Mn5 . . 124.1(12) ?
    C123 N34 Mn5 . . 120.9(11) ?
    C121 N35 C125 . . 121.0(14) ?
    C121 N35 C124 . . 119.8(14) ?
    C125 N35 C124 . . 119.2(14) ?
    N29 C101 C102 . . 124.5(16) ?
    N29 C101 H101 . . 117.7 ?
    C102 C101 H101 . . 117.7 ?
    C103 C102 C101 . . 115.8(15) ?
    C103 C102 H102 . . 122.1 ?
    C101 C102 H102 . . 122.1 ?
    C104 C103 C102 . . 121.2(15) ?
    C104 C103 H103 . . 119.4 ?
    C102 C103 H103 . . 119.4 ?
    C103 C104 C105 . . 117.3(15) ?
    C103 C104 H104 . . 121.3 ?
    C105 C104 H104 . . 121.3 ?
    N29 C105 C104 . . 122.6(14) ?
    N29 C105 C106 . . 117.6(13) ?
    C104 C105 C106 . . 119.7(14) ?
    O13 C106 N30 . . 132.8(15) ?
    O13 C106 C105 . . 118.1(14) ?
    N30 C106 C105 . . 109.0(13) ?
    C108 C107 C112 . . 120.8(15) ?
    C108 C107 N30 . . 125.1(15) ?
    C112 C107 N30 . . 114.0(13) ?
    C107 C108 C109 . . 115.9(16) ?
    C107 C108 H108 . . 122.1 ?
    C109 C108 H108 . . 122.1 ?
    C110 C109 C108 . . 123.5(17) ?
    C110 C109 H109 . . 118.3 ?
    C108 C109 H109 . . 118.3 ?
    C109 C110 C111 . . 119.5(17) ?
    C109 C110 H110 . . 120.2 ?
    C111 C110 H110 . . 120.2 ?
    C110 C111 C112 . . 120.2(17) ?
    C110 C111 H111 . . 119.9 ?
    C112 C111 H111 . . 119.9 ?
    N31 C112 C111 . . 126.5(15) ?
    N31 C112 C107 . . 113.4(14) ?
    C111 C112 C107 . . 120.0(15) ?
    O14 C113 N31 . . 126.5(15) ?
    O14 C113 C114 . . 121.4(15) ?
    N31 C113 C114 . . 112.1(14) ?
    N32 C114 C115 . . 124.5(14) ?
    N32 C114 C113 . . 116.6(14) ?
    C115 C114 C113 . . 118.7(15) ?
    C114 C115 C116 . . 117.6(16) ?
    C114 C115 H115 . . 121.2 ?
    C116 C115 H115 . . 121.2 ?
    C115 C116 C117 . . 118.0(17) ?
    C115 C116 H116 . . 121.0 ?
    C117 C116 H116 . . 121.0 ?
    C118 C117 C116 . . 118.4(16) ?
    C118 C117 H117 . . 120.8 ?
    C116 C117 H117 . . 120.8 ?
    N32 C118 C117 . . 124.7(17) ?
    N32 C118 H118 . . 117.7 ?
    C117 C118 H118 . . 117.7 ?
    N34 C119 C120 . . 124.7(17) ?
    N34 C119 H119 . . 117.7 ?
    C120 C119 H119 . . 117.7 ?
    C119 C120 C121 . . 119.8(16) ?
    C119 C120 H120 . . 120.1 ?
    C121 C120 H120 . . 120.1 ?
    N35 C121 C122 . . 122.5(15) ?
    N35 C121 C120 . . 121.9(15) ?
    C122 C121 C120 . . 115.5(15) ?
    C123 C122 C121 . . 120.0(16) ?
    C123 C122 H122 . . 120.0 ?
    C121 C122 H122 . . 120.0 ?
    C122 C123 N34 . . 124.4(16) ?
    C122 C123 H123 . . 117.8 ?
    N34 C123 H123 . . 117.8 ?
    N35 C124 H12D . . 109.5 ?
    N35 C124 H12E . . 109.5 ?
    H12D C124 H12E . . 109.5 ?
    N35 C124 H12F . . 109.5 ?
    H12D C124 H12F . . 109.5 ?
    H12E C124 H12F . . 109.5 ?
    N35 C125 H12G . . 109.5 ?
    N35 C125 H12H . . 109.5 ?
    H12G C125 H12H . . 109.5 ?
    N35 C125 H12I . . 109.5 ?
    H12G C125 H12I . . 109.5 ?
    H12H C125 H12I . . 109.5 ?
    N40 Mn6 N38 . . 100.0(6) ?
    N40 Mn6 N37 . . 95.3(6) ?
    N38 Mn6 N37 . . 83.2(6) ?
    N40 Mn6 N36 . . 88.9(6) ?
    N38 Mn6 N36 . . 163.0(6) ?
    N37 Mn6 N36 . . 81.5(6) ?
    N40 Mn6 N39 . . 91.8(6) ?
    N38 Mn6 N39 . . 81.2(6) ?
    N37 Mn6 N39 . . 163.8(6) ?
    N36 Mn6 N39 . . 113.2(6) ?
    N40 Mn6 N41 . . 171.7(6) ?
    N38 Mn6 N41 . . 87.6(5) ?
    N37 Mn6 N41 . . 89.0(5) ?
    N36 Mn6 N41 . . 84.7(5) ?
    N39 Mn6 N41 . . 86.0(5) ?
    C126 N36 C130 . . 120.2(14) ?
    C126 N36 Mn6 . . 130.0(13) ?
    C130 N36 Mn6 . . 109.6(11) ?
    C131 N37 C132 . . 124.9(14) ?
    C131 N37 Mn6 . . 119.6(11) ?
    C132 N37 Mn6 . . 114.8(10) ?
    C138 N38 C137 . . 126.4(14) ?
    C138 N38 Mn6 . . 119.9(11) ?
    C137 N38 Mn6 . . 113.6(10) ?
    C143 N39 C139 . . 119.9(14) ?
    C143 N39 Mn6 . . 129.0(12) ?
    C139 N39 Mn6 . . 110.9(11) ?
    O18 N40 Mn6 . . 171.9(13) ?
    C148 N41 C144 . . 112.9(12) ?
    C148 N41 Mn6 . . 122.7(10) ?
    C144 N41 Mn6 . . 124.3(10) ?
    C146 N42 C150 . . 123.3(15) ?
    C146 N42 C149 . . 120.2(15) ?
    C150 N42 C149 . . 115.6(13) ?
    N36 C126 C127 . . 119.8(17) ?
    N36 C126 H126 . . 120.1 ?
    C127 C126 H126 . . 120.1 ?
    C128 C127 C126 . . 122.0(18) ?
    C128 C127 H127 . . 119.0 ?
    C126 C127 H127 . . 119.0 ?
    C129 C128 C127 . . 117.0(17) ?
    C129 C128 H128 . . 121.5 ?
    C127 C128 H128 . . 121.5 ?
    C128 C129 C130 . . 118.5(17) ?
    C128 C129 H129 . . 120.7 ?
    C130 C129 H129 . . 120.7 ?
    N36 C130 C129 . . 122.2(15) ?
    N36 C130 C131 . . 118.4(14) ?
    C129 C130 C131 . . 119.3(15) ?
    O16 C131 N37 . . 129.9(16) ?
    O16 C131 C130 . . 120.5(15) ?
    N37 C131 C130 . . 109.6(14) ?
    C133 C132 N37 . . 124.9(15) ?
    C133 C132 C137 . . 121.5(15) ?
    N37 C132 C137 . . 113.6(14) ?
    C132 C133 C134 . . 118.1(16) ?
    C132 C133 H133 . . 120.9 ?
    C134 C133 H133 . . 120.9 ?
    C133 C134 C135 . . 120.6(17) ?
    C133 C134 H134 . . 119.7 ?
    C135 C134 H134 . . 119.7 ?
    C136 C135 C134 . . 121.6(17) ?
    C136 C135 H135 . . 119.2 ?
    C134 C135 H135 . . 119.2 ?
    C135 C136 C137 . . 116.5(17) ?
    C135 C136 H136 . . 121.7 ?
    C137 C136 H136 . . 121.7 ?
    C136 C137 C132 . . 121.4(15) ?
    C136 C137 N38 . . 124.4(15) ?
    C132 C137 N38 . . 114.1(14) ?
    O17 C138 N38 . . 130.0(16) ?
    O17 C138 C139 . . 119.4(15) ?
    N38 C138 C139 . . 110.5(14) ?
    N39 C139 C140 . . 122.3(15) ?
    N39 C139 C138 . . 117.3(14) ?
    C140 C139 C138 . . 120.3(15) ?
    C141 C140 C139 . . 116.8(17) ?
    C141 C140 H140 . . 121.6 ?
    C139 C140 H140 . . 121.6 ?
    C140 C141 C142 . . 120.2(19) ?
    C140 C141 H141 . . 119.9 ?
    C142 C141 H141 . . 119.9 ?
    C143 C142 C141 . . 117.9(19) ?
    C143 C142 H142 . . 121.1 ?
    C141 C142 H142 . . 121.1 ?
    N39 C143 C142 . . 122.2(17) ?
    N39 C143 H143 . . 118.9 ?
    C142 C143 H143 . . 118.9 ?
    N41 C144 C145 . . 126.1(15) ?
    N41 C144 H144 . . 117.0 ?
    C145 C144 H144 . . 117.0 ?
    C144 C145 C146 . . 119.5(15) ?
    C144 C145 H145 . . 120.3 ?
    C146 C145 H145 . . 120.3 ?
    N42 C146 C147 . . 121.7(16) ?
    N42 C146 C145 . . 123.3(16) ?
    C147 C146 C145 . . 114.8(14) ?
    C148 C147 C146 . . 122.3(17) ?
    C148 C147 H147 . . 118.9 ?
    C146 C147 H147 . . 118.9 ?
    N41 C148 C147 . . 124.4(16) ?
    N41 C148 H148 . . 117.8 ?
    C147 C148 H148 . . 117.8 ?
    N42 C149 H14J . . 109.5 ?
    N42 C149 H14K . . 109.5 ?
    H14J C149 H14K . . 109.5 ?
    N42 C149 H14L . . 109.5 ?
    H14J C149 H14L . . 109.5 ?
    H14K C149 H14L . . 109.5 ?
    N42 C150 H15B . . 109.5 ?
    N42 C150 H15C . . 109.5 ?
    H15B C150 H15C . . 109.5 ?
    N42 C150 H15D . . 109.5 ?
    H15B C150 H15D . . 109.5 ?
    H15C C150 H15D . . 109.5 ?
    N47 Mn7 N45 . . 95.6(6) ?
    N47 Mn7 N44 . . 98.5(6) ?
    N45 Mn7 N44 . . 83.9(6) ?
    N47 Mn7 N46 . . 92.0(6) ?
    N45 Mn7 N46 . . 81.1(6) ?
    N44 Mn7 N46 . . 162.4(6) ?
    N47 Mn7 N43 . . 93.6(6) ?
    N45 Mn7 N43 . . 161.9(6) ?
    N44 Mn7 N43 . . 79.4(6) ?
    N46 Mn7 N43 . . 114.2(6) ?
    N47 Mn7 N48 . . 171.8(6) ?
    N45 Mn7 N48 . . 88.3(5) ?
    N44 Mn7 N48 . . 89.1(6) ?
    N46 Mn7 N48 . . 81.4(5) ?
    N43 Mn7 N48 . . 84.6(5) ?
    C151 N43 C155 . . 117.1(13) ?
    C151 N43 Mn7 . . 131.5(12) ?
    C155 N43 Mn7 . . 111.2(10) ?
    C156 N44 C157 . . 126.5(14) ?
    C156 N44 Mn7 . . 121.8(12) ?
    C157 N44 Mn7 . . 110.7(10) ?
    C163 N45 C162 . . 125.5(13) ?
    C163 N45 Mn7 . . 118.9(11) ?
    C162 N45 Mn7 . . 113.9(10) ?
    C168 N46 C164 . . 117.3(13) ?
    C168 N46 Mn7 . . 131.8(12) ?
    C164 N46 Mn7 . . 110.7(10) ?
    O21 N47 Mn7 . . 174.7(14) ?
    C173 N48 C169 . . 113.8(13) ?
    C173 N48 Mn7 . . 124.4(10) ?
    C169 N48 Mn7 . . 121.7(11) ?
    C171 N49 C175 . . 121.4(14) ?
    C171 N49 C174 . . 121.6(14) ?
    C175 N49 C174 . . 117.0(13) ?
    N43 C151 C152 . . 120.9(17) ?
    N43 C151 H151 . . 119.5 ?
    C152 C151 H151 . . 119.5 ?
    C151 C152 C153 . . 120.8(18) ?
    C151 C152 H152 . . 119.6 ?
    C153 C152 H152 . . 119.6 ?
    C154 C153 C152 . . 121.1(19) ?
    C154 C153 H153 . . 119.5 ?
    C152 C153 H153 . . 119.5 ?
    C153 C154 C155 . . 114.9(17) ?
    C153 C154 H154 . . 122.6 ?
    C155 C154 H154 . . 122.6 ?
    N43 C155 C154 . . 124.9(15) ?
    N43 C155 C156 . . 117.8(14) ?
    C154 C155 C156 . . 117.2(14) ?
    O19 C156 N44 . . 130.3(17) ?
    O19 C156 C155 . . 121.3(16) ?
    N44 C156 C155 . . 108.4(14) ?
    N44 C157 C162 . . 117.3(14) ?
    N44 C157 C158 . . 123.5(14) ?
    C162 C157 C158 . . 119.2(14) ?
    C159 C158 C157 . . 116.9(15) ?
    C159 C158 H158 . . 121.5 ?
    C157 C158 H158 . . 121.5 ?
    C160 C159 C158 . . 123.1(16) ?
    C160 C159 H159 . . 118.5 ?
    C158 C159 H159 . . 118.5 ?
    C161 C160 C159 . . 120.0(18) ?
    C161 C160 H160 . . 120.0 ?
    C159 C160 H160 . . 120.0 ?
    C160 C161 C162 . . 118.7(16) ?
    C160 C161 H161 . . 120.7 ?
    C162 C161 H161 . . 120.7 ?
    C157 C162 C161 . . 122.0(14) ?
    C157 C162 N45 . . 113.5(13) ?
    C161 C162 N45 . . 124.1(14) ?
    O20 C163 N45 . . 126.1(15) ?
    O20 C163 C164 . . 122.2(14) ?
    N45 C163 C164 . . 111.7(14) ?
    N46 C164 C165 . . 121.1(16) ?
    N46 C164 C163 . . 116.2(14) ?
    C165 C164 C163 . . 122.3(16) ?
    C166 C165 C164 . . 119.4(18) ?
    C166 C165 H165 . . 120.3 ?
    C164 C165 H165 . . 120.3 ?
    C167 C166 C165 . . 119.6(18) ?
    C167 C166 H166 . . 120.2 ?
    C165 C166 H166 . . 120.2 ?
    C166 C167 C168 . . 120.9(18) ?
    C166 C167 H167 . . 119.5 ?
    C168 C167 H167 . . 119.5 ?
    N46 C168 C167 . . 121.4(17) ?
    N46 C168 H168 . . 119.3 ?
    C167 C168 H168 . . 119.3 ?
    C170 C169 N48 . . 123.0(17) ?
    C170 C169 H169 . . 118.5 ?
    N48 C169 H169 . . 118.5 ?
    C169 C170 C171 . . 121.6(16) ?
    C169 C170 H170 . . 119.2 ?
    C171 C170 H170 . . 119.2 ?
    N49 C171 C172 . . 120.7(15) ?
    N49 C171 C170 . . 123.3(15) ?
    C172 C171 C170 . . 115.8(14) ?
    C173 C172 C171 . . 119.3(16) ?
    C173 C172 H172 . . 120.4 ?
    C171 C172 H172 . . 120.4 ?
    N48 C173 C172 . . 126.4(16) ?
    N48 C173 H173 . . 116.8 ?
    C172 C173 H173 . . 116.8 ?
    N49 C174 H174 . . 109.5 ?
    N49 C174 H17F . . 109.5 ?
    H174 C174 H17F . . 109.5 ?
    N49 C174 H17G . . 109.5 ?
    H174 C174 H17G . . 109.5 ?
    H17F C174 H17G . . 109.5 ?
    N49 C175 H17H . . 109.5 ?
    N49 C175 H17I . . 109.5 ?
    H17H C175 H17I . . 109.5 ?
    N49 C175 H17J . . 109.5 ?
    H17H C175 H17J . . 109.5 ?
    H17I C175 H17J . . 109.5 ?
    N54 Mn8 N52 . . 96.7(6) ?
    N54 Mn8 N51 . . 100.3(6) ?
    N52 Mn8 N51 . . 82.3(5) ?
    N54 Mn8 N50 . . 91.1(6) ?
    N52 Mn8 N50 . . 162.3(6) ?
    N51 Mn8 N50 . . 80.7(6) ?
    N54 Mn8 N53 . . 89.4(6) ?
    N52 Mn8 N53 . . 80.3(5) ?
    N51 Mn8 N53 . . 160.9(6) ?
    N50 Mn8 N53 . . 115.8(6) ?
    N54 Mn8 N55 . . 169.3(7) ?
    N52 Mn8 N55 . . 88.2(5) ?
    N51 Mn8 N55 . . 89.8(6) ?
    N50 Mn8 N55 . . 86.9(5) ?
    N53 Mn8 N55 . . 82.0(6) ?
    C176 N50 C180 . . 114.1(14) ?
    C176 N50 Mn8 . . 133.6(12) ?
    C180 N50 Mn8 . . 112.3(10) ?
    C181 N51 C182 . . 125.4(13) ?
    C181 N51 Mn8 . . 120.3(11) ?
    C182 N51 Mn8 . . 113.5(10) ?
    C188 N52 C187 . . 124.3(14) ?
    C188 N52 Mn8 . . 118.8(11) ?
    C187 N52 Mn8 . . 116.0(10) ?
    C193 N53 C189 . . 120.2(13) ?
    C193 N53 Mn8 . . 127.6(12) ?
    C189 N53 Mn8 . . 112.0(10) ?
    O24 N54 Mn8 . . 170.3(14) ?
    C198 N55 C194 . . 114.1(13) ?
    C198 N55 Mn8 . . 125.7(11) ?
    C194 N55 Mn8 . . 120.1(10) ?
    C196 N56 C200 . . 122.5(15) ?
    C196 N56 C199 . . 118.7(14) ?
    C200 N56 C199 . . 118.3(14) ?
    N50 C176 C177 . . 128.1(17) ?
    N50 C176 H176 . . 115.9 ?
    C177 C176 H176 . . 115.9 ?
    C176 C177 C178 . . 116.6(17) ?
    C176 C177 H177 . . 121.7 ?
    C178 C177 H177 . . 121.7 ?
    C179 C178 C177 . . 118.8(16) ?
    C179 C178 H178 . . 120.6 ?
    C177 C178 H178 . . 120.6 ?
    C178 C179 C180 . . 117.1(15) ?
    C178 C179 H179 . . 121.4 ?
    C180 C179 H179 . . 121.4 ?
    N50 C180 C179 . . 125.0(14) ?
    N50 C180 C181 . . 116.7(13) ?
    C179 C180 C181 . . 118.2(14) ?
    O22 C181 N51 . . 129.1(16) ?
    O22 C181 C180 . . 121.5(15) ?
    N51 C181 C180 . . 109.4(13) ?
    C183 C182 C187 . . 119.6(14) ?
    C183 C182 N51 . . 124.6(14) ?
    C187 C182 N51 . . 115.7(13) ?
    C184 C183 C182 . . 116.9(15) ?
    C184 C183 H183 . . 121.6 ?
    C182 C183 H183 . . 121.6 ?
    C185 C184 C183 . . 121.8(16) ?
    C185 C184 H18D . . 119.1 ?
    C183 C184 H18D . . 119.1 ?
    C186 C185 C184 . . 123.2(17) ?
    C186 C185 H185 . . 118.4 ?
    C184 C185 H185 . . 118.4 ?
    C185 C186 C187 . . 116.5(16) ?
    C185 C186 H186 . . 121.8 ?
    C187 C186 H186 . . 121.8 ?
    C186 C187 N52 . . 126.4(14) ?
    C186 C187 C182 . . 121.9(15) ?
    N52 C187 C182 . . 111.7(14) ?
    O23 C188 N52 . . 129.0(16) ?
    O23 C188 C189 . . 118.0(14) ?
    N52 C188 C189 . . 112.6(14) ?
    C190 C189 N53 . . 120.3(15) ?
    C190 C189 C188 . . 124.7(15) ?
    N53 C189 C188 . . 115.0(14) ?
    C189 C190 C191 . . 121.7(17) ?
    C189 C190 H190 . . 119.1 ?
    C191 C190 H190 . . 119.2 ?
    C190 C191 C192 . . 117.2(16) ?
    C190 C191 H191 . . 121.4 ?
    C192 C191 H191 . . 121.4 ?
    C193 C192 C191 . . 118.8(17) ?
    C193 C192 H192 . . 120.6 ?
    C191 C192 H192 . . 120.6 ?
    N53 C193 C192 . . 121.8(17) ?
    N53 C193 H193 . . 119.1 ?
    C192 C193 H193 . . 119.1 ?
    C195 C194 N55 . . 123.0(15) ?
    C195 C194 H194 . . 118.5 ?
    N55 C194 H194 . . 118.5 ?
    C194 C195 C196 . . 122.1(16) ?
    C194 C195 H195 . . 119.0 ?
    C196 C195 H195 . . 119.0 ?
    N56 C196 C197 . . 121.8(15) ?
    N56 C196 C195 . . 122.6(15) ?
    C197 C196 C195 . . 115.6(14) ?
    C198 C197 C196 . . 117.9(16) ?
    C198 C197 H197 . . 121.0 ?
    C196 C197 H197 . . 121.0 ?
    N55 C198 C197 . . 127.3(16) ?
    N55 C198 H198 . . 116.4 ?
    C197 C198 H198 . . 116.4 ?
    N56 C199 H19J . . 109.5 ?
    N56 C199 H19K . . 109.5 ?
    H19J C199 H19K . . 109.5 ?
    N56 C199 H19L . . 109.5 ?
    H19J C199 H19L . . 109.5 ?
    H19K C199 H19L . . 109.5 ?
    N56 C200 H20A . . 109.5 ?
    N56 C200 H20B . . 109.5 ?
    H20A C200 H20B . . 109.5 ?
    N56 C200 H20C . . 109.5 ?
    H20A C200 H20C . . 109.5 ?
    H20B C200 H20C . . 109.5 ?
    C201 O25 H20D . . 109.5 ?
    O25 C201 C202 . . 107.9 ?
    O25 C201 H20E . . 110.3 ?
    C202 C201 H20E . . 110.3 ?
    O25 C201 H20F . . 110.3 ?
    C202 C201 H20F . . 110.3 ?
    H20E C201 H20F . . 107.7 ?
    C201 C202 H20G . . 110.6 ?
    C201 C202 H20H . . 110.6 ?
    H20G C202 H20H . . 108.4 ?
    C201 C202 H20I . . 110.6 ?
    H20G C202 H20I . . 108.4 ?
    H20H C202 H20I . . 108.1 ?
    C203 O26 H20J . . 104.2 ?
    O26 C203 C204 . . 107.9 ?
    O26 C203 H20K . . 110.3 ?
    C204 C203 H20K . . 110.3 ?
    O26 C203 H20L . . 110.3 ?
    C204 C203 H20L . . 110.3 ?
    H20K C203 H20L . . 107.7 ?
    C203 C204 H20M . . 110.6 ?
    C203 C204 H20N . . 110.6 ?
    H20M C204 H20N . . 108.4 ?
    C203 C204 H20O . . 110.6 ?
    H20M C204 H20O . . 108.4 ?
    H20N C204 H20O . . 108.1 ?
    C205 O27 H20P . . 109.5 ?
    O27 C205 C206 . . 107.9 ?
    O27 C205 H20Q . . 110.3 ?
    C206 C205 H20Q . . 110.3 ?
    O27 C205 H20R . . 110.3 ?
    C206 C205 H20R . . 110.3 ?
    H20Q C205 H20R . . 107.7 ?
    C205 C206 H20S . . 110.6 ?
    C205 C206 H20T . . 110.6 ?
    H20S C206 H20T . . 108.4 ?
    C205 C206 H20U . . 110.6 ?
    H20S C206 H20U . . 108.4 ?
    H20T C206 H20U . . 108.1 ?
    C207 O28 H20V . . 93.8 ?
    O28 C207 C208 . . 107.9 ?
    O28 C207 H20W . . 110.3 ?
    C208 C207 H20W . . 110.3 ?
    O28 C207 H20X . . 110.3 ?
    C208 C207 H20X . . 110.3 ?
    H20W C207 H20X . . 107.7 ?
    C207 C208 H20Y . . 110.6 ?
    C207 C208 H21A . . 110.6 ?
    H20Y C208 H21A . . 108.4 ?
    C207 C208 H21B . . 110.6 ?
    H20Y C208 H21B . . 108.4 ?
    H21A C208 H21B . . 108.1 ?
    C209 O29 H21C . . 109.5 ?
    C21F C209 O29 . . 119.8 ?
    C21F C209 H21D . . 107.4 ?
    O29 C209 H21D . . 107.4 ?
    C21F C209 H21E . . 107.4 ?
    O29 C209 H21E . . 107.4 ?
    H21D C209 H21E . . 106.9 ?
    C209 C21F H21G . . 109.5 ?
    C209 C21F H21H . . 109.5 ?
    H21G C21F H21H . . 109.5 ?
    C209 C21F H21I . . 109.5 ?
    H21G C21F H21I . . 109.5 ?
    H21H C21F H21I . . 109.5 ?
    C211 O30 H21J . . 100.0 ?
    O30 C211 C212 . . 107.9 ?
    O30 C211 H21K . . 110.3 ?
    C212 C211 H21K . . 110.3 ?
    O30 C211 H21L . . 110.3 ?
    C212 C211 H21L . . 110.3 ?
    H21K C211 H21L . . 107.7 ?
    C211 C212 H21M . . 110.6 ?
    C211 C212 H21N . . 110.6 ?
    H21M C212 H21N . . 108.4 ?
    C211 C212 H21O . . 110.6 ?
    H21M C212 H21O . . 108.4 ?
    H21N C212 H21O . . 108.1 ?
    C213 O31 H21P . . 104.2 ?
    O31 C213 C214 . . 107.9 ?
    O31 C213 H21Q . . 110.3 ?
    C214 C213 H21Q . . 110.3 ?
    O31 C213 H21R . . 110.3 ?
    C214 C213 H21R . . 110.3 ?
    H21Q C213 H21R . . 107.7 ?
    C213 C214 H21S . . 110.6 ?
    C213 C214 H21T . . 110.6 ?
    H21S C214 H21T . . 108.4 ?
    C213 C214 H21U . . 110.6 ?
    H21S C214 H21U . . 108.4 ?
    H21T C214 H21U . . 108.1 ?
loop_
    _geom_hbond_atom_site_label_D
    _geom_hbond_atom_site_label_H
    _geom_hbond_atom_site_label_A
    _geom_hbond_site_symmetry_A
    _geom_hbond_distance_DH
    _geom_hbond_distance_HA
    _geom_hbond_distance_DA
    _geom_hbond_angle_DHA
    O25 H20D O22 1_545 0.96 1.88 2.751(15) 149.0
    O26 H20J O8 2 0.85 1.84 2.686(17) 178.4
    O27 H20P O16 1_565 0.84 1.93 2.739(18) 161.1
    O28 H20V O23 . 0.85 1.89 2.747(19) 178.6
    O29 H21C O20 . 0.84 1.93 2.709(17) 154.0
    O30 H21J O7 2_565 0.85 1.90 2.75(2) 178.4
    O31 H21P O13 . 0.85 2.04 2.887(17) 178.6
data_global
_journal_date_recd_electronic     2011-09-01
_journal_date_accepted     2011-09-20
_journal_name_full     'Acta Crystallographica, Section E'
_journal_year     2011
_journal_volume     67
_journal_issue     10
_journal_page_first     m1451
_journal_page_last     m1452
_journal_paper_category     QM
_journal_coeditor_code     WM2529
_publ_contact_author_name     'Marilyn M. Olmstead'
_publ_contact_author_address
;
Department of Chemistry
One Shields Ave.
University of California
Davis, CA 95616
;
_publ_contact_author_email     'mmolmstead@ucdavis.edu'
_publ_contact_author_fax     '530-752-8995'
_publ_contact_author_phone     '530-752-6668'
_publ_section_title
;
[Mn(bpb)(DMAP)(NO)], an {Mn---NO}^6^ nitrosyl with <i>Z</i>' = 8
;
_publ_section_title_footnote     .
loop_
    _publ_author_name
    _publ_author_footnote
    _publ_author_address
    'Olmstead, Marilyn M.' ?
;
Department of Chemistry
One Shields Ave.
University of California
Davis, CA 95616
USA
;
    'Eroy-Reveles, A. Alegra' .
;
Department of Chemistry
University of California
Santa Cruz, CA 95064
USA
;
    'Mascharak, Pradip K.' .
;
Department of Chemistry
University of California
Santa Cruz, CA 95064
USA
;
_publ_section_synopsis     .
