# Supplementary material for: [Mn(bpb)(DMAP)(NO)], an {Mn–NO}6 nitrosyl with Z′ = 8
Source: Acta Crystallogr Sect E Struct Rep Online. 2011 Sep 30;67(Pt 10):m1451–2. doi: 10.1107/S1600536811038669 (PMC3201327; doi:10.1107/S1600536811038669)
Supplement: Supplementary file 2 [file e-67-m1451-Isup2.hkl]

# 
# h,k,l, Fc-squared, Fo-squared, sigma(Fo-squared) and status flag 
# 
data_I
_shelx_title ' mn1750 in Pc 8[Mn(bpb)(DMAP)(NO)].7EtOH.3.5H2O' 
_shelx_refln_list_code          4 
_shelx_F_calc_maximum     1057.41 
_exptl_crystal_F_000      4754.00 
_reflns_d_resolution_high  0.8294 
 
loop_ 
 _symmetry_equiv_pos_as_xyz 
 'x, y, z' 
 'x, -y, z+1/2' 
 
_cell_length_a    24.9430 
_cell_length_b    14.4343 
_cell_length_c    29.6884 
_cell_angle_alpha  90.000 
_cell_angle_beta  101.190 
_cell_angle_gamma  90.000 
 
_shelx_F_squared_multiplier     1.000 
 
loop_ 
 _refln_index_h 
 _refln_index_k 
 _refln_index_l 
 _refln_F_squared_calc 
 _refln_F_squared_meas 
 _refln_F_squared_sigma 
 _refln_observed_status 
  25   0 -24       95.24     -545.69   2981.44 o 
  24   0 -26     1403.28     3158.92   2982.76 o 
   0  -1 -35       25.12     -215.89   1712.57 o 
   0   1 -35       25.11      403.97   1809.26 o 
   1  -1 -35     1965.64     3901.96   2271.51 o 
   1  -1 -35     1965.64     2802.63   2712.57 o 
   1   1 -35     1965.64     1222.51   2719.19 o 
   1   1 -35     1965.64     1852.97   2095.35 o 
   2   1 -35       15.09     -401.32   1944.36 o 
   2   1 -35       15.09      411.92   1846.35 o 
   2  -1 -35       15.09     -133.77   1937.74 o 
   2  -1 -35       15.09       51.66   1891.38 o 
   3  -1 -35      835.88     2030.45   2933.76 o 
   3   1 -35      835.88     1958.93   2553.63 o 
   3   1 -35      835.88     1561.58   2892.70 o 
   3  -1 -35      835.88      752.31   2617.20 o 
   4  -1 -35      368.27      982.78   1732.44 o 
   4   1 -35      368.27      801.32   1998.66 o 
   4   1 -35      368.27      568.21   1838.40 o 
   4  -1 -35      368.27    -1201.32   1913.90 o 
   5   1 -35      518.86     -672.84   1629.13 o 
   5  -1 -35      518.86      573.51   1708.60 o 
   5  -1 -35     1157.93     1190.72   2990.71 o 
   5   1 -35     1157.93     2350.98   2997.33 o 
   6  -1 -35      319.72     1527.14   2761.57 o 
   6   1 -35      319.72      400.00   2905.94 o 
   6   1 -35      319.72     -231.79   2147.01 o 
   6  -1 -35      319.72     1156.28   2511.24 o 
   7   1 -35     1019.70     -358.94   3105.94 o 
   7  -1 -35      616.67      793.37   1733.76 o 
   7   1 -35      616.67      929.80   1805.29 o 
   8  -1 -35      711.50      -22.52   2054.29 o 
   8   1 -35      711.50     -498.01   2092.70 o 
   8   1 -35      711.50      321.85   2577.47 o 
   9  -1 -35      747.98      229.14   1717.87 o 
   9   1 -35      747.99      335.10   1725.82 o 
   9   1 -35      747.99      656.95   1986.74 o 
  10  -1 -35      111.50       98.01   1733.76 o 
  10   1 -35      111.50      328.47   1882.11 o 
  11   1 -35       99.98      750.99   1954.95 o 
  11  -1 -35       99.97     -348.34   1749.66 o 
   1  -2 -35      399.84     -501.98   2170.85 o 
   1   2 -35      399.85     1336.42   2034.42 o 
   2   2 -35      196.17     -602.65   1728.47 o 
   2  -2 -35      196.17      100.66   1882.11 o 
   2  -2 -35      196.17     -651.65   1908.60 o 
   2   2 -35      196.17      141.72   2037.07 o 
   3  -2 -35       75.88     3821.17   2741.70 o 
   3   2 -35       75.88    -1207.94   2409.26 o 
   3   2 -35       75.88    -1315.22   2933.76 o 
   3  -2 -35       75.88      141.72   2390.71 o 
   4  -2 -35      107.74       59.60   1890.05 o 
   4   2 -35      107.74     -683.44   1989.39 o 
   4  -2 -35      107.74      276.82   1911.25 o 
   4   2 -35      107.74      291.39   1799.99 o 
   5  -2 -35      274.90     -517.88   2819.85 o 
   5   2 -35      274.90     -634.43   3066.21 o 
   5   2 -35      115.33      -49.01   1786.74 o 
   5  -2 -35      115.33      635.76   1744.36 o 
   6  -2 -35      828.77     1062.24   2525.81 o 
   6   2 -35      828.77      868.87   2417.20 o 
   6   2 -35      828.77     -323.18   2929.78 o 
   7  -2 -35      361.12     1429.13   1888.73 o 
   7   2 -35      361.11      656.95   1807.94 o 
   7   2 -35      388.39     1067.54   3178.79 o 
   8  -2 -35      475.98     1625.16   2304.62 o 
   8   2 -35      475.98      705.96   2101.97 o 
   8   2 -35      475.98     -667.55   2615.88 o 
   9   2 -35      310.08      459.60   1701.98 o 
   9   2 -35      310.08    -1074.17   1947.01 o 
   9  -2 -35      310.08     1626.48   1807.94 o 
  10  -2 -35       15.14     1147.01   1957.60 o 
  10   2 -35       15.13      892.71   2027.80 o 
  10   2 -35       15.13     -965.56   1833.10 o 
   3  -3 -35     2205.61     3870.17   1937.74 o 
   4   3 -35      191.57     1407.94   2054.29 o 
   4  -3 -35      191.56     1113.90   1884.76 o 
   4  -3 -35      191.56    -1211.91   1856.94 o 
   5   3 -35      599.56     1676.81   3165.54 o 
   5  -3 -35      220.42      678.14   1788.07 o 
   6   3 -35      268.03     -210.59   2984.09 o 
   6  -3 -35      268.03    -1112.58   2313.89 o 
   6   3 -35      268.03     1305.95   2360.25 o 
   7   3 -35       61.14      -98.01   2041.05 o 
   7  -3 -35       61.13     1207.94   1796.02 o 
   7   3 -35       61.14     -972.18   1733.76 o 
   8   3 -35      764.06     1173.50   2099.32 o 
   8  -3 -35      764.05     -157.61   2083.43 o 
   8   3 -35      764.06     2754.95   2737.73 o 
   9   3 -35        4.75      400.00   1846.35 o 
   9  -3 -35        4.75      513.90   1770.85 o 
  -3   0 -34      439.49      -87.42   1838.40 o 
  -3   0 -34      439.49    -1009.27   2029.13 o 
  -2   0 -34     2312.99     4621.16   2798.66 o 
  -2   0 -34     2312.99     2392.04   2307.27 o 
  -1   0 -34      136.88     -797.35   1599.99 o 
  -1   0 -34      136.88      671.52   2001.31 o 
   0   0 -34       96.98     1988.07   2929.78 o 
   0   0 -34       96.98     1006.62   2593.36 o 
   1   0 -34     1067.68      117.88   1777.47 o 
   2   0 -34       88.94       54.30   2994.68 o 
   2   0 -34       88.94    -1023.83   1547.01 o 
   3   0 -34      805.60     1033.11   2450.32 o 
   3   0 -34      805.60    -1483.43   1974.82 o 
   4   0 -34     1210.10     1915.22   1704.62 o 
   4   0 -34     1210.10     4182.75   2940.38 o 
   5   0 -34      198.69      206.62   2456.94 o 
   5   0 -34      198.69     -831.78   1994.69 o 
   6   0 -34     1172.96      419.86   1850.32 o 
   6   0 -34     1172.96      672.84   1599.99 o 
   7   0 -34      798.54     4639.71   3548.32 o 
   7   0 -34      780.57     1173.50   1641.05 o 
   8   0 -34      294.56    -1505.95   2565.55 o 
   8   0 -34      294.56    -1174.83   2799.98 o 
   9   0 -34      221.50     -402.65   1613.23 o 
  10   0 -34     2151.01     1682.11   2059.59 o 
  11   0 -34      119.66      287.42   1712.57 o 
  12   0 -34     2090.11     1796.02   2607.93 o 
  13   0 -34     1529.20     2022.50   2038.40 o 
  14   0 -34     1283.93     1309.93   1852.97 o 
  -3   1 -34     1149.59      145.69   2144.36 o 
  -3  -1 -34     1149.59     1211.91   2029.13 o 
  -3  -1 -34     1149.59       71.52   1707.27 o 
  -3   1 -34     1149.59     1610.59   1882.11 o 
  -2   1 -34      184.97      471.52   2169.52 o 
  -2  -1 -34      184.97    -1647.67   2574.82 o 
  -2   1 -34      184.97     2515.22   2770.84 o 
  -2  -1 -34      184.97     1247.67   2082.11 o 
  -1  -1 -34       64.71     -409.27   1945.68 o 
  -1  -1 -34       64.71      290.06   1670.19 o 
  -1   1 -34       64.71     1007.94   2023.83 o 
  -1   1 -34       64.71      153.64   1766.88 o 
   0   1 -34     1023.30     3034.42   3075.48 o 
   0   1 -34     1023.30     -431.79   2490.05 o 
   0  -1 -34     1023.31     2014.56   2958.92 o 
   0  -1 -34     1023.31      560.26   2362.90 o 
   1  -1 -34       61.83     1785.42   3006.60 o 
   1  -1 -34       32.80     -823.84   1570.85 o 
   1   1 -34       32.80      638.41   1760.25 o 
   2   1 -34      560.41      327.15   1590.72 o 
   2  -1 -34      560.41      687.41   1639.72 o 
   2   1 -34      965.30     -425.16   3056.93 o 
   2  -1 -34      965.29     -474.17   2862.23 o 
   3   1 -34      160.23     1125.82   2531.11 o 
   3  -1 -34      160.23      407.94   2078.13 o 
   3   1 -34      160.23      320.53   2196.01 o 
   3  -1 -34      160.23      170.86   2435.75 o 
   4  -1 -34     1707.71     1744.36   2792.04 o 
   4   1 -34     1707.74     2443.69   2973.49 o 
   4  -1 -34     1033.72     1425.16   1711.25 o 
   4   1 -34     1033.75     1127.15   1780.12 o 
   5  -1 -34      136.02      960.26   2467.53 o 
   5   1 -34      136.02        3.97   2565.55 o 
   5   1 -34      136.02    -1214.56   1925.82 o 
   5  -1 -34      136.02     1430.45   2320.52 o 
   6   1 -34      382.96      511.26   1917.87 o 
   6  -1 -34      382.97     1226.48   1745.68 o 
   6  -1 -34      382.97     -515.23   1770.85 o 
   6   1 -34      382.96     -162.91   1660.92 o 
   7   1 -34       86.35      531.12   2839.72 o 
   7  -1 -34       40.24      -98.01   1610.59 o 
   7   1 -34       40.24     -104.64   1572.18 o 
   7  -1 -34      343.53       34.44   3409.25 o 
   8  -1 -34      702.72     1687.41   2676.80 o 
   8   1 -34      702.71     1525.82   2872.83 o 
   8   1 -34      702.71      108.61   2304.62 o 
   9   1 -34       35.74      125.83   1784.09 o 
   9  -1 -34       35.74      157.61   1778.80 o 
   9   1 -34       42.87      900.66   2860.91 o 
  10   1 -34     1936.49      442.38   2013.23 o 
  10  -1 -34     1936.51     1103.30   2270.18 o 
  11  -1 -34     1006.73     1503.30   1939.06 o 
  11   1 -34     1006.73      602.65   1761.58 o 
  12  -1 -34      988.95     1117.87   2369.52 o 
  12   1 -34      988.96     1741.71   2589.39 o 
  13  -1 -34      398.63     1701.98   1811.91 o 
  13   1 -34      398.63     1247.67   1856.94 o 
  14  -1 -34     1160.85      527.15   1834.43 o 
  14   1 -34     1160.85      797.35   2001.31 o 
  -2   2 -34      318.59    -1582.77   2842.37 o 
  -2  -2 -34      318.59     1180.12   2369.52 o 
  -2   2 -34      318.59     1304.63   2202.63 o 
  -2  -2 -34      318.59     -332.45   2535.08 o 
  -1  -2 -34     2144.62     2957.60   1962.90 o 
  -1   2 -34     2144.61     3426.47   1878.13 o 
  -1  -2 -34     2144.62     2708.59   2001.31 o 
  -1   2 -34     2144.61     1450.32   2116.54 o 
   0   2 -34     2202.83     2389.39   2699.32 o 
   0  -2 -34     2202.81      728.47   2903.29 o 
   0   2 -34     2202.83     3381.44   3239.71 o 
   0  -2 -34     2202.81     4488.71   2780.11 o 
   1   2 -34     1119.35     1968.20   1810.58 o 
   1  -2 -34     1374.03     3519.18   2757.60 o 
   2   2 -34      736.78     1533.77   1772.17 o 
   2  -2 -34      736.78      994.70   1707.27 o 
   2  -2 -34      946.20     -437.08   2752.30 o 
   2   2 -34      946.20     1451.65   3166.87 o 
   3   2 -34     1564.47     2878.13   2642.37 o 
   3  -2 -34     1564.47      478.14   2401.31 o 
   3  -2 -34     1564.47     2207.93   2370.85 o 
   3   2 -34     1564.47     2113.89   2196.01 o 
   4   2 -34      584.88     1921.84   3060.91 o 
   4  -2 -34      584.90      733.77   2765.55 o 
   4   2 -34      528.72      382.78   1712.57 o 
   4  -2 -34      528.73      535.10   1634.43 o 
   5  -2 -34      951.04     2276.81   2173.50 o 
   5  -2 -34      951.04     2174.82   2474.16 o 
   5   2 -34      951.03     2332.44   2574.82 o 
   5   2 -34      951.03     1131.12   2192.04 o 
   6   2 -34      647.83      652.98   1932.44 o 
   6   2 -34      647.83      414.57   1695.35 o 
   6  -2 -34      647.82       98.01   1822.51 o 
   6  -2 -34      647.82      454.30   1568.20 o 
   7   2 -34      348.90     1678.14   1658.27 o 
   7   2 -34      348.90     1834.43   1981.44 o 
   7  -2 -34      348.90     -384.10   1586.74 o 
   8   2 -34     3085.05     1890.05   2964.22 o 
   8   2 -34     3085.05     3876.80   2594.69 o 
   8  -2 -34     3085.05     6248.97   2598.66 o 
   9  -2 -34      827.19     1164.23   1752.31 o 
   9   2 -34      827.20     1576.15   1825.15 o 
   9   2 -34      963.60      625.16   3001.31 o 
  10   2 -34     1160.01      268.87   2218.53 o 
  10   2 -34     1160.01     1182.77   2638.39 o 
  10  -2 -34     1160.00     -709.93   2011.91 o 
  11   2 -34      188.06      243.71   1709.92 o 
  11  -2 -34      188.06     1528.47   1921.84 o 
  12  -2 -34      415.84       74.17   2357.60 o 
  12   2 -34      415.83     -147.02   2547.00 o 
  13  -2 -34      101.63      900.66   1936.41 o 
  13   2 -34      101.63    -1213.24   1721.84 o 
  14   2 -34     1426.29     1554.96   2050.32 o 
  14  -2 -34     1426.29     2340.38   1908.60 o 
  -1  -3 -34      565.48      573.51   1720.52 o 
  -1  -3 -34      565.48     1150.99   2046.34 o 
  -1   3 -34      565.49      605.29   2127.14 o 
   0   3 -34      762.09     -194.70   3103.29 o 
   0  -3 -34      762.09     2327.14   2521.84 o 
   1  -3 -34      399.13       90.07   1842.37 o 
   2   3 -34     1119.95     4867.52   3215.87 o 
   2  -3 -34     1044.20     1080.79   1725.82 o 
   3   3 -34      254.21      267.55   2598.66 o 
   3  -3 -34      254.20     -603.97   2344.36 o 
   4  -3 -34      401.05       56.95   1683.43 o 
   4   3 -34      401.04     -888.74   1670.19 o 
   4  -3 -34     3041.20     3305.94   2664.88 o 
   4   3 -34     3041.19     2835.74   3095.34 o 
   5  -3 -34      131.62     -992.05   2390.71 o 
   5   3 -34      131.62     1290.06   2362.90 o 
   5   3 -34      131.62      -72.85   2691.37 o 
   6   3 -34      184.82     -845.03   1602.64 o 
   6   3 -34      184.82      217.22   1964.23 o 
   6  -3 -34      184.82     -189.40   1626.48 o 
   7   3 -34      408.71      821.19   1715.22 o 
   7  -3 -34      408.70      -87.42   1682.11 o 
   7   3 -34      408.71     -259.60   1935.09 o 
   8   3 -34      996.28     2786.74   2969.52 o 
   8   3 -34      996.28     2218.53   2562.90 o 
   8  -3 -34      996.30     2063.56   2524.49 o 
   9  -3 -34     1486.31     1617.21   1744.36 o 
   9   3 -34     1486.31     -480.79   1747.01 o 
   9   3 -34     1525.83      964.23   3137.73 o 
  10  -3 -34      125.21      476.82   2305.95 o 
  10   3 -34      125.21      426.49   2621.18 o 
  10   3 -34      125.21       29.14   2189.39 o 
  11   3 -34      706.55      178.81   1735.09 o 
  11  -3 -34      706.53     -960.26   1627.80 o 
  11   3 -34      757.34      721.85   3264.88 o 
  12  -3 -34      196.83      701.98   2667.53 o 
  12   3 -34      196.83      810.59   2752.30 o 
  13  -3 -34      186.59      813.24   1799.99 o 
  13   3 -34      186.59     -123.18   1969.52 o 
   0  -4 -34        0.53      150.99   1868.86 o 
   0  -4 -34        0.53     1577.47   1776.15 o 
   0   4 -34        0.53       47.68   2017.21 o 
   1  -4 -34     1224.29     2678.13   1976.15 o 
   2  -4 -34       61.59      441.06   1741.71 o 
   2   4 -34      126.87     -717.88   3173.49 o 
   3  -4 -34      578.55      344.37   2173.50 o 
   3   4 -34      578.56     2127.14   2728.46 o 
   4  -4 -34      926.85      880.79   1894.03 o 
   4   4 -34     1031.23     3728.45   3301.97 o 
   5  -4 -34      455.38     1211.91   2276.81 o 
   5   4 -34      455.38     1059.60   2709.92 o 
   6   4 -34      968.12     1385.42   2056.94 o 
   6  -4 -34      968.11      377.48   1680.78 o 
   7  -4 -34       38.65     -667.55   1645.02 o 
   7   4 -34       38.65      140.40   1988.07 o 
   8  -4 -34      772.33     1298.01   2523.16 o 
   8   4 -34      772.34       25.17   3042.36 o 
   9  -4 -34      172.30      250.33   1871.51 o 
   9   4 -34      262.02     1263.57   3174.81 o 
  10  -4 -34      410.35     -731.12   2075.48 o 
  10   4 -34      410.35      838.41   2737.73 o 
  11   4 -34       17.02      413.24   1903.30 o 
  11  -4 -34       17.02      482.12   1733.76 o 
  11   4 -34       17.02      249.01   2153.63 o 
   3  -5 -34      428.78     -441.06   2462.24 o 
   3   5 -34      428.78      429.14   2735.08 o 
   4  -5 -34      429.63     -365.56   1733.76 o 
   4   5 -34      429.62      431.79   2066.21 o 
   5   5 -34      418.28    -1094.03   2698.00 o 
   5  -5 -34      418.28    -1365.55   2521.84 o 
   6   5 -34      677.01     1781.45   2104.62 o 
   6  -5 -34      677.02     -750.99   1676.81 o 
   7   5 -34      530.89      434.43   2103.30 o 
   7  -5 -34      530.88      328.47   1863.56 o 
   8   5 -34      169.12      133.77   3230.44 o 
   8  -5 -34      169.12     -992.05   2486.08 o 
  28   0 -16      180.59     2817.20   3343.03 o 
  27   0 -18      193.50      732.45   3043.69 o 
  24   0 -22      421.64     -845.03   2760.25 o 
  23   0 -24      379.48      584.10   2660.91 o 
  -5  -1 -33     2063.20     2337.73   2520.51 o 
  -5  -1 -33     2063.20      192.05   2858.26 o 
  -5   1 -33     2063.19     3097.99   2582.77 o 
  -5   1 -33     2063.19     4290.04   3141.70 o 
  -4   1 -33      342.65      463.57   1805.29 o 
  -4  -1 -33      342.66      956.29   1875.48 o 
  -4  -1 -33      342.66      549.67   1981.44 o 
  -4   1 -33      342.65     1490.06   2112.57 o 
  -3  -1 -33      771.04     -252.98   3092.70 o 
  -3   1 -33      771.04     2064.89   3366.87 o 
  -3  -1 -33      482.47       -3.97   1766.88 o 
  -3   1 -33      482.47     1268.87   1803.96 o 
  -2   1 -33     1771.88     1354.96   2368.20 o 
  -2  -1 -33     1771.88     1851.64   2837.07 o 
  -2   1 -33     1771.88     1385.42   2935.08 o 
  -2  -1 -33     1771.88     3247.66   2512.57 o 
  -1  -1 -33      429.83      875.49   2993.36 o 
  -1   1 -33      429.83     1823.83   3011.90 o 
  -1  -1 -33      268.20     -874.17   1531.12 o 
  -1   1 -33      268.21     1229.13   1750.98 o 
   0   1 -33     1096.49     1109.93   1909.92 o 
   0   1 -33     1096.49      279.47   2561.57 o 
   0  -1 -33     1096.50     2210.58   2540.38 o 
   0  -1 -33     1096.50      985.42   1811.91 o 
   1  -1 -33     1103.35     1884.76   1874.16 o 
   1   1 -33     1103.36     1329.79   1566.88 o 
   1  -1 -33     1103.35     1418.53   1792.04 o 
   2   1 -33      290.96     -382.78   2686.08 o 
   2  -1 -33      290.96      947.01   2417.20 o 
   2   1 -33      290.96     -696.68   2256.94 o 
   2  -1 -33      290.96      425.16   2687.40 o 
   3   1 -33      241.35    -1251.65   1752.31 o 
   3  -1 -33      241.35      144.37   1568.20 o 
   3  -1 -33      241.35      291.39   1761.58 o 
   3   1 -33      241.35     -507.28   1637.08 o 
   4   1 -33     1047.55     1578.80   1569.53 o 
   4  -1 -33     1047.56     1887.41   1652.97 o 
   4   1 -33     2782.38     4468.85   2990.71 o 
   4  -1 -33     2782.39     3305.94   2799.98 o 
   5  -1 -33     1335.08     1086.09   2294.03 o 
   5  -1 -33     1335.08     1172.18   2554.95 o 
   5   1 -33     1335.09     -455.63   2561.57 o 
   5   1 -33     1335.09      344.37   2198.66 o 
   6   1 -33     1169.90     1115.22   2833.09 o 
   6  -1 -33     1169.89     3609.25   2678.13 o 
   6   1 -33      456.24      217.22   1642.37 o 
   6  -1 -33      456.24     1287.41   1724.49 o 
   7   1 -33      826.21      858.27   1940.39 o 
   7  -1 -33      826.20      578.80   2263.56 o 
   7  -1 -33      826.20      234.44   1810.58 o 
   7   1 -33      826.21     2712.57   2337.73 o 
   8  -1 -33      103.12      360.26   1698.00 o 
   8  -1 -33      103.12      515.23   1728.47 o 
   8   1 -33      103.13       23.84   1696.68 o 
   8   1 -33      103.13      -21.19   1757.60 o 
   9   1 -33     2482.59     3099.32   2671.51 o 
   9  -1 -33     2482.57     1478.14   2582.77 o 
   9   1 -33     2482.59     2548.33   2549.65 o 
  10   1 -33      374.21     -290.06   1757.60 o 
  10  -1 -33      374.22      486.09   1631.78 o 
  10   1 -33      374.21     -409.27   1596.02 o 
  11   1 -33     2562.63     1063.57   1684.76 o 
  11  -1 -33     2562.62     1013.24   1695.35 o 
  12   1 -33      245.91     -405.30   2349.65 o 
  12  -1 -33      245.92      369.53   2206.61 o 
  13   1 -33       38.41    -1333.77   1631.78 o 
  13  -1 -33       38.41     1630.45   1913.90 o 
  14   1 -33      485.99      948.34   2360.25 o 
  14  -1 -33      485.99     -370.86   2373.49 o 
  15   1 -33     1493.65     2205.28   1909.92 o 
  15  -1 -33     1493.65     1891.38   1851.64 o 
  16  -1 -33      348.98      452.98   1874.16 o 
  16   1 -33      348.98      419.86   1872.84 o 
  -5   2 -33     1270.32     3529.78   3217.20 o 
  -5  -2 -33     1127.66     1609.26   1833.10 o 
  -4   2 -33      265.66     1095.36   2103.30 o 
  -4   2 -33      265.66      728.47   1821.18 o 
  -4  -2 -33      265.67     1705.95   2203.96 o 
  -4  -2 -33      265.67      519.20   1678.14 o 
  -3  -2 -33      819.15     1154.96   1683.43 o 
  -3   2 -33      819.16      589.40   1737.74 o 
  -3  -2 -33     1004.15      610.59   2986.74 o 
  -2  -2 -33      653.35      578.80   2810.58 o 
  -2  -2 -33      653.35     -352.32   2255.61 o 
  -2   2 -33      653.35     1993.36   2512.57 o 
  -2   2 -33      653.35     3864.88   3054.29 o 
  -1   2 -33      169.72      450.33   1682.11 o 
  -1  -2 -33      169.72      788.07   1773.50 o 
  -1   2 -33     1316.23     2252.97   3137.73 o 
  -1  -2 -33     1316.23     -483.44   2802.63 o 
   0   2 -33      427.87     1598.67   2593.36 o 
   0   2 -33      427.87     -427.81   1810.58 o 
   0  -2 -33      427.87     1060.92   2048.99 o 
   0  -2 -33      427.87       47.68   2390.71 o 
   1   2 -33      508.26     -115.23   1645.02 o 
   1  -2 -33      508.26      335.10   1578.80 o 
   2  -2 -33      878.24      335.10   2199.99 o 
   2   2 -33      878.23      304.63   2733.76 o 
   2  -2 -33      878.24     -438.41   2480.78 o 
   2   2 -33      878.23     1487.41   2270.18 o 
   3  -2 -33      296.57      397.35   1593.37 o 
   3  -2 -33      296.57      337.75   1748.33 o 
   3   2 -33      296.57      413.24   1680.78 o 
   3   2 -33      296.57      451.65   1819.86 o 
   4  -2 -33     1538.25     1754.96   2760.25 o 
   4   2 -33     1538.24     2484.75   2883.43 o 
   4  -2 -33      288.98     -651.65   1556.28 o 
   4   2 -33      288.98      794.70   1524.49 o 
   5   2 -33      152.23     -203.97   2156.28 o 
   5   2 -33      152.23     3182.76   2647.67 o 
   5  -2 -33      152.23      214.57   2319.19 o 
   5  -2 -33      152.23     1533.77   2470.18 o 
   6   2 -33      530.44      276.82   2933.76 o 
   6  -2 -33      530.44      736.42   2715.21 o 
   6   2 -33      149.06      723.17   1618.53 o 
   6  -2 -33      149.06     -119.20   1529.79 o 
   7   2 -33      854.10    -1728.47   1827.80 o 
   7   2 -33      854.10      165.56   2376.14 o 
   7  -2 -33      854.10      978.80   2136.41 o 
   8   2 -33      924.20     -270.20   1641.05 o 
   8  -2 -33      924.21      141.72   1611.91 o 
   8   2 -33      924.20     1863.56   1908.60 o 
   9   2 -33       83.76     2347.00   2737.73 o 
   9  -2 -33       83.76     -343.04   2332.44 o 
   9   2 -33       83.76      -17.22   2471.51 o 
  10   2 -33      448.56      -25.17   1719.19 o 
  10  -2 -33      448.56      127.15   1617.21 o 
  10   2 -33      448.56     -259.60   1847.67 o 
  11  -2 -33      159.08     2043.70   1732.44 o 
  11   2 -33      159.08     -585.43   1584.10 o 
  11   2 -33     1443.39     1455.62   2968.19 o 
  12  -2 -33      336.77       71.52   2206.61 o 
  12   2 -33      336.77      814.56   2390.71 o 
  13  -2 -33      374.38      141.72   1716.55 o 
  13   2 -33      374.38     -270.20   1811.91 o 
  14   2 -33      552.58      535.10   2356.28 o 
  14  -2 -33      552.58      907.28   2226.48 o 
  15  -2 -33      163.61     -496.69   1708.60 o 
  15   2 -33      163.61      984.10   2030.45 o 
  16   2 -33      286.73    -1348.34   1957.60 o 
  16  -2 -33      286.73      527.15   1805.29 o 
  -4  -3 -33      270.45    -1308.60   1794.69 o 
  -4   3 -33      270.44      103.31   2096.68 o 
  -4  -3 -33      270.45      896.68   2056.94 o 
  -3  -3 -33       82.43     -360.26   1803.96 o 
  -2  -3 -33      557.42     1807.94   2369.52 o 
  -2   3 -33      557.42     1241.05   3209.25 o 
  -1   3 -33     3231.21     2822.50   3255.61 o 
  -1  -3 -33     1753.57      846.35   1686.08 o 
   0  -3 -33     2981.46     3255.61   1978.80 o 
   0   3 -33     2981.48     4602.62   2576.14 o 
   1  -3 -33      154.89     -761.58   1544.36 o 
   2  -3 -33      803.19     3176.14   2548.33 o 
   2   3 -33      803.19      728.47   2181.44 o 
   2   3 -33      803.19     1406.61   2799.98 o 
   3  -3 -33      717.63       29.14   1717.87 o 
   3  -3 -33      717.63     2319.19   1732.44 o 
   3   3 -33      717.62     -196.03   1858.27 o 
   3   3 -33      717.62     -423.84   1603.96 o 
   4   3 -33      615.05    -1459.59   2859.58 o 
   4  -3 -33      615.05    -2511.24   2611.90 o 
   4  -3 -33       96.82      388.08   1638.40 o 
   4   3 -33       96.81      119.20   1614.56 o 
   5   3 -33     1391.52     2099.32   2765.55 o 
   5   3 -33     1391.52     1075.49   2143.03 o 
   5  -3 -33     1391.52     1343.04   2417.20 o 
   5  -3 -33     1391.52     2385.42   2196.01 o 
   6  -3 -33      318.93      901.98   1749.66 o 
   6   3 -33      318.93      623.84   1601.31 o 
   6   3 -33      861.90     2266.21   2943.03 o 
   7  -3 -33      382.85     -307.28   1912.57 o 
   7   3 -33      382.85      841.05   1887.41 o 
   7   3 -33      382.85     2235.75   2401.31 o 
   8   3 -33      668.43      907.28   1911.25 o 
   8   3 -33      668.43      516.55   1678.14 o 
   8  -3 -33      668.43      585.43   1630.45 o 
   9   3 -33      479.19      712.58   2841.04 o 
   9  -3 -33      479.19      425.16   2403.96 o 
   9   3 -33      479.19     -769.53   2425.15 o 
  10   3 -33       56.61      276.82   1876.81 o 
  10  -3 -33       56.61      307.28   1649.00 o 
  10   3 -33       56.61     -353.64   1732.44 o 
  11  -3 -33      359.25      291.39   1818.53 o 
  11   3 -33      359.24     -478.14   1770.85 o 
  11   3 -33      529.20     1245.03   2936.41 o 
  12   3 -33      274.46     2068.86   2737.73 o 
  12  -3 -33      274.46      920.52   2262.24 o 
  12   3 -33      274.46      218.54   2370.85 o 
  13   3 -33      340.33      392.05   1699.33 o 
  13  -3 -33      340.33      757.61   1647.67 o 
  14   3 -33      308.57       10.60   2356.28 o 
  14  -3 -33      308.57    -1373.50   2409.26 o 
  15  -3 -33      132.73     1013.24   2005.29 o 
  15   3 -33      132.73     -799.99   1976.15 o 
  -3   4 -33      991.31     1438.40   3290.05 o 
  -3  -4 -33      932.76     1496.68   1780.12 o 
  -2  -4 -33      971.20    -1181.45   2627.80 o 
  -2   4 -33      971.20     3238.39   2945.68 o 
  -1   4 -33      709.04     1381.45   3059.58 o 
  -1  -4 -33      250.37      570.86   1855.62 o 
   0   4 -33      450.15     1373.50   2418.53 o 
   0  -4 -33      450.15      299.34   1905.95 o 
   1  -4 -33      281.13     1569.53   1720.52 o 
   2  -4 -33      236.73     2515.22   2358.93 o 
   2   4 -33      236.73     1225.16   2792.04 o 
   3   4 -33       56.95      419.86   1901.97 o 
   3  -4 -33       56.95     -141.72   1611.91 o 
   3  -4 -33       56.95       56.95   1811.91 o 
   4   4 -33      102.25      879.46   1969.52 o 
   4  -4 -33      102.25      752.31   1684.76 o 
   5   4 -33     1336.76      180.13   2752.30 o 
   5  -4 -33     1336.76     1439.73   2250.32 o 
   6  -4 -33     1614.71     2063.56   1793.37 o 
   6   4 -33     1718.41      675.49   3046.34 o 
   7  -4 -33      335.22      200.00   2139.06 o 
   7   4 -33      335.22     2405.28   2475.48 o 
   8   4 -33       27.34      694.04   1936.41 o 
   8   4 -33       27.34       34.44   1634.43 o 
   8  -4 -33       27.34     -402.65   1566.88 o 
   9   4 -33      622.27      223.84   2966.87 o 
   9   4 -33      622.27     2094.03   2470.18 o 
   9  -4 -33      622.27     1196.02   2690.05 o 
  10   4 -33       16.98     -845.03   1966.88 o 
  10  -4 -33       16.98     -193.38   1586.74 o 
  10   4 -33       16.98       79.47   1733.76 o 
  11   4 -33      194.01     -822.51   1878.13 o 
  11  -4 -33      194.01      908.60   1729.79 o 
  11   4 -33      210.83     1482.11   3056.93 o 
  12   4 -33      447.07     1700.65   2709.92 o 
  12   4 -33      447.07      343.04   2389.39 o 
  12  -4 -33      447.07     -750.99   2231.77 o 
  13   4 -33      100.14     -700.66   3223.82 o 
  13  -4 -33        1.50     -626.49   1633.10 o 
  13   4 -33        1.50      148.34   1851.64 o 
  14   4 -33     3590.23     4814.54   2680.78 o 
  14  -4 -33     3590.22     3878.12   2343.03 o 
  -2  -5 -33      768.98     -411.92   2672.83 o 
  -1  -5 -33      431.11      883.44   1705.95 o 
  -1   5 -33      431.12      168.21   1988.07 o 
  -1  -5 -33      431.11      517.88   1872.84 o 
   0   5 -33      670.68     2286.08   2597.33 o 
   0  -5 -33      670.69     1242.38   2156.28 o 
   1  -5 -33     2395.15     1970.85   1764.23 o 
   1   5 -33     2692.43     3311.24   3052.96 o 
   2  -5 -33     1434.64     3060.91   2658.26 o 
   2   5 -33     1434.62     2213.23   2876.80 o 
   3  -5 -33      200.43      762.91   1699.33 o 
   3  -5 -33      200.43     -425.16   1739.06 o 
   3   5 -33      200.43      617.21   1977.47 o 
   4  -5 -33      988.30     1618.53   1769.53 o 
   4   5 -33      988.30      818.54   1947.01 o 
   5   5 -33     1239.34     4283.42   2866.21 o 
   5  -5 -33     1239.34      476.82   2294.03 o 
   6  -5 -33      297.08      862.25   1660.92 o 
   6   5 -33      460.48     -400.00   3019.85 o 
   7  -5 -33      208.68      679.47   2015.88 o 
   7   5 -33      208.68     -221.19   2592.04 o 
   8   5 -33      633.36      676.82   2034.42 o 
   8  -5 -33      633.36      766.88   1699.33 o 
   9  -5 -33      382.61     -161.59   2745.68 o 
   9   5 -33      382.61     2256.94   3144.35 o 
  10  -5 -33     1086.62      466.22   1674.16 o 
  10   5 -33     1086.62      357.61   2088.73 o 
  11   5 -33      621.78      682.11   3091.37 o 
  11  -5 -33      451.68     1279.46   1756.28 o 
  12  -5 -33     1101.03     1401.32   2361.57 o 
  12   5 -33     1101.04     2550.98   2883.43 o 
   1  -6 -33     2271.34      658.27   1713.90 o 
   1  -6 -33     2271.34     1719.19   1931.11 o 
   1   6 -33     2271.34     3243.69   2161.58 o 
   2  -6 -33     2603.02     4010.57   2782.76 o 
   2   6 -33     2603.01     4087.39   2785.41 o 
   3  -6 -33      897.45     1811.91   1784.09 o 
   3   6 -33      897.46     1696.68   2017.21 o 
   4  -6 -33     3406.74     4830.43   1988.07 o 
   4   6 -33     3406.75     1998.66   2064.89 o 
   5  -6 -33      735.43    -1911.25   2560.25 o 
   5   6 -33      735.43     3198.66   2982.76 o 
   6   6 -33      273.37     -345.69   3160.24 o 
   6  -6 -33      105.31      320.53   1866.21 o 
   7   6 -33      516.52     1238.40   2733.76 o 
   7  -6 -33      516.52     -737.74   2026.48 o 
   8   6 -33     1343.38     1225.16   2145.68 o 
   8  -6 -33     1343.37     1750.98   1810.58 o 
   9  -6 -33      152.10     1239.73   1911.25 o 
   9   6 -33      152.10    -1488.73   2041.05 o 
  10   6 -33       55.75     -532.45   2071.51 o 
  10  -6 -33       55.75     -573.51   1682.11 o 
  -7   0 -32      926.20     1607.94   1773.50 o 
  -6   0 -32      657.82      895.36   3336.40 o 
  -6   0 -32      657.82     1752.31   1847.67 o 
  -5   0 -32     2140.96     3331.10   2364.22 o 
  -5   0 -32     2140.96     3294.02   2856.94 o 
  -4   0 -32     1092.03     3462.23   3297.99 o 
  -4   0 -32     1092.03     1568.20   1762.90 o 
  -3   0 -32     2884.78     3523.16   1945.68 o 
  -3   0 -32     2884.78     2863.56   2656.94 o 
  -2   0 -32      235.77     1296.68   1904.62 o 
  -2   0 -32      235.77      149.67   1646.35 o 
  -1   0 -32     3473.83     3532.43   2433.10 o 
  -1   0 -32     3473.83     3678.12   2905.94 o 
   0   0 -32      125.52     -354.96   1483.43 o 
   0   0 -32      182.19      456.95   2737.73 o 
   1   0 -32      292.74     -192.05   1619.86 o 
   1   0 -32      292.74     1023.83   2823.82 o 
   2   0 -32      770.04     1128.47   2254.29 o 
   2   0 -32      770.04     1969.52   1917.87 o 
   3   0 -32      420.16      773.51   1676.81 o 
   3   0 -32      420.16      298.01   2609.26 o 
   4   0 -32     1416.12     1679.46   1905.95 o 
   4   0 -32     1416.12     1492.71   2324.49 o 
   5   0 -32     2102.54      597.35   1670.19 o 
   5   0 -32     2102.54      929.80   1598.67 o 
   6   0 -32     1339.41     1468.86   1716.55 o 
   6   0 -32     1339.41     1585.42   1676.81 o 
   7   0 -32     6116.35     7601.28   2566.87 o 
   7   0 -32     6116.35     5780.10   2712.57 o 
   8   0 -32      389.33      340.40   1668.86 o 
   8   0 -32      389.33      936.42   2586.74 o 
   9   0 -32     2458.26     2862.23   1952.31 o 
   9   0 -32     2458.26     1936.41   2241.05 o 
  10   0 -32     2739.70     2304.62   1819.86 o 
  11   0 -32     1300.06      625.16   2354.95 o 
  12   0 -32       27.37      482.12   1773.50 o 
  13   0 -32      659.62     1994.69   1867.54 o 
  14   0 -32     4006.70     4852.95   2650.31 o 
  15   0 -32     6245.82     5909.90   1999.99 o 
  16   0 -32     2646.17     4508.58   2161.58 o 
  17   0 -32      913.62     1041.05   1829.13 o 
  18   0 -32      461.83     1512.57   2023.83 o 
  -7   1 -32      116.14      911.25   1712.57 o 
  -7  -1 -32      116.14     1034.43   1781.45 o 
  -6  -1 -32     1820.89      464.90   3247.66 o 
  -6   1 -32     1820.91     2332.44   3515.21 o 
  -6   1 -32     1626.11     1846.35   1863.56 o 
  -6  -1 -32     1626.10      470.20   1884.76 o 
  -5   1 -32     1234.31     2584.09   2917.86 o 
  -5  -1 -32     1234.31     3259.58   2784.09 o 
  -5   1 -32     1234.31      904.63   2458.26 o 
  -5  -1 -32     1234.31     1614.56   2398.66 o 
  -4  -1 -32       35.76     -744.37   1588.07 o 
  -4   1 -32       35.76      717.88   1562.90 o 
  -4   1 -32      441.71      397.35   3246.34 o 
  -4  -1 -32      441.71     1821.18   3112.56 o 
  -3   1 -32     1015.14     2475.48   1880.78 o 
  -3  -1 -32     1015.14     -564.23   2471.51 o 
  -3   1 -32     1015.14     1694.03   2584.09 o 
  -3  -1 -32     1015.14     1887.41   1962.90 o 
  -2   1 -32       69.01     1418.53   1633.10 o 
  -2  -1 -32       69.01     -298.01   1678.14 o 
  -2  -1 -32       69.01      666.22   1858.27 o 
  -2   1 -32       69.01       50.33   1879.46 o 
  -1  -1 -32     1874.69      745.69   2421.18 o 
  -1   1 -32     1874.69     1962.90   2501.97 o 
  -1   1 -32     1874.69     1459.59   2892.70 o 
  -1  -1 -32     1874.69     2113.89   2842.37 o 
   0  -1 -32      266.92      437.08   1658.27 o 
   0   1 -32      266.92     1743.04   1662.24 o 
   0  -1 -32      561.44    -2274.16   2786.74 o 
   1   1 -32     1400.88     2944.35   2924.48 o 
   1  -1 -32     1400.88     4174.81   2770.84 o 
   1   1 -32      374.79      226.49   1603.96 o 
   1  -1 -32      374.79     1003.97   1548.33 o 
   2  -1 -32      533.73     -434.43   1891.38 o 
   2   1 -32      533.73       -3.97   2407.93 o 
   2   1 -32      533.73     1226.48   2021.18 o 
   2  -1 -32      533.73     2336.41   2290.05 o 
   3  -1 -32     3635.67     2467.53   1761.58 o 
   3   1 -32     3635.68     3776.14   1741.71 o 
   3  -1 -32     4196.20     3202.63   2626.47 o 
   3   1 -32     4196.22     1806.61   2866.21 o 
   4   1 -32      345.89     1637.08   2035.75 o 
   4  -1 -32      345.89     1149.66   2207.93 o 
   4   1 -32      345.89     1313.90   2396.01 o 
   4  -1 -32      345.89    -2064.89   2064.89 o 
   5  -1 -32       43.95        3.97   1622.51 o 
   5   1 -32       43.95     -594.70   1678.14 o 
   5  -1 -32       43.95      671.52   1599.99 o 
   5   1 -32       43.95      -80.79   1549.66 o 
   6   1 -32      611.27     1274.16   1501.98 o 
   6  -1 -32      611.27      908.60   1631.78 o 
   6   1 -32      611.27     1127.15   1745.68 o 
   6  -1 -32     1552.25     1307.28   3164.22 o 
   7   1 -32      466.19     1335.09   2150.98 o 
   7   1 -32      466.19     2287.40   2572.17 o 
   7  -1 -32      466.20      958.93   2494.02 o 
   7  -1 -32      466.20     -609.27   2402.63 o 
   8  -1 -32      291.92      969.53   1569.53 o 
   8   1 -32      291.92     -406.62   1459.59 o 
   8   1 -32      339.02      170.86   2617.20 o 
   8  -1 -32      339.02     -333.77   2496.67 o 
   9   1 -32      342.40     -520.53   1802.64 o 
   9  -1 -32      342.40     -113.91   2030.45 o 
   9   1 -32      342.40     1005.29   2350.98 o 
  10   1 -32       43.81      182.78   1684.76 o 
  10  -1 -32       43.81      -66.22   1540.39 o 
  10   1 -32       59.37     -335.10   2683.43 o 
  11   1 -32     1472.30     1348.34   2360.25 o 
  11  -1 -32     1472.31     2368.20   2421.18 o 
  12  -1 -32      151.85      482.12   1786.74 o 
  12   1 -32      151.85       47.68   1737.74 o 
  13   1 -32     1024.85      466.22   1629.13 o 
  13  -1 -32     1024.85     2667.53   1749.66 o 
  14   1 -32      160.45      566.88   2561.57 o 
  14  -1 -32      160.45    -1635.75   2233.10 o 
  15   1 -32      380.18      825.16   1764.23 o 
  15  -1 -32      380.19      184.10   1752.31 o 
  16  -1 -32      493.39      997.34   2041.05 o 
  16   1 -32      493.39      867.54   2217.20 o 
  17   1 -32      405.35     -752.31   1724.49 o 
  17  -1 -32      405.35     -544.37   1911.25 o 
  18   1 -32      140.11      241.06   1833.10 o 
  18  -1 -32      140.11      -10.60   1863.56 o 
  -7  -2 -32     1461.94     3263.56   2092.70 o 
  -6  -2 -32      851.35      839.73   1891.38 o 
  -6   2 -32      851.36     1182.77   1947.01 o 
  -6   2 -32      986.03     1354.96   3413.22 o 
  -5  -2 -32      640.30     2014.56   2456.94 o 
  -5   2 -32      640.30    -1501.98   2929.78 o 
  -4   2 -32     1318.18     1954.95   1888.73 o 
  -4  -2 -32     1318.17     1529.79   1707.27 o 
  -4   2 -32     1493.15     2063.56   3278.12 o 
  -3   2 -32     4983.71     5005.27   2705.94 o 
  -3  -2 -32     4983.74     6033.07   2508.59 o 
  -3  -2 -32     4983.74     6173.47   2165.55 o 
  -3   2 -32     4983.71     5536.39   2120.52 o 
  -2   2 -32     1968.23     4556.26   2150.98 o 
  -2  -2 -32     1968.23      867.54   1615.88 o 
  -2  -2 -32     1968.23     2033.10   1868.86 o 
  -2   2 -32     1968.23     1602.64   1680.78 o 
  -1  -2 -32     1299.54     -173.51   2757.60 o 
  -1  -2 -32     1299.54     2607.93   2545.68 o 
  -1   2 -32     1299.54      446.35   2288.73 o 
  -1   2 -32     1299.54      924.50   2984.09 o 
   0   2 -32      180.80      843.70   1562.90 o 
   0  -2 -32      180.80      813.24   1703.30 o 
   1  -2 -32      311.73     1437.08   2754.95 o 
   1   2 -32      311.74     -610.59   2900.64 o 
   1   2 -32      304.19     1509.92   1581.45 o 
   1  -2 -32      304.19     -427.81   1650.32 o 
   2  -2 -32      803.17     -699.33   2129.79 o 
   2  -2 -32      803.17      815.89   2177.47 o 
   2   2 -32      803.17      180.13   2120.52 o 
   2   2 -32      803.17      859.60   2354.95 o 
   3   2 -32      329.90      397.35   1578.80 o 
   3  -2 -32      329.90     -651.65   1475.49 o 
   3  -2 -32      330.89      349.67   2539.06 o 
   3   2 -32      330.90      287.42   2815.88 o 
   4  -2 -32      833.22       22.52   2150.98 o 
   4   2 -32      833.23      956.29   1990.72 o 
   4  -2 -32      833.22      674.17   2272.83 o 
   4   2 -32      833.23      450.33   2329.79 o 
   5   2 -32     3612.36     5434.40   1633.10 o 
   5  -2 -32     3612.34     5394.67   1856.94 o 
   5   2 -32     3612.36     4762.88   1908.60 o 
   5  -2 -32     3612.34     4945.66   1831.78 o 
   6  -2 -32     1812.20     5548.31   3205.28 o 
   6   2 -32     1191.78     2283.43   1846.35 o 
   6   2 -32     1191.78     1227.81   1593.37 o 
   6  -2 -32     1191.79      647.68   1519.20 o 
   7   2 -32      554.48      772.18   2312.57 o 
   7   2 -32      554.48      784.10   2686.08 o 
   7  -2 -32      554.48      528.47   2512.57 o 
   7  -2 -32      554.48      507.28   2241.05 o 
   8   2 -32      153.97      521.85   1613.23 o 
   8  -2 -32      153.98     -936.42   1454.30 o 
   8   2 -32      216.91     2103.30   2782.76 o 
   9   2 -32     1342.98     2438.40   2064.89 o 
   9   2 -32     1342.98     1764.23   2425.15 o 
   9  -2 -32     1342.98      482.12   2090.05 o 
  10   2 -32      654.49     1164.23   2868.86 o 
  10   2 -32       30.67      678.14   1705.95 o 
  10  -2 -32       30.67      536.42   1716.55 o 
  11   2 -32     2213.19     4221.17   2427.80 o 
  11   2 -32     2213.19       41.06   2480.78 o 
  11  -2 -32     2213.19     2243.69   2491.37 o 
  12   2 -32      308.46      838.41   1811.91 o 
  12   2 -32      308.46      696.68   1781.45 o 
  12  -2 -32      308.47      909.93   1651.65 o 
  13   2 -32     2783.45     4476.79   1965.55 o 
  13  -2 -32     2783.45     2874.15   1811.91 o 
  14   2 -32     1282.63     2794.68   2651.64 o 
  14  -2 -32     1282.65     2209.26   2388.06 o 
  15  -2 -32      377.85      492.71   1721.84 o 
  15   2 -32      377.85     1792.04   1805.29 o 
  16   2 -32      258.35     1033.11   2021.18 o 
  16  -2 -32      258.35     2499.32   2076.81 o 
  17  -2 -32     1460.44     1357.61   1854.29 o 
  17   2 -32     1460.44      976.15   1848.99 o 
  -6   3 -32      136.99      479.47   2108.60 o 
  -6  -3 -32      136.99    -1647.67   1803.96 o 
  -5   3 -32      638.15      562.91   3026.47 o 
  -5  -3 -32      638.15     1409.26   2259.59 o 
  -4   3 -32      540.04    -1541.71   3320.51 o 
  -4  -3 -32      109.09      695.36   1663.57 o 
  -3   3 -32      741.74     1266.22   2641.04 o 
  -3  -3 -32      741.73     2315.22   2099.32 o 
  -2  -3 -32      182.75     2241.05   1981.44 o 
  -2   3 -32      182.75    -1272.84   1847.67 o 
  -2  -3 -32      182.75      758.94   1662.24 o 
  -1  -3 -32     3273.91     3981.43   2398.66 o 
  -1   3 -32     3273.89     4394.67   2929.78 o 
   0  -3 -32      262.14    -1039.73   1517.87 o 
   0   3 -32      262.14      512.58   1649.00 o 
   0   3 -32      632.80     2541.71   2952.30 o 
   1  -3 -32      100.56     -317.88   1543.04 o 
   1   3 -32      100.56      458.28   1560.26 o 
   1   3 -32     1676.12     1194.69   2923.16 o 
   2  -3 -32      839.12       46.36   2150.98 o 
   2   3 -32      839.13     1659.59   2101.97 o 
   2  -3 -32      839.12     1426.48   2210.58 o 
   2   3 -32      839.13      815.89   2430.45 o 
   3   3 -32     1770.88     2301.97   1658.27 o 
   3  -3 -32     1770.86     2258.26   1786.74 o 
   3   3 -32     1794.31     2654.29   2935.08 o 
   3  -3 -32     1794.29      954.96   2474.16 o 
   4   3 -32     1557.33     4186.73   2060.91 o 
   4  -3 -32     1557.33     2966.87   2086.08 o 
   4  -3 -32     1557.33     1060.92   2202.63 o 
   4   3 -32     1557.33     3104.62   2494.02 o 
   5   3 -32      729.75     1245.03   1837.07 o 
   5  -3 -32      729.75     -429.14   1622.51 o 
   5  -3 -32      729.75      445.03   1543.04 o 
   5   3 -32      729.75      747.02   1494.03 o 
   6   3 -32      294.96      411.92   1512.57 o 
   6  -3 -32      294.95     -892.71   1393.37 o 
   6   3 -32      294.96      166.89   1764.23 o 
   7  -3 -32      782.48     1688.73   2298.00 o 
   7   3 -32      782.48      700.66   2741.70 o 
   7   3 -32      782.48      460.92   2267.54 o 
   8  -3 -32      279.29      920.52   1585.42 o 
   8   3 -32      279.29      835.76   1646.35 o 
   8   3 -32      349.07      712.58   2810.58 o 
   9   3 -32      575.93     2140.38   2472.83 o 
   9   3 -32      575.93     -307.28   1965.55 o 
   9  -3 -32      575.93    -1778.80   1827.80 o 
  10   3 -32      407.67    -2238.40   2908.59 o 
  10  -3 -32      362.50     1080.79   1625.16 o 
  10   3 -32      362.50        6.62   1670.19 o 
  11   3 -32     3583.57     3818.52   2716.54 o 
  11  -3 -32     3583.55     2389.39   2490.05 o 
  11   3 -32     3583.57     5266.19   2422.50 o 
  12   3 -32     1933.35      736.42   1899.33 o 
  12   3 -32     1933.35     2030.45   1814.56 o 
  12  -3 -32     1933.37       62.25   1719.19 o 
  13   3 -32      224.06    -1349.66   1723.17 o 
  13  -3 -32      224.07      671.52   1690.06 o 
  13   3 -32      643.10      880.79   2680.78 o 
  14  -3 -32     1376.70     1051.65   2382.77 o 
  14   3 -32     1376.72      276.82   2582.77 o 
  15   3 -32       90.22     -516.55   1713.90 o 
  15  -3 -32       90.22      292.71   1716.55 o 
  16  -3 -32      375.05     2104.62   2055.62 o 
  16   3 -32      375.05     1276.81   2221.18 o 
  17  -3 -32      185.88      447.68   1817.21 o 
  17   3 -32      185.88     -523.18   1950.98 o 
  -6  -4 -32     1178.39     1143.04   1969.52 o 
  -5  -4 -32      725.71     1034.43   2296.67 o 
  -5   4 -32      725.71     1368.20   3196.01 o 
  -4  -4 -32      465.78     1051.65   1744.36 o 
  -4   4 -32      900.14     1917.87   3341.70 o 
  -3   4 -32      668.94     2507.27   2495.35 o 
  -3  -4 -32      668.94      539.07   2092.70 o 
  -2   4 -32     1374.74     1124.50   1900.65 o 
  -2  -4 -32     1374.75     1704.62   1884.76 o 
  -2  -4 -32     1374.75     2109.92   1884.76 o 
  -1   4 -32      671.99     2647.67   2929.78 o 
  -1  -4 -32      671.99     -536.42   2634.42 o 
   0  -4 -32      349.77      278.14   1577.47 o 
   0   4 -32      947.61     -745.69   2994.68 o 
   1  -4 -32      138.05    -1058.27   1471.51 o 
   1   4 -32      319.62     1483.43   2956.27 o 
   2   4 -32      722.88      400.00   2467.53 o 
   2  -4 -32      722.87       52.98   2013.23 o 
   3  -4 -32      318.78     -154.97   1553.63 o 
   3   4 -32      475.90      678.14   2940.38 o 
   4  -4 -32      577.08     -364.24   2290.05 o 
   4   4 -32      577.07     -867.54   2545.68 o 
   5  -4 -32      516.45      966.88   1602.64 o 
   5  -4 -32      516.45     -345.69   1676.81 o 
   5   4 -32      516.45     1891.38   1860.92 o 
   6   4 -32       99.49     -237.08   1786.74 o 
   6  -4 -32       99.49      870.19   1580.12 o 
   6   4 -32       99.49     -741.72   1471.51 o 
   7  -4 -32     2437.73     5180.10   2662.23 o 
   7   4 -32     2437.72     2463.56   2266.21 o 
   7   4 -32     2437.72     3666.20   2944.35 o 
   8   4 -32      598.60     -388.08   2947.00 o 
   8   4 -32      539.21      137.75   1566.88 o 
   8  -4 -32      539.22      541.72   1727.14 o 
   9   4 -32      919.50     -480.79   2108.60 o 
   9  -4 -32      919.51      445.03   2158.93 o 
   9   4 -32      919.50      533.77   2455.61 o 
  10   4 -32       66.56     1031.78   3091.37 o 
  10   4 -32        8.90      578.80   1680.78 o 
  10  -4 -32        8.90      259.60   1566.88 o 
  11  -4 -32      144.12      545.69   2230.45 o 
  11   4 -32      144.12      407.94   2630.45 o 
  11   4 -32      144.12     -148.34   2292.70 o 
  12  -4 -32      702.76      323.18   1593.37 o 
  12   4 -32      702.75     1015.89   1985.42 o 
  12   4 -32      702.75     2671.51   1860.92 o 
  13   4 -32      451.90     1084.76   1838.40 o 
  13  -4 -32      451.89      -90.07   1593.37 o 
  13   4 -32      524.49      396.02   2947.00 o 
  14  -4 -32      133.45      547.02   2430.45 o 
  14   4 -32      133.45     1468.86   2976.14 o 
  14   4 -32      133.45     1895.35   2829.12 o 
  15   4 -32     1833.74     1405.29   1994.69 o 
  15  -4 -32     1833.74     1516.55   1817.21 o 
  16  -4 -32       18.03    -1933.76   1933.76 o 
  16   4 -32       18.03     -863.57   2154.95 o 
  -4  -5 -32       60.94     -422.51   1833.10 o 
  -4  -5 -32       60.94     -472.84   1634.43 o 
  -4   5 -32       60.94      568.21   1978.80 o 
  -3  -5 -32      654.24      858.27   2149.66 o 
  -3   5 -32      654.24     1524.49   2474.16 o 
  -2  -5 -32      115.88     1482.11   1830.45 o 
  -2  -5 -32      115.88     1113.90   1807.94 o 
  -2   5 -32      115.88     -611.92   1851.64 o 
  -1   5 -32      332.58     -341.72   2964.22 o 
  -1  -5 -32      332.59     2670.18   2488.73 o 
   0  -5 -32      751.23     1368.20   1801.31 o 
   0   5 -32      873.26     2830.45   3129.78 o 
   1  -5 -32     1536.46     1825.15   1728.47 o 
   1   5 -32     1664.02     3851.63   2973.49 o 
   2  -5 -32     2208.55     1229.13   2345.68 o 
   2   5 -32     2208.56     1182.77   2505.94 o 
   3  -5 -32      367.92     1140.39   1679.46 o 
   3   5 -32     1361.23       -5.30   2982.76 o 
   4  -5 -32      970.36      533.77   2101.97 o 
   4   5 -32      970.38     1389.40   2553.63 o 
   5  -5 -32      437.16      149.67   1539.06 o 
   5   5 -32      437.17     -360.26   1883.43 o 
   6   5 -32      307.65     -788.07   3039.72 o 
   6  -5 -32      154.04        5.30   1561.58 o 
   7  -5 -32      389.19      565.56   2350.98 o 
   7   5 -32      389.19     2022.50   2964.22 o 
   8   5 -32      658.42      960.26   3038.39 o 
   8  -5 -32      574.67      409.27   1578.80 o 
   9  -5 -32      556.67      137.75   2129.79 o 
   9   5 -32      556.68      720.53   2511.24 o 
  10  -5 -32      324.64      593.37   1625.16 o 
  10   5 -32      380.40     1558.93   3166.87 o 
  11  -5 -32      446.24      919.20   2548.33 o 
  11   5 -32      446.24      976.15   2729.78 o 
  12   5 -32      360.65     1627.80   2027.80 o 
  12  -5 -32      360.65      818.54   1723.17 o 
  13  -5 -32     1225.65     1092.71   1711.25 o 
  13   5 -32     1225.66     1439.73   1872.84 o 
  13   5 -32     2229.57     2732.43   3141.70 o 
  14   5 -32      628.69      544.37   3005.28 o 
  14   5 -32      628.69     1407.94   2850.31 o 
  14  -5 -32      628.68      323.18   2406.61 o 
  15   5 -32        2.06      415.89   1947.01 o 
  15  -5 -32        2.06     1695.35   1829.13 o 
  15   5 -32        2.06      -14.57   2092.70 o 
  -3  -6 -32     1677.82     1626.48   1806.61 o 
  -2  -6 -32      819.16     -376.16   1688.73 o 
  -2   6 -32      819.15     1668.86   2003.96 o 
  -1   6 -32     1162.57     3336.40   3100.64 o 
  -1  -6 -32     1162.57      698.01   2835.74 o 
   0  -6 -32       37.95     -999.99   1614.56 o 
   0   6 -32      806.03     2777.47   3227.79 o 
   1  -6 -32      671.97      805.29   1701.98 o 
   1   6 -32      809.43     -100.66   2958.92 o 
   2  -6 -32      131.46     1059.60   2123.17 o 
   2   6 -32      131.46      532.45   2455.61 o 
   3   6 -32      132.53     1166.88   3137.73 o 
   3  -6 -32      117.29    -1270.19   1565.55 o 
   4   6 -32      727.00      712.58   2622.50 o 
   4  -6 -32      727.00     1198.67   2198.66 o 
   5   6 -32       56.48     -245.03   1894.03 o 
   5  -6 -32       56.47      719.20   1655.62 o 
   6  -6 -32       75.90     -675.49   1549.66 o 
   6   6 -32      228.64      539.07   3123.16 o 
   7  -6 -32      640.91     -460.92   2372.17 o 
   7   6 -32      640.91     1182.77   3046.34 o 
   8  -6 -32       81.44     -635.76   1590.72 o 
   8   6 -32      342.58     2168.20   3137.73 o 
   9  -6 -32      495.79      700.66   2030.45 o 
   9   6 -32      495.78     1491.38   2631.77 o 
  10  -6 -32      170.40      593.37   1686.08 o 
  10   6 -32      669.33     2516.54   3312.56 o 
  11   6 -32      331.32     1226.48   2839.72 o 
  11  -6 -32      331.31     -128.48   2358.93 o 
  12  -6 -32      262.32      337.75   1643.70 o 
  12   6 -32      262.33      814.56   2154.95 o 
  13  -6 -32       52.77      727.15   1675.49 o 
  13   6 -32       61.20     -537.74   3251.64 o 
   0  -7 -32     1144.07     -243.71   1682.11 o 
   0   7 -32     1367.51     3794.68   3252.96 o 
   1  -7 -32      605.21      797.35   1773.50 o 
   1   7 -32     1451.87      516.55   2973.49 o 
   2   7 -32     1725.29     2091.38   2731.11 o 
   2  -7 -32     1725.29     2169.52   2221.18 o 
   3  -7 -32      970.28      539.07   1723.17 o 
   3   7 -32     1672.77     3217.20   3193.36 o 
   4  -7 -32     1498.51     2080.78   2295.35 o 
   4   7 -32     1498.51     2360.25   2701.97 o 
   5   7 -32      478.75      772.18   1976.15 o 
   5  -7 -32      478.75      504.63   1736.41 o 
   6  -7 -32      232.93      164.24   1638.40 o 
   6   7 -32      758.98    -1152.31   3165.54 o 
   7  -7 -32      222.07     -166.89   2703.29 o 
   7   7 -32      222.07     2990.71   3192.03 o 
   8   7 -32      133.08     1193.37   3190.71 o 
   8  -7 -32       46.98      -30.46   1666.21 o 
   9   7 -32      420.42     -766.88   2684.75 o 
   9  -7 -32      420.42     2760.25   2349.65 o 
  10  -7 -32      427.95     1764.23   1796.02 o 
  10   7 -32      427.96      931.12   2116.54 o 
  26   0 -16       57.17     -144.37   2921.84 o 
  23   0 -20     1371.35      178.81   2635.74 o 
  22   0 -22      319.22      705.96   2619.85 o 
  19   0 -26     1846.58     4238.38   2606.61 o 
  -9  -1 -31      559.84     1596.02   1968.20 o 
  -9  -1 -31      559.84     1813.23   2252.97 o 
  -9   1 -31      559.85      366.89   1846.35 o 
  -9   1 -31      559.85       79.47   2067.54 o 
  -8   1 -31     2192.96     2145.68   2825.15 o 
  -7  -1 -31      186.67      867.54   1679.46 o 
  -7   1 -31      186.67      390.73   1619.86 o 
  -6  -1 -31     1086.11      291.39   2336.41 o 
  -6   1 -31     1086.12      944.36   2897.99 o 
  -6  -1 -31     1086.11     -447.68   2690.05 o 
  -5   1 -31       61.16      610.59   1679.46 o 
  -5  -1 -31       61.16      724.50   1603.96 o 
  -5   1 -31       61.16     -944.36   1901.97 o 
  -5  -1 -31       61.16    -1050.32   1829.13 o 
  -4  -1 -31      900.09      580.13   1688.73 o 
  -4   1 -31      900.10     1728.47   1698.00 o 
  -4  -1 -31     1252.32      834.43   3059.58 o 
  -4   1 -31     1252.32     -455.63   3182.76 o 
  -3   1 -31      475.11     1582.77   2350.98 o 
  -3   1 -31      475.11     5006.59   2958.92 o 
  -3  -1 -31      475.11     2119.19   2313.89 o 
  -3  -1 -31      475.11      467.55   2743.03 o 
  -2   1 -31      763.48     1365.55   2992.03 o 
  -2  -1 -31      763.48     -274.17   2859.58 o 
  -2   1 -31      508.16     1045.03   1578.80 o 
  -2  -1 -31      508.16      814.56   1643.70 o 
  -1  -1 -31      528.03      252.98   1668.86 o 
  -1  -1 -31      528.03     1802.64   2382.77 o 
  -1   1 -31      528.04     1433.10   2365.55 o 
  -1   1 -31      528.04     -307.28   1701.98 o 
   0   1 -31      289.80     -259.60   1372.18 o 
   0  -1 -31      289.80      537.74   1708.60 o 
   0  -1 -31      289.80      421.19   1610.59 o 
   1  -1 -31     1919.21     1407.94   2504.62 o 
   1   1 -31     1919.21     2231.77   2605.28 o 
   1   1 -31     1919.21     1590.72   2117.87 o 
   1  -1 -31     1919.21     2419.85   2050.32 o 
   2   1 -31      318.35     1540.39   1456.94 o 
   2  -1 -31      318.35     1316.55   1703.30 o 
   2  -1 -31      318.35       47.68   1594.69 o 
   2   1 -31      318.35      442.38   1705.95 o 
   3   1 -31      283.70      415.89   1385.42 o 
   3  -1 -31      283.71     -480.79   1405.29 o 
   3   1 -31     1864.47     2822.50   2659.59 o 
   3  -1 -31     1864.48     1018.54   2641.04 o 
   4   1 -31     1390.63    -1202.64   1992.04 o 
   4   1 -31     1390.63     2785.41   2390.71 o 
   4  -1 -31     1390.64    -1589.39   2295.35 o 
   4  -1 -31     1390.64     3278.12   2165.55 o 
   5  -1 -31      314.48      -56.95   1517.87 o 
   5   1 -31      314.48      292.71   1495.35 o 
   5   1 -31      533.26       41.06   2570.84 o 
   5  -1 -31      533.26    -1716.55   2396.01 o 
   6   1 -31     2165.98     2981.44   2166.87 o 
   6  -1 -31     2165.99     2596.01   1896.68 o 
   6  -1 -31     2165.99     1805.29   2086.08 o 
   6   1 -31     2165.98     1287.41   1796.02 o 
   7  -1 -31       53.80     -311.26   1495.35 o 
   7   1 -31       53.80       26.49   1631.78 o 
   7   1 -31       53.80     -323.18   1531.12 o 
   7  -1 -31       53.80     -164.24   1517.87 o 
   8   1 -31     2008.70     1713.90   2523.16 o 
   8  -1 -31     2008.69      613.24   2347.00 o 
   8  -1 -31     2008.69     1691.38   2405.28 o 
   8   1 -31     2008.70     2943.03   2382.77 o 
   9  -1 -31       64.69      633.11   1576.15 o 
   9   1 -31       64.69      165.56   1642.37 o 
   9  -1 -31       64.69      550.99   1525.82 o 
   9   1 -31       64.69       75.50   1479.46 o 
  10   1 -31      607.19      260.93   1630.45 o 
  10  -1 -31      607.18     1266.22   1504.63 o 
  10   1 -31      638.40     2246.34   2588.06 o 
  11  -1 -31      137.68     -958.93   2213.23 o 
  11   1 -31      137.68     1682.11   2358.93 o 
  11   1 -31      137.68       58.28   2184.09 o 
  12  -1 -31     1346.63     2695.35   1830.45 o 
  12   1 -31     1346.63      729.80   1717.87 o 
  13  -1 -31     1060.62     1479.46   2031.78 o 
  13   1 -31     1060.62     4900.63   2300.65 o 
  14  -1 -31     1478.04     2341.71   1907.27 o 
  14   1 -31     1478.03      305.96   1698.00 o 
  15   1 -31      157.66     -535.10   1774.82 o 
  15  -1 -31      157.66     -484.77   1647.67 o 
  16  -1 -31      121.30      627.81   2680.78 o 
  16   1 -31       13.26      294.04   1675.49 o 
  17   1 -31      909.67     1745.68   1932.44 o 
  17  -1 -31      909.67      369.53   1911.25 o 
  18   1 -31      461.91      723.17   2365.55 o 
  18  -1 -31      461.91     -688.74   2098.00 o 
  19   1 -31      855.27      435.76   1965.55 o 
  19  -1 -31      855.27       49.01   1766.88 o 
  -9  -2 -31      298.95     1568.20   2011.91 o 
  -9   2 -31      298.95      131.12   2150.98 o 
  -9  -2 -31      298.95      250.33   2215.88 o 
  -8   2 -31     1583.86     2789.39   2878.13 o 
  -7   2 -31      239.25     1750.98   1799.99 o 
  -7  -2 -31      239.26      -30.46   1825.15 o 
  -6   2 -31     1503.56      694.04   2932.43 o 
  -6  -2 -31     1503.54      449.00   2157.60 o 
  -5   2 -31      827.68     1341.71   1686.08 o 
  -5  -2 -31      827.69      784.10   1819.86 o 
  -5  -2 -31      827.69      -80.79   1631.78 o 
  -5   2 -31      827.68     1891.38   2051.64 o 
  -4  -2 -31      312.51     1201.32   2920.51 o 
  -4  -2 -31      198.61     1060.92   1570.85 o 
  -4   2 -31      198.60     1298.01   1658.27 o 
  -3  -2 -31      927.28     1300.65   2580.12 o 
  -3   2 -31      927.28      988.07   2997.33 o 
  -3  -2 -31      927.28      400.00   2323.16 o 
  -3   2 -31      927.28     1728.47   2143.03 o 
  -2  -2 -31      704.96     -352.32   2727.14 o 
  -2   2 -31      704.97     2071.51   3083.42 o 
  -2   2 -31      332.22      360.26   1524.49 o 
  -2  -2 -31      332.22     2103.30   1589.39 o 
  -1  -2 -31      525.41     2472.83   2295.35 o 
  -1   2 -31      525.42     2082.11   1745.68 o 
  -1  -2 -31      525.41      486.09   1691.38 o 
  -1   2 -31      525.42     -986.75   2354.95 o 
   0   2 -31       58.27      503.31   1505.95 o 
   0  -2 -31       58.27      924.50   1645.02 o 
   1  -2 -31      175.07     -528.47   2437.07 o 
   1   2 -31      175.07     1466.22   2498.00 o 
   1   2 -31      175.07      252.98   2048.99 o 
   1  -2 -31      175.07      626.49   2055.62 o 
   2  -2 -31      959.04      238.41   1467.54 o 
   2   2 -31      959.03       88.74   1505.95 o 
   2  -2 -31      959.04     1456.94   1687.41 o 
   2   2 -31      959.03      348.34   1670.19 o 
   3   2 -31       41.98      709.93   2663.56 o 
   3  -2 -31       41.98     2149.66   2627.80 o 
   3   2 -31       36.96      -30.46   1480.79 o 
   3  -2 -31       36.96      335.10   1455.62 o 
   4  -2 -31      219.53      670.19   1965.55 o 
   4   2 -31      219.53      535.10   2418.53 o 
   4   2 -31      219.53     -154.97   1961.58 o 
   4  -2 -31      219.53      701.98   2311.24 o 
   5   2 -31      595.51     1123.17   1521.84 o 
   5  -2 -31      595.51      452.98   1402.64 o 
   5   2 -31     5359.54     6683.40   2758.92 o 
   5  -2 -31     5359.54     5524.47   2580.12 o 
   6   2 -31     1498.49     2143.03   2214.56 o 
   6   2 -31     1498.49      837.08   1736.41 o 
   6  -2 -31     1498.50      -78.15   1670.19 o 
   6  -2 -31     1498.50     3263.56   2123.17 o 
   7   2 -31      401.76      917.87   1704.62 o 
   7  -2 -31      401.76      -45.03   1466.22 o 
   7   2 -31      401.76     -290.06   1381.45 o 
   7  -2 -31      401.76      876.82   1540.39 o 
   8   2 -31      915.25      283.44   2578.79 o 
   8  -2 -31      915.25     -139.07   2388.06 o 
   8   2 -31      915.25       34.44   2284.75 o 
   9  -2 -31      838.43     2046.34   1580.12 o 
   9   2 -31      838.42      548.34   1603.96 o 
   9   2 -31      838.42      758.94   1682.11 o 
  10   2 -31      182.34     1100.66   1672.84 o 
  10  -2 -31      182.33     -427.81   1480.79 o 
  10   2 -31      839.54    -1047.68   2614.55 o 
  11   2 -31      793.63     1593.37   2427.80 o 
  11   2 -31      793.63     -103.31   2140.38 o 
  11  -2 -31      793.62     -237.08   2005.29 o 
  12   2 -31       70.48     1642.37   2806.60 o 
  12   2 -31        3.04      149.67   1544.36 o 
  12  -2 -31        3.04     -296.69   1561.58 o 
  13  -2 -31      351.20     -255.63   1988.07 o 
  13   2 -31      351.20      792.05   2198.66 o 
  14  -2 -31       64.75      -74.17   1569.53 o 
  14   2 -31       64.75     -442.38   1570.85 o 
  15  -2 -31      560.51     1084.76   1760.25 o 
  15   2 -31      560.50     1527.14   1843.70 o 
  16  -2 -31      700.49      977.48   2712.57 o 
  16   2 -31      700.50     -758.94   2798.66 o 
  17  -2 -31      248.88     1226.48   1887.41 o 
  17   2 -31      248.88      547.02   1908.60 o 
  18   2 -31      395.18     1615.88   2406.61 o 
  18  -2 -31      395.18     1025.16   2174.82 o 
  19   2 -31      152.23      611.92   2021.18 o 
  19  -2 -31      152.23    -1249.00   1723.17 o 
  -8   3 -31      316.90     2362.90   2965.54 o 
  -7   3 -31     1045.24     1515.22   3399.98 o 
  -7  -3 -31      698.92      663.57   1875.48 o 
  -6   3 -31       44.62     1337.74   2948.33 o 
  -6  -3 -31       44.62      202.65   2446.34 o 
  -5  -3 -31     1401.51      -59.60   1925.82 o 
  -5   3 -31     1401.53     1593.37   2095.35 o 
  -5  -3 -31     1401.51     1274.16   1854.29 o 
  -4  -3 -31       60.60      939.07   1753.63 o 
  -4   3 -31      826.14    -1003.97   3908.58 o 
  -3   3 -31     2396.79      100.66   2878.13 o 
  -3  -3 -31     2396.81     3186.73   2480.78 o 
  -2  -3 -31     1727.49      621.19   1549.66 o 
  -2   3 -31     1727.50     2446.34   1564.23 o 
  -2   3 -31     2383.31     2299.32   2931.11 o 
  -1   3 -31     1350.04     3097.99   2357.60 o 
  -1   3 -31     1350.04     2298.00   1733.76 o 
  -1  -3 -31     1350.03     1545.69   1768.20 o 
   0  -3 -31     1021.23     1344.36   1566.88 o 
   0   3 -31     1021.25      932.44   1729.79 o 
   0   3 -31     1021.25     1895.35   1521.84 o 
   1  -3 -31      146.58      483.44   2347.00 o 
   1   3 -31      146.58      132.45   2137.73 o 
   1   3 -31      146.58     1129.79   2552.30 o 
   1  -3 -31      146.58     1886.08   2135.09 o 
   2   3 -31       30.92     1417.21   1491.38 o 
   2  -3 -31       30.91     -373.51   1474.16 o 
   2  -3 -31       30.91     -278.14   1570.85 o 
   2   3 -31       30.92     -426.49   1690.06 o 
   3   3 -31      894.94      750.99   1515.22 o 
   3  -3 -31      894.94      312.58   1508.60 o 
   3   3 -31     1252.16     2964.22   2739.06 o 
   3  -3 -31     1252.16     2833.09   2561.57 o 
   4  -3 -31     1920.07     3760.24   2275.48 o 
   4  -3 -31     1920.07     3050.31   2328.46 o 
   4   3 -31     1920.06     2724.49   2160.25 o 
   4   3 -31     1920.06      686.09   2496.67 o 
   5  -3 -31      856.26     1145.69   2373.49 o 
   5   3 -31      856.26      577.48   2752.30 o 
   5   3 -31      806.14     -152.32   1413.24 o 
   5  -3 -31      806.14     1984.09   1637.08 o 
   6   3 -31      353.62      103.31   1701.98 o 
   6  -3 -31      353.62      -56.95   2017.21 o 
   6  -3 -31      353.62      905.95   1781.45 o 
   6   3 -31      353.62     3033.09   2255.61 o 
   7   3 -31       66.93     -646.35   1494.03 o 
   7   3 -31       66.93     -472.84   1662.24 o 
   7  -3 -31       66.93      443.71   1513.90 o 
   8   3 -31     1851.26     2331.11   2299.32 o 
   8   3 -31     1851.26      974.83   2523.16 o 
   8  -3 -31     1851.27     1621.18   2246.34 o 
   9   3 -31      120.50     -558.94   1533.77 o 
   9   3 -31      120.50     -570.86   1745.68 o 
   9  -3 -31      120.50     -523.18   1414.56 o 
  10   3 -31      445.21      557.61   1658.27 o 
  10  -3 -31      445.22      898.01   1495.35 o 
  10   3 -31      595.81      694.04   2732.43 o 
  11   3 -31     1730.35      675.49   2137.73 o 
  11  -3 -31     1730.34     1484.76   2099.32 o 
  11   3 -31     1730.35     1516.55   2508.59 o 
  12  -3 -31       44.69      291.39   1572.18 o 
  12   3 -31       44.69      415.89   1664.89 o 
  12   3 -31      303.40     3197.33   2936.41 o 
  13  -3 -31      947.83      462.25   2063.56 o 
  13   3 -31      947.83     1246.35   2393.36 o 
  13   3 -31      947.83      928.47   2199.99 o 
  14   3 -31       48.62     1521.84   1695.35 o 
  14  -3 -31       48.62     -886.09   1547.01 o 
  15  -3 -31      374.08     -361.59   1606.61 o 
  15   3 -31      374.08      282.12   1815.88 o 
  16   3 -31       93.55      -23.84   1683.43 o 
  16  -3 -31      349.85     -296.69   2739.06 o 
  17  -3 -31     1566.45     2058.27   1895.35 o 
  17   3 -31     1566.46     3499.32   1895.35 o 
  18  -3 -31      223.65    -1103.30   2402.63 o 
  18   3 -31      223.66     -649.00   2153.63 o 
  -7   4 -31      278.35     1695.35   2162.90 o 
  -7  -4 -31      278.36      569.53   1761.58 o 
  -7  -4 -31      278.36     -300.66   1891.38 o 
  -6   4 -31      891.72     1124.50   2990.71 o 
  -6  -4 -31      891.71     1705.95   2295.35 o 
  -5   4 -31      173.21     -370.86   1950.98 o 
  -5  -4 -31      173.20     -188.08   1833.10 o 
  -5  -4 -31      173.20      584.10   1817.21 o 
  -4  -4 -31       19.13      200.00   1558.93 o 
  -4   4 -31      436.86      875.49   3003.95 o 
  -3  -4 -31     1348.93     2034.42   2507.27 o 
  -3   4 -31     1348.93     4229.11   2803.96 o 
  -2   4 -31     1242.53     1741.71   2887.40 o 
  -2  -4 -31      819.11      956.29   1610.59 o 
  -1   4 -31      160.09      -87.42   2245.02 o 
  -1  -4 -31      160.09     -879.46   1724.49 o 
   0   4 -31      735.65     1646.35   1825.15 o 
   0  -4 -31      735.64     -321.85   1532.44 o 
   1  -4 -31      781.34      830.46   2143.03 o 
   1   4 -31      781.34      -43.71   2535.08 o 
   2  -4 -31      834.46      854.30   1670.19 o 
   2  -4 -31      834.46     1094.03   1670.19 o 
   2   4 -31      834.46     1463.57   1803.96 o 
   3   4 -31     3368.23     3290.05   1905.95 o 
   3  -4 -31     3368.23     3806.60   1688.73 o 
   4  -4 -31      966.07     2078.13   2111.24 o 
   4   4 -31      966.08      733.77   2460.91 o 
   5   4 -31      756.02      916.55   2694.02 o 
   5  -4 -31      565.17      284.77   1585.42 o 
   5   4 -31      565.18     -234.44   1399.99 o 
   6   4 -31     1542.65      973.50   1819.86 o 
   6   4 -31     1542.65     2443.69   2349.65 o 
   6  -4 -31     1542.65      407.94   1818.53 o 
   7   4 -31       74.56      406.62   1807.94 o 
   7  -4 -31       74.56     -434.43   1413.24 o 
   7   4 -31       74.56      754.96   1509.92 o 
   8   4 -31      406.07     2250.32   2245.02 o 
   8   4 -31      406.07      957.61   2633.10 o 
   8  -4 -31      406.07      700.66   2484.75 o 
   9   4 -31     1118.20     2250.32   1898.00 o 
   9  -4 -31     1118.20      301.98   1655.62 o 
   9   4 -31     1118.20      890.06   1607.94 o 
  10   4 -31      974.82     1373.50   2780.11 o 
  10  -4 -31      433.68     1564.23   1548.33 o 
  10   4 -31      433.68     1903.30   1672.84 o 
  11   4 -31     1225.08     -105.96   2104.62 o 
  11  -4 -31     1225.08     1952.31   2157.60 o 
  11   4 -31     1225.08      421.19   2548.33 o 
  12   4 -31      572.32      950.99   2977.46 o 
  12  -4 -31      536.71     1128.47   1639.72 o 
  12   4 -31      536.71     -214.57   1504.63 o 
  13   4 -31     1715.08     1543.04   2527.14 o 
  13   4 -31     1715.08     1215.89   2214.56 o 
  13  -4 -31     1715.07     3245.01   2184.09 o 
  14  -4 -31      515.77     -111.26   1605.29 o 
  14   4 -31      515.77      741.72   1989.39 o 
  14   4 -31      515.77      447.68   1776.15 o 
  15   4 -31      493.18      331.12   1835.75 o 
  15  -4 -31      493.18     -186.75   1641.05 o 
  16   4 -31      226.70      528.47   1713.90 o 
  16  -4 -31      564.63       -3.97   2486.08 o 
  17  -4 -31      693.92      625.16   1756.28 o 
  17   4 -31      693.92      739.07   1940.39 o 
  18  -4 -31     3010.90     1401.32   2317.87 o 
  18   4 -31     3010.89     5056.92   2564.22 o 
  -6  -5 -31      943.34     2908.59   2659.59 o 
  -6   5 -31      943.33     1815.88   2860.91 o 
  -5   5 -31      644.42     -365.56   1856.94 o 
  -5  -5 -31      644.42      556.29   1837.07 o 
  -5  -5 -31      644.42      -45.03   1696.68 o 
  -4   5 -31       76.77    -1046.35   2913.89 o 
  -4  -5 -31       10.57     -753.64   1541.71 o 
  -3   5 -31      347.86     1419.86   2845.01 o 
  -3  -5 -31      347.86     1491.38   2308.59 o 
  -2  -5 -31     1347.44     1422.51   1647.67 o 
  -2   5 -31     1705.38     1855.62   2949.65 o 
  -1   5 -31      971.60     1439.73   2268.86 o 
  -1  -5 -31      971.59      328.47   1977.47 o 
   0  -5 -31      229.49       17.22   1494.03 o 
   0   5 -31      229.49      467.55   1780.12 o 
   1   5 -31      429.83     -445.03   2614.55 o 
   1  -5 -31      429.83     1664.89   2247.67 o 
   2  -5 -31      175.79     -860.92   1451.65 o 
   2   5 -31      175.79      388.08   1753.63 o 
   2  -5 -31      175.79      888.74   1656.94 o 
   3  -5 -31      352.31      932.44   1623.83 o 
   3   5 -31      352.31      582.78   1752.31 o 
   4   5 -31     1319.42      785.43   2643.69 o 
   4  -5 -31     1319.42     3001.31   2433.10 o 
   5   5 -31      960.33     1886.08   2900.64 o 
   5  -5 -31       85.05     -741.72   1452.97 o 
   6   5 -31     1321.75      623.84   2292.70 o 
   6  -5 -31     1321.75     2168.20   1929.79 o 
   7   5 -31     2127.37     1847.67   1928.46 o 
   7  -5 -31     2127.36     1952.31   1568.20 o 
   8  -5 -31      528.63      278.14   2305.95 o 
   8   5 -31      528.63      585.43   2754.95 o 
   9   5 -31      303.64     -543.04   1803.96 o 
   9  -5 -31      303.64      903.31   1596.02 o 
  10   5 -31      450.33       68.87   2825.15 o 
  10  -5 -31      101.18      211.92   1552.31 o 
  11   5 -31     1761.82     1782.77   2152.30 o 
  11   5 -31     1761.82     2038.40   2666.21 o 
  11  -5 -31     1761.81     1174.83   2162.90 o 
  12   5 -31      801.49      784.10   3043.69 o 
  12   5 -31      564.85      505.96   1679.46 o 
  12  -5 -31      564.85      796.02   1599.99 o 
  13   5 -31     1275.03      794.70   2605.28 o 
  13   5 -31     1275.03     1719.19   2229.12 o 
  13  -5 -31     1275.04     2442.37   2133.76 o 
  14  -5 -31      231.83     1662.24   1664.89 o 
  14   5 -31      231.83       63.58   1777.47 o 
  14   5 -31      231.83      954.96   2013.23 o 
  15   5 -31      310.15    -1162.91   1776.15 o 
  15  -5 -31      310.15      165.56   1642.37 o 
  15   5 -31      366.07     1577.47   3160.24 o 
  16   5 -31       81.62      292.71   2025.15 o 
  16   5 -31       81.62     -153.64   1916.54 o 
  16  -5 -31      294.13     -495.36   2803.96 o 
  17   5 -31      687.66     -766.88   1911.25 o 
  17  -5 -31      687.66     -550.99   1670.19 o 
  -5   6 -31       54.90     -324.50   1911.25 o 
  -5  -6 -31       54.90     1350.98   1798.66 o 
  -4   6 -31     3004.09     2058.27   3211.90 o 
  -4  -6 -31     1942.00      655.62   1709.92 o 
  -3  -6 -31     1518.18     3655.61   2688.72 o 
  -3   6 -31     1518.18     2982.76   2862.23 o 
  -2  -6 -31     2234.53     1576.15   1848.99 o 
  -2   6 -31     2408.17     4488.71   3086.07 o 
  -1   6 -31     1407.46     1264.89   2368.20 o 
  -1  -6 -31     1407.46      540.39   1876.81 o 
   0   6 -31     1194.79      788.07   1833.10 o 
   0  -6 -31     1194.79     1945.68   1806.61 o 
   1   6 -31      152.95      290.06   2664.88 o 
   1  -6 -31      152.94       -1.32   2230.45 o 
   2  -6 -31      431.05      585.43   1548.33 o 
   2  -6 -31      431.05     2139.06   1701.98 o 
   2   6 -31      431.05     -581.45   1785.42 o 
   3  -6 -31       35.75     -553.64   1547.01 o 
   3   6 -31       35.75      717.88   1874.16 o 
   4  -6 -31      463.87     2762.90   2262.24 o 
   4   6 -31      463.86      -68.87   2672.83 o 
   5   6 -31     4211.40     3794.68   3059.58 o 
   5  -6 -31     3411.10     4139.05   1752.31 o 
   6  -6 -31     2286.96     2903.29   1986.74 o 
   6   6 -31     2286.96     1843.70   2475.48 o 
   7   6 -31      470.90     1023.83   1916.54 o 
   7  -6 -31      470.90      801.32   1573.50 o 
   8  -6 -31      874.94     1078.14   2388.06 o 
   8   6 -31      874.94     2535.08   2899.32 o 
   9   6 -31      829.06     2129.79   1993.36 o 
   9  -6 -31      829.06       55.63   1631.78 o 
  10  -6 -31       69.82      196.03   1735.09 o 
  10   6 -31      173.99      605.29   2895.35 o 
  11   6 -31      735.00     1790.72   2731.11 o 
  11  -6 -31      734.99     -222.52   2147.01 o 
  12   6 -31      381.28     -728.47   3104.62 o 
  12  -6 -31        1.76     1198.67   1603.96 o 
  13   6 -31     2904.18     4446.33   2748.33 o 
  13  -6 -31     2904.17     2223.83   2223.83 o 
  14  -6 -31      118.15      470.20   1630.45 o 
  14   6 -31      118.15      630.46   2048.99 o 
  15  -6 -31     2426.43     2860.91   1855.62 o 
  15   6 -31     2426.42     2568.20   2173.50 o 
  -3   7 -31      850.02     -494.04   2928.46 o 
  -3  -7 -31      850.01      529.80   2429.12 o 
  -2   7 -31     1165.97     1415.89   3131.11 o 
  -2  -7 -31     1019.64     1098.01   1760.25 o 
  -1  -7 -31     1074.89     1377.47   1965.55 o 
  -1   7 -31     1074.91     1438.40   2312.57 o 
   0   7 -31     1337.61     2185.42   1978.80 o 
   0  -7 -31     1337.61     1695.35   1660.92 o 
   1   7 -31     2734.97     2561.57   2841.04 o 
   1  -7 -31     2734.97     3199.98   2392.04 o 
   2   7 -31     1419.84     1831.78   1909.92 o 
   2  -7 -31     1419.83       55.63   1598.67 o 
   3  -7 -31      594.47      141.72   1656.94 o 
   3   7 -31      594.47      143.05   1866.21 o 
   4  -7 -31     1935.75     1664.89   2312.57 o 
   4   7 -31     1935.76     2500.65   2818.53 o 
   5   7 -31     1569.26     2754.95   3005.28 o 
   5  -7 -31      456.50     -311.26   1607.94 o 
   6   7 -31      177.76     2598.66   2548.33 o 
   6  -7 -31      177.76     -366.89   1957.60 o 
   7   7 -31      650.34     1610.59   1982.77 o 
   7  -7 -31      650.34     -324.50   1580.12 o 
   8   7 -31      292.15     1735.09   2925.81 o 
   8  -7 -31      292.15     -184.10   2659.59 o 
   9  -7 -31     1300.88     1423.83   1720.52 o 
   9   7 -31     1300.88     2887.40   2088.73 o 
  10  -7 -31      162.89     -597.35   1650.32 o 
  10   7 -31      892.59     3152.30   3027.80 o 
  11  -7 -31     1235.26      101.99   2242.37 o 
  11   7 -31     1235.26      937.74   2711.24 o 
  12   7 -31       21.56      267.55   3225.15 o 
  12  -7 -31       17.55     -619.86   1613.23 o 
  13  -7 -31      688.14     -186.75   2225.15 o 
  13   7 -31      688.13       75.50   2711.24 o 
   0   8 -31      774.98      962.91   1990.72 o 
   0  -8 -31      774.98       18.54   1674.16 o 
   1   8 -31      953.30     2223.83   2741.70 o 
   1  -8 -31      953.30     3798.65   2515.22 o 
   2  -8 -31      356.27      683.44   1687.41 o 
   2   8 -31      356.26     1038.40   1972.17 o 
   3   8 -31      420.74     -124.50   1900.65 o 
   3  -8 -31      420.74      378.81   1682.11 o 
   4  -8 -31     2589.86     2407.93   2621.18 o 
   4   8 -31     2589.86     1486.08   2867.53 o 
   5  -8 -31     1189.41     1414.56   1776.15 o 
   5   8 -31     1599.76     1876.81   3158.92 o 
   6   8 -31     1040.43     1006.62   2549.65 o 
   6  -8 -31     1040.43      686.09   2094.03 o 
   7  -8 -31      405.94      809.27   1654.29 o 
   7   8 -31      405.94      271.52   1997.34 o 
   8   8 -31      880.17     2046.34   3078.13 o 
   8  -8 -31      880.17     1088.73   2535.08 o 
   9   8 -31     1428.16     1699.33   2113.89 o 
   9  -8 -31     1428.16     1505.95   1754.96 o 
  10   8 -31      716.34     3950.97   3137.73 o 
  10  -8 -31      283.80     -286.09   1752.31 o 
 -11   0 -30     1244.84     2308.59   2303.30 o 
 -10   0 -30      527.66     1140.39   1940.39 o 
 -10   0 -30      527.66      456.95   2010.58 o 
  -9   0 -30     5995.63     6349.63   3162.89 o 
  -8   0 -30     1013.04      498.01   1789.39 o 
  -7   0 -30      137.07     -230.46   3064.88 o 
  -7   0 -30      137.07      976.15   1606.61 o 
  -6   0 -30     8829.28     7454.26   2337.73 o 
  -6   0 -30     8829.28     5807.91   2793.36 o 
  -5   0 -30     1413.79     1083.44   1687.41 o 
  -5   0 -30     1413.79      -98.01   2972.17 o 
  -4   0 -30     8336.74    10711.19   2226.48 o 
  -4   0 -30     8336.74    11585.36   2655.61 o 
  -3   0 -30     1518.26     2721.84   1675.49 o 
  -3   0 -30     1518.26     -397.35   1735.09 o 
  -2   0 -30     2314.46     1874.16   2723.16 o 
  -2   0 -30     2314.45     1760.25   2278.13 o 
  -1   0 -30      772.95      109.93   1501.98 o 
  -1   0 -30      930.62      -18.54   2735.08 o 
   0   0 -30      962.21     2911.24   2729.78 o 
   0   0 -30      962.21      491.39   1499.33 o 
   1   0 -30     4128.40     4260.90   2241.05 o 
   1   0 -30     4128.40     3957.59   2009.26 o 
   2   0 -30      780.84      321.85   1516.55 o 
   2   0 -30      780.84     1462.24   2577.47 o 
   3   0 -30     1191.01     1802.64   1784.09 o 
   3   0 -30     1191.01     2178.79   2176.15 o 
   4   0 -30     5992.35     4442.36   1745.68 o 
   4   0 -30     5992.35     6101.95   1596.02 o 
   5   0 -30       46.63     -496.69   1429.13 o 
   5   0 -30       46.63       56.95   1537.74 o 
   6   0 -30     4222.95     4768.18   2105.95 o 
   6   0 -30     4222.95     4206.60   2472.83 o 
   7   0 -30     1184.42     1304.63   1553.63 o 
   7   0 -30     1184.42     1781.45   2401.31 o 
   8   0 -30      849.88     2484.75   1937.74 o 
   8   0 -30      849.88     2981.44   2046.34 o 
   9   0 -30     2589.25      849.00   2392.04 o 
   9   0 -30     2589.25     3650.31   1720.52 o 
  10   0 -30     1884.59     3186.73   2149.66 o 
  10   0 -30     1884.59     2071.51   2030.45 o 
  11   0 -30     1220.58      982.78   1625.16 o 
  12   0 -30     4170.10     3274.15   1635.75 o 
  13   0 -30     3019.14     6031.75   2517.86 o 
  14   0 -30     2262.81      901.98   1602.64 o 
  15   0 -30      534.31     -474.17   1961.58 o 
  16   0 -30     2239.36     3523.16   1748.33 o 
  17   0 -30     4629.75     3435.74   2500.65 o 
  18   0 -30     1862.62     1589.39   1756.28 o 
  19   0 -30      737.13      757.61   1729.79 o 
  20   0 -30     1975.23     2813.23   2573.49 o 
 -11  -1 -30     1023.50     3940.37   2168.20 o 
 -11   1 -30     1023.49     4014.54   2091.38 o 
 -10   1 -30     4844.41     6003.94   2103.30 o 
 -10  -1 -30     4844.42     4924.47   2315.22 o 
 -10  -1 -30     4844.42     7099.29   2231.77 o 
 -10   1 -30     4844.41     5838.37   2344.36 o 
  -9   1 -30     1886.78    -1041.05   3075.48 o 
  -8  -1 -30      598.83     2017.21   1741.71 o 
  -8   1 -30      598.83     1475.49   1781.45 o 
  -7   1 -30      172.06     -308.61   1921.84 o 
  -7  -1 -30      172.06      839.73   1597.34 o 
  -7   1 -30      172.06     1599.99   1609.26 o 
  -7  -1 -30      442.02    -1817.21   3062.23 o 
  -6  -1 -30     2428.48     1254.30   2601.31 o 
  -6   1 -30     2428.48     2704.62   2778.79 o 
  -6  -1 -30     2428.48     3899.31   2286.08 o 
  -5  -1 -30      550.31      728.47   2839.72 o 
  -5   1 -30      550.31     -642.38   3043.69 o 
  -5  -1 -30      112.94      480.79   1503.30 o 
  -5   1 -30      112.94      792.05   1495.35 o 
  -4  -1 -30     1969.72     2999.98   1876.81 o 
  -4  -1 -30     1969.72      -94.04   2430.45 o 
  -4   1 -30     1969.71     3162.89   1958.93 o 
  -4   1 -30     1969.71     4332.42   2515.22 o 
  -3  -1 -30      122.43      113.91   1557.61 o 
  -3  -1 -30      122.43      810.59   1764.23 o 
  -3   1 -30      122.42      282.12   1527.14 o 
  -3   1 -30      122.42      626.49   1805.29 o 
  -2   1 -30     1392.80     1145.69   2713.89 o 
  -2   1 -30     1392.80     1984.09   2382.77 o 
  -2  -1 -30     1392.81     4562.88   2765.55 o 
  -2  -1 -30     1392.81     2724.49   2339.06 o 
  -1   1 -30      324.98     -507.28   2782.76 o 
  -1  -1 -30      205.40      438.41   1418.53 o 
  -1   1 -30      205.41      345.69   1333.77 o 
   0  -1 -30     1476.44     2217.20   2680.78 o 
   0   1 -30     1476.44     2711.24   2823.82 o 
   0   1 -30      741.58      864.90   1494.03 o 
   0  -1 -30      741.59      593.37   1418.53 o 
   1  -1 -30      381.31     -520.53   1919.19 o 
   1   1 -30      381.30      707.28   1876.81 o 
   1  -1 -30      381.31     1633.10   2196.01 o 
   1   1 -30      381.30     -943.04   2242.37 o 
   2   1 -30     1873.81       13.24   1460.92 o 
   2  -1 -30     1873.79     1676.81   1449.00 o 
   2   1 -30     2001.08      781.45   2590.71 o 
   2  -1 -30     2001.07      507.28   2509.92 o 
   3  -1 -30      270.32     1062.24   1784.09 o 
   3  -1 -30      270.32      426.49   2071.51 o 
   3   1 -30      270.31      600.00   1678.14 o 
   3   1 -30      270.31      646.35   2170.85 o 
   4   1 -30      187.56     -430.46   1536.41 o 
   4  -1 -30      187.55      684.76   1348.34 o 
   4  -1 -30      187.55      431.79   1505.95 o 
   4   1 -30      187.56      594.70   1287.41 o 
   5  -1 -30      606.00      353.64   1479.46 o 
   5   1 -30      605.99     1178.80   1609.26 o 
   5   1 -30      605.99     1173.50   1369.53 o 
   5  -1 -30      793.17      969.53   2401.31 o 
   6  -1 -30      532.84      313.91   2319.19 o 
   6  -1 -30      532.84      886.09   2029.13 o 
   6   1 -30      532.84     1516.55   2190.71 o 
   6   1 -30      532.84      731.12   2366.87 o 
   7   1 -30      144.09     1558.93   2418.53 o 
   7  -1 -30      144.09     1813.23   2385.42 o 
   7  -1 -30       90.55      784.10   1449.00 o 
   7   1 -30       90.55     -642.38   1447.67 o 
   8   1 -30     2434.34     3046.34   2123.17 o 
   8   1 -30     2434.34     2101.97   1917.87 o 
   8  -1 -30     2434.34      933.77   2006.61 o 
   8  -1 -30     2434.34     3357.59   1818.53 o 
   9  -1 -30      675.30     1588.07   2275.48 o 
   9   1 -30      675.30     1132.44   2614.55 o 
   9  -1 -30      471.72      356.29   1565.55 o 
   9   1 -30      471.72     -120.53   1399.99 o 
  10   1 -30     7459.68     9309.88   2384.09 o 
  10   1 -30     7459.68     6617.18   2354.95 o 
  10  -1 -30     7459.68     8002.60   2226.48 o 
  11   1 -30     1284.76      290.06   1589.39 o 
  11  -1 -30     1284.76     1148.34   1516.55 o 
  11   1 -30     1284.76     2054.29   1662.24 o 
  12   1 -30      265.06      117.88   2362.90 o 
  12   1 -30      137.91     -778.80   1569.53 o 
  12  -1 -30      137.91    -1345.69   1378.80 o 
  13  -1 -30      662.88     1467.54   2402.63 o 
  13   1 -30      662.87     -386.75   2139.06 o 
  14  -1 -30     1780.69     1041.05   1774.82 o 
  14   1 -30     1780.71      524.50   1717.87 o 
  15  -1 -30      784.97     1731.11   1859.59 o 
  15   1 -30      784.97     -141.72   1765.55 o 
  16  -1 -30      955.60     -180.13   1601.31 o 
  16   1 -30      955.60      434.43   1641.05 o 
  17   1 -30      124.31     -116.56   2460.91 o 
  17  -1 -30      124.31      173.51   2464.89 o 
  18   1 -30     1144.60      737.74   1859.59 o 
  18  -1 -30     1144.59      700.66   1737.74 o 
  19   1 -30      422.96     -532.45   1753.63 o 
  19  -1 -30      422.96     1250.32   1750.98 o 
  20   1 -30     1326.71     1699.33   2560.25 o 
  20  -1 -30     1326.72     1021.19   2558.92 o 
 -10  -2 -30      401.42      511.26   1948.33 o 
 -10   2 -30      401.42      -34.44   2143.03 o 
 -10  -2 -30      401.42     1301.98   2125.81 o 
  -9   2 -30      119.72     3027.80   3245.01 o 
  -8  -2 -30      119.75      475.49   1842.37 o 
  -8   2 -30      119.74      834.43   1748.33 o 
  -7   2 -30      512.25     1581.45   2014.56 o 
  -7   2 -30      512.25      630.46   1690.06 o 
  -7  -2 -30      512.27     1051.65   1794.69 o 
  -6   2 -30     6947.65     7536.38   2957.60 o 
  -6  -2 -30     6947.64     9083.39   2488.73 o 
  -5  -2 -30      672.77       82.12   1517.87 o 
  -5   2 -30      672.77     1880.78   1641.05 o 
  -5   2 -30     1042.86     2607.93   3095.34 o 
  -4  -2 -30     3335.01     1017.21   2315.22 o 
  -4   2 -30     3335.00     2562.90   2095.35 o 
  -4  -2 -30     3335.01     2116.54   2075.48 o 
  -4   2 -30     3335.00     2558.92   2495.35 o 
  -3  -2 -30      659.21      588.08   1717.87 o 
  -3  -2 -30      659.21      372.18   1460.92 o 
  -3   2 -30      659.22     1072.84   1523.17 o 
  -3   2 -30      659.22      774.83   1822.51 o 
  -2  -2 -30      459.04    -1977.47   2525.81 o 
  -2   2 -30      459.04     -205.30   2855.61 o 
  -2  -2 -30      459.04     1152.31   2356.28 o 
  -2   2 -30      459.04      899.33   2168.20 o 
  -1   2 -30     1638.60     1499.33   1464.89 o 
  -1  -2 -30     1638.61     1254.30   1470.19 o 
   0   2 -30     1759.36     2115.22   1520.52 o 
   0  -2 -30     1759.36     -356.29   1528.47 o 
   0  -2 -30     2145.56     2915.21   2613.23 o 
   0   2 -30     2145.57     1067.54   2664.88 o 
   1   2 -30     1597.34      863.57   2201.31 o 
   1   2 -30     1597.34     2078.13   1862.24 o 
   1  -2 -30     1597.33     1198.67   1803.96 o 
   1  -2 -30     1597.33     -181.46   2098.00 o 
   2  -2 -30     1121.79      898.01   1566.88 o 
   2   2 -30     1121.79     2529.79   1541.71 o 
   2  -2 -30     1679.34     2761.57   2433.10 o 
   2   2 -30     1679.34     1842.37   2560.25 o 
   3  -2 -30     1017.14     3060.91   2162.90 o 
   3  -2 -30     1017.14      727.15   1841.05 o 
   3   2 -30     1017.15      831.78   2217.20 o 
   3   2 -30     1017.15      998.67   1819.86 o 
   4  -2 -30     1199.16     2218.53   1455.62 o 
   4   2 -30     1199.16     1046.35   1631.78 o 
   4  -2 -30     1199.16      252.98   1528.47 o 
   4   2 -30     1199.16      796.02   1386.75 o 
   5   2 -30       22.63      794.70   1394.69 o 
   5   2 -30       22.63      773.51   1605.29 o 
   5  -2 -30       22.63     1325.82   1409.26 o 
   5  -2 -30     1277.78      501.98   2870.18 o 
   6  -2 -30      814.20     -213.24   2043.70 o 
   6  -2 -30      814.20     2500.65   2291.38 o 
   6   2 -30      814.19      872.84   2466.21 o 
   6   2 -30      814.19       49.01   1882.11 o 
   7  -2 -30     1755.26     1173.50   2213.23 o 
   7   2 -30     1755.27     2291.38   2652.96 o 
   7  -2 -30      219.26      837.08   1460.92 o 
   7   2 -30      219.27      831.78   1475.49 o 
   8   2 -30     2021.60     3944.35   1944.36 o 
   8  -2 -30     2021.59     1883.43   1949.66 o 
   8  -2 -30     2021.59     2694.02   1813.23 o 
   8   2 -30     2021.60     1487.41   2095.35 o 
   9  -2 -30      240.34     -733.77   1385.42 o 
   9   2 -30      240.35     -850.33   1358.93 o 
   9   2 -30      240.35      419.86   1597.34 o 
  10  -2 -30     1747.24     2337.73   2252.97 o 
  10   2 -30     1747.24     1199.99   2337.73 o 
  10   2 -30     1747.24    -1084.76   2108.60 o 
  11   2 -30     3083.85     2622.50   1769.53 o 
  11   2 -30     3083.85     3192.03   1731.11 o 
  11  -2 -30     3083.86     2121.84   1580.12 o 
  12   2 -30     1584.96     2034.42   2550.98 o 
  12   2 -30      975.19      172.18   1658.27 o 
  12  -2 -30      975.19      695.36   1643.70 o 
  13  -2 -30      836.38     -471.52   2327.14 o 
  13   2 -30      836.38     1198.67   2377.47 o 
  13   2 -30      836.38     2392.04   2521.84 o 
  14   2 -30     5172.06     4007.92   1871.51 o 
  14  -2 -30     5172.07     5646.32   1864.89 o 
  15   2 -30      957.47     1358.93   1834.43 o 
  15  -2 -30      957.47     1392.04   1878.13 o 
  16   2 -30      610.36      615.89   1623.83 o 
  16  -2 -30      610.35      442.38   1638.40 o 
  17  -2 -30     1267.91     2003.96   2309.92 o 
  17   2 -30     1267.92     3010.58   2520.51 o 
  18  -2 -30      261.04     1339.06   1756.28 o 
  18   2 -30      261.04      780.13   1703.30 o 
  19  -2 -30        5.50    -1109.93   1663.57 o 
  19   2 -30        5.50      309.93   1749.66 o 
  20  -2 -30      371.54      401.32   2525.81 o 
  20   2 -30      371.55     1108.60   2548.33 o 
 -10  -3 -30     1368.28     1245.03   1891.38 o 
 -10  -3 -30     1368.28      177.48   2157.60 o 
 -10   3 -30     1368.26     1280.79   2176.15 o 
  -9   3 -30      551.85      747.02   3221.17 o 
  -8  -3 -30     1192.90      562.91   1862.24 o 
  -7   3 -30      602.52     -344.37   1941.71 o 
  -7  -3 -30      602.53      145.69   1802.64 o 
  -6   3 -30     1480.39     4174.81   2945.68 o 
  -6  -3 -30     1480.38     -711.25   2284.75 o 
  -5  -3 -30      365.61     -410.59   1533.77 o 
  -5   3 -30      642.84     1352.31   3223.82 o 
  -4  -3 -30     3850.69     3674.15   1990.72 o 
  -4   3 -30     3850.70     2095.35   2564.22 o 
  -3  -3 -30      369.29     -329.80   1480.79 o 
  -3   3 -30      369.28     -165.56   1715.22 o 
  -3  -3 -30      369.29     -691.39   1748.33 o 
  -3   3 -30      369.28     1650.32   1491.38 o 
  -2   3 -30     1855.96     1283.44   2659.59 o 
  -2   3 -30     1855.96     2992.03   2313.89 o 
  -2  -3 -30     1855.96     2923.16   2480.78 o 
  -1   3 -30      206.28     -192.05   1398.67 o 
  -1  -3 -30      206.28     -319.20   1389.40 o 
  -1   3 -30      374.31     1992.04   2776.14 o 
   0  -3 -30      891.18     1941.71   1528.47 o 
   0   3 -30      891.18     1427.81   1452.97 o 
   0   3 -30     1806.33     2953.62   2789.39 o 
   1  -3 -30      924.15     -676.82   2013.23 o 
   1   3 -30      924.16     2399.98   2196.01 o 
   1   3 -30      924.16      312.58   1757.60 o 
   1  -3 -30      924.15     1945.68   1879.46 o 
   2  -3 -30      863.39    -1850.32   2290.05 o 
   2   3 -30      863.40     1007.94   2678.13 o 
   2  -3 -30      838.18      258.28   1411.91 o 
   2   3 -30      838.18      860.92   1443.70 o 
   3   3 -30      681.75     2211.91   2365.55 o 
   3  -3 -30      681.77     1101.98   2056.94 o 
   3  -3 -30      681.77     1647.67   1928.46 o 
   3   3 -30      681.75     1181.45   1817.21 o 
   4  -3 -30      686.65      642.38   1495.35 o 
   4  -3 -30      686.65      149.67   1332.44 o 
   4   3 -30      686.66       56.95   1623.83 o 
   4   3 -30      686.66      362.91   1369.53 o 
   5   3 -30      419.33     1165.56   1405.29 o 
   5  -3 -30      419.33      711.25   1382.77 o 
   5   3 -30      419.33      -55.63   1578.80 o 
   5  -3 -30     1213.51     -377.48   2799.98 o 
   6  -3 -30      629.93      505.96   2120.52 o 
   6   3 -30      629.92     2042.37   2500.65 o 
   6  -3 -30      629.93     1076.81   2241.05 o 
   6   3 -30      629.92       -3.97   2054.29 o 
   7   3 -30      267.97     -389.40   2670.18 o 
   7  -3 -30      267.97     1384.10   2172.17 o 
   7   3 -30      212.12     1401.32   1491.38 o 
   7  -3 -30      212.12     -500.66   1418.53 o 
   8   3 -30     4832.76     3679.45   2270.18 o 
   8   3 -30     4832.76     6872.80   2002.64 o 
   8  -3 -30     4832.78     6362.87   1976.15 o 
   9   3 -30     1850.06      651.65   1539.06 o 
   9  -3 -30     1850.06      958.93   1475.49 o 
   9   3 -30     1910.03      104.64   2842.37 o 
  10   3 -30      348.73     2701.97   2458.26 o 
  10  -3 -30      348.73     1256.95   2268.86 o 
  10   3 -30      348.73     -765.56   2098.00 o 
  11   3 -30     1617.38     1862.24   1780.12 o 
  11  -3 -30     1617.39      682.11   1547.01 o 
  11   3 -30     1617.38     1606.61   1649.00 o 
  12  -3 -30      310.77      282.12   1446.35 o 
  12   3 -30      310.77      831.78   1674.16 o 
  12   3 -30     1536.91      842.38   2605.28 o 
  13   3 -30      930.15     -649.00   2540.38 o 
  13   3 -30      930.15     1312.57   2529.79 o 
  13  -3 -30      930.14     -143.05   2169.52 o 
  14   3 -30      464.78     2994.68   2846.34 o 
  14  -3 -30      458.49     1429.13   1631.78 o 
  14   3 -30      458.49      784.10   1724.49 o 
  15  -3 -30      296.69      733.77   1883.43 o 
  15   3 -30      296.69      381.45   1973.50 o 
  16  -3 -30     1865.68     2842.37   1803.96 o 
  16   3 -30     1865.68     1982.77   1707.27 o 
  17  -3 -30     1423.25     1574.82   2566.87 o 
  17   3 -30     1423.24       30.46   2467.53 o 
  18   3 -30     1154.01     1139.07   1923.17 o 
  18  -3 -30     1154.01      900.66   1709.92 o 
  19  -3 -30      297.89       10.60   1698.00 o 
  19   3 -30      297.89      -63.58   1790.72 o 
  20   3 -30      174.12       41.06   2558.92 o 
  20  -3 -30      174.12      233.11   2547.00 o 
  -9   4 -30     1287.53     1348.34   3258.26 o 
  -8  -4 -30      159.11      564.23   1760.25 o 
  -7  -4 -30      480.01      -26.49   1672.84 o 
  -7   4 -30      480.01      128.48   2003.96 o 
  -6  -4 -30      649.51     2223.83   2443.69 o 
  -6   4 -30      649.51      233.11   2919.19 o 
  -5  -4 -30      312.82       43.71   1596.02 o 
  -5   4 -30      770.71      927.15   3107.26 o 
  -4   4 -30     1196.44     3377.46   2357.60 o 
  -4  -4 -30     1196.44     2405.28   1996.01 o 
  -3  -4 -30      535.59      426.49   1675.49 o 
  -3   4 -30      535.59       43.71   1745.68 o 
  -3  -4 -30      535.59     -468.87   1480.79 o 
  -2  -4 -30     1693.11      452.98   2252.97 o 
  -2   4 -30     1693.10     -290.06   2698.00 o 
  -1   4 -30     1147.32    -1392.04   2741.70 o 
  -1  -4 -30      463.15      629.14   1495.35 o 
   0   4 -30     1341.07     1768.20   2796.01 o 
   0  -4 -30      715.18     1031.78   1499.33 o 
   1  -4 -30     2706.10     1962.90   2120.52 o 
   1   4 -30     2706.12      904.63   2311.24 o 
   2   4 -30      414.48      716.55   2696.67 o 
   2  -4 -30      406.38      556.29   1472.84 o 
   3   4 -30      839.63     1243.70   1958.93 o 
   3  -4 -30      839.63     1341.71   2143.03 o 
   3   4 -30      839.63     1658.27   2264.89 o 
   4   4 -30     4002.62     3797.33   1827.80 o 
   4   4 -30     4002.62     5856.92   1578.80 o 
   4  -4 -30     4002.60     4610.57   1731.11 o 
   4  -4 -30     4002.60     4192.03   1607.94 o 
   5   4 -30      512.49      -55.63   1634.43 o 
   5   4 -30      512.49      760.26   1369.53 o 
   5  -4 -30      512.49     1042.38   1483.43 o 
   6  -4 -30      714.36    -1168.20   2319.19 o 
   6   4 -30      714.38     1002.64   2222.50 o 
   6   4 -30      714.38     2194.69   2605.28 o 
   7  -4 -30      161.31     1026.48   1492.71 o 
   7   4 -30      161.31     -520.53   1405.29 o 
   7   4 -30      217.61      276.82   2712.57 o 
   8  -4 -30      320.05     1817.21   1835.75 o 
   8   4 -30      320.04     1014.56   2274.16 o 
   8   4 -30      320.04     1589.39   1970.85 o 
   9   4 -30      379.61       46.36   1578.80 o 
   9  -4 -30      379.60      647.68   1467.54 o 
   9   4 -30      557.59      947.01   2843.69 o 
  10  -4 -30      787.58     1888.73   2354.95 o 
  10   4 -30      787.57     1092.71   2086.08 o 
  10   4 -30      787.57      290.06   2402.63 o 
  11   4 -30      760.25     1633.10   1852.97 o 
  11  -4 -30      760.25       74.17   1447.67 o 
  11   4 -30      760.25     2046.34   1631.78 o 
  12   4 -30      615.12     1729.79   2650.31 o 
  12   4 -30      504.78      193.38   1639.72 o 
  12  -4 -30      504.78       70.20   1532.44 o 
  13   4 -30       98.34      758.94   2729.78 o 
  13  -4 -30       98.34     -447.68   2425.15 o 
  13   4 -30       98.34       26.49   2324.49 o 
  14  -4 -30     1428.95     -194.70   1568.20 o 
  14   4 -30     1428.94     1305.95   1781.45 o 
  14   4 -30     1432.30     1937.74   2947.00 o 
  15   4 -30      238.73     -692.71   1964.23 o 
  15  -4 -30      238.73     -668.87   2017.21 o 
  15   4 -30      238.73     1443.70   2447.67 o 
  16  -4 -30      993.00      962.91   1679.46 o 
  16   4 -30      993.00     1254.30   1699.33 o 
  17  -4 -30      188.67      333.77   2639.72 o 
  17   4 -30      188.67    -1206.61   2463.56 o 
  18  -4 -30       84.42      433.11   1737.74 o 
  18   4 -30       84.41     -425.16   1716.55 o 
  19   4 -30      143.94      590.72   1973.50 o 
  19  -4 -30      143.94    -1696.68   1799.99 o 
  -8  -5 -30      370.91      -30.46   1732.44 o 
  -7   5 -30      470.18      263.57   3393.36 o 
  -7  -5 -30      363.73       75.50   1704.62 o 
  -6   5 -30      711.53       86.09   2572.17 o 
  -6  -5 -30      711.52      101.99   2403.96 o 
  -5   5 -30      773.51      900.66   2974.82 o 
  -5  -5 -30      407.86      438.41   1642.37 o 
  -4  -5 -30      852.94      870.19   2005.29 o 
  -4   5 -30      852.95     -545.69   2272.83 o 
  -3   5 -30     1203.39     1994.69   1813.23 o 
  -3  -5 -30     1203.39     1809.26   1753.63 o 
  -3  -5 -30     1203.39      610.59   1596.02 o 
  -2  -5 -30     1599.36     1638.40   2602.63 o 
  -2   5 -30     1599.36     1072.84   2648.99 o 
  -1   5 -30      853.18      704.63   2905.94 o 
  -1  -5 -30      638.76      961.58   1486.08 o 
   0  -5 -30       31.52    -1052.97   1439.73 o 
   0   5 -30      949.57      233.11   2796.01 o 
   1  -5 -30     1116.41       18.54   1913.90 o 
   1   5 -30     1116.41      562.91   2263.56 o 
   2  -5 -30     1745.89     1199.99   1550.98 o 
   2   5 -30     2960.31     4757.59   2842.37 o 
   3  -5 -30      499.03      753.64   1992.04 o 
   3   5 -30      499.03      384.10   2362.90 o 
   4   5 -30        7.82      847.68   1756.28 o 
   4  -5 -30        7.82      129.80   1482.11 o 
   4  -5 -30        7.82     -201.32   1458.27 o 
   5   5 -30     1175.72      948.34   2741.70 o 
   5  -5 -30      878.68      544.37   1413.24 o 
   6  -5 -30     2159.55     1406.61   2219.85 o 
   6   5 -30     2159.54     2884.75   2700.65 o 
   7   5 -30     1294.96     1735.09   2805.28 o 
   7  -5 -30     1254.58     2785.41   1611.91 o 
   8   5 -30      360.86       -3.97   2311.24 o 
   8  -5 -30      360.85       25.17   1802.64 o 
   9   5 -30      173.43     1278.14   1639.72 o 
   9  -5 -30      173.43     -109.93   1445.02 o 
   9   5 -30      381.13     -898.01   2896.67 o 
  10  -5 -30     2378.73     1430.45   2168.20 o 
  10   5 -30     2378.73     1070.19   2507.27 o 
  10   5 -30     2378.73      659.60   2248.99 o 
  11   5 -30      176.03      976.15   1825.15 o 
  11  -5 -30      176.03      -75.50   1527.14 o 
  11   5 -30      176.03      358.94   1566.88 o 
  12  -5 -30       70.60      -34.44   1447.67 o 
  12   5 -30       70.60     -356.29   1639.72 o 
  12   5 -30     1033.04     -303.31   2841.04 o 
  13   5 -30      570.27     -752.31   2459.59 o 
  13   5 -30      570.27     2067.54   2766.87 o 
  13  -5 -30      570.27     -762.91   2266.21 o 
  14   5 -30     1070.14       98.01   2970.84 o 
  14  -5 -30       78.97     -990.72   1558.93 o 
  14   5 -30       78.97     -997.34   1672.84 o 
  15   5 -30      260.30     2606.61   2557.60 o 
  15  -5 -30      260.30      615.89   2088.73 o 
  15   5 -30      260.30       -3.97   1988.07 o 
  16  -5 -30       60.82       95.36   1625.16 o 
  16   5 -30       60.82     -372.18   1799.99 o 
  16   5 -30      273.33     1834.43   3304.61 o 
  17  -5 -30      465.62     1150.99   2712.57 o 
  17   5 -30      465.61      445.03   2720.51 o 
  18   5 -30     1055.59     1864.89   1976.15 o 
  18  -5 -30     1055.59     1172.18   1882.11 o 
  -7  -6 -30      667.61     2098.00   1845.02 o 
  -7   6 -30      667.61     1150.99   1953.63 o 
  -6   6 -30      661.39      184.10   2672.83 o 
  -6  -6 -30      661.40    -2162.90   2458.26 o 
  -5  -6 -30      290.05    -1064.89   1598.67 o 
  -5   6 -30      985.94     1185.42   3050.31 o 
  -4  -6 -30      303.32     -263.57   2058.27 o 
  -4   6 -30      303.33       29.14   2373.49 o 
  -3   6 -30      976.18      809.27   1823.83 o 
  -3  -6 -30      976.16      341.72   1553.63 o 
  -2   6 -30      726.10     1198.67   2799.98 o 
  -2  -6 -30      726.09    -1344.36   2368.20 o 
  -1   6 -30     1377.14     2760.25   2952.30 o 
  -1  -6 -30     1249.01     -615.89   1446.35 o 
   0   6 -30      364.60      238.41   2764.22 o 
   0  -6 -30      209.94      278.14   1537.74 o 
   1   6 -30      641.62     -390.73   2406.61 o 
   1  -6 -30      641.62     1203.97   2211.91 o 
   2   6 -30      551.72       52.98   1739.06 o 
   2  -6 -30      551.71      603.97   1529.79 o 
   3  -6 -30      296.52      410.59   2046.34 o 
   3   6 -30      296.53     1627.80   2450.32 o 
   4  -6 -30     1724.48     1656.94   1594.69 o 
   4   6 -30     1724.48     1027.81   1784.09 o 
   5  -6 -30       28.71      573.51   1443.70 o 
   5   6 -30      535.79     -470.20   2953.62 o 
   6  -6 -30      469.83        2.65   2438.40 o 
   6   6 -30      469.83      411.92   2716.54 o 
   7   6 -30     1781.63     2407.93   2907.27 o 
   7  -6 -30      153.48     -278.14   1466.22 o 
   8  -6 -30      760.61     -231.79   1859.59 o 
   8   6 -30      760.62     1878.13   2385.42 o 
   9   6 -30      208.30     -303.31   3006.60 o 
   9  -6 -30       50.95      431.79   1544.36 o 
  10  -6 -30       57.59      947.01   2169.52 o 
  10   6 -30       57.59     1060.92   2556.28 o 
  11  -6 -30      384.22     1150.99   1625.16 o 
  11   6 -30      384.23      403.97   1875.48 o 
  12   6 -30     1011.79     1433.10   3010.58 o 
  12  -6 -30      239.03     -296.69   1500.65 o 
  13   6 -30      230.68     1427.81   2829.12 o 
  13  -6 -30      230.68     -936.42   2480.78 o 
  14   6 -30     4457.80     6262.21   3203.95 o 
  14  -6 -30     2890.55     2602.63   1917.87 o 
  15  -6 -30        0.84     -233.11   1927.14 o 
  15   6 -30        0.84     1650.32   2619.85 o 
  16   6 -30      155.15      160.26   1854.29 o 
  16  -6 -30      155.15      263.57   1732.44 o 
  16   6 -30     1817.78     4308.58   3454.28 o 
  17   6 -30        9.23    -1152.31   2082.11 o 
  17  -6 -30        9.23      197.35   1667.54 o 
  17   6 -30        9.23       94.04   1907.27 o 
  -5  -7 -30     1107.67      676.82   1754.96 o 
  -5   7 -30     1107.68     1747.01   1965.55 o 
  -4  -7 -30     2020.50     2221.18   2188.07 o 
  -4   7 -30     2020.50     1263.57   2488.73 o 
  -3   7 -30      313.37      479.47   1819.86 o 
  -3  -7 -30      313.37      344.37   1613.23 o 
  -2   7 -30      653.29     3005.28   2776.14 o 
  -2  -7 -30      653.29     1878.13   2772.17 o 
  -1  -7 -30      594.76      667.55   1553.63 o 
  -1   7 -30      808.43      649.00   3058.26 o 
   0  -7 -30      414.11     1133.77   1656.94 o 
   0   7 -30      445.16     -974.83   2862.23 o 
   1   7 -30     1046.88     2508.59   2488.73 o 
   1  -7 -30     1046.86     1237.08   2035.75 o 
   2   7 -30       86.46     -205.30   1764.23 o 
   2  -7 -30       86.46     -172.18   1513.90 o 
   3   7 -30     1017.34      238.41   2341.71 o 
   3  -7 -30     1017.34     1194.69   2123.17 o 
   4   7 -30      833.50     1890.05   1862.24 o 
   4  -7 -30      833.50     2427.80   1696.68 o 
   5  -7 -30        5.24     -663.57   1491.38 o 
   5   7 -30      383.09     2255.61   3021.17 o 
   6   7 -30      715.49     1035.76   2904.62 o 
   6  -7 -30      715.49      303.31   2239.72 o 
   7   7 -30      230.93     1852.97   2886.07 o 
   7  -7 -30      220.59      -88.74   1478.14 o 
   8   7 -30      784.94      373.51   2301.97 o 
   8  -7 -30      784.94      372.18   1935.09 o 
   9  -7 -30      534.63      719.20   1652.97 o 
   9   7 -30     1096.86     2062.24   3064.88 o 
  10  -7 -30      265.60      389.40   2252.97 o 
  10   7 -30      265.60     2158.93   2627.80 o 
  11  -7 -30        4.37     -933.77   1578.80 o 
  11   7 -30        4.37      645.03   1943.03 o 
  12  -7 -30       44.05      810.59   1683.43 o 
  12   7 -30      505.99     1196.02   3190.71 o 
  13  -7 -30      330.86     -463.57   2414.55 o 
  13   7 -30      330.86     2618.53   2964.22 o 
  14  -7 -30     1113.22     1303.30   1760.25 o 
  14   7 -30     2635.73     2721.84   3313.89 o 
  15   7 -30     1307.21       68.87   2725.81 o 
  15  -7 -30     1307.21     1284.76   2092.70 o 
  -3   8 -30      290.57      900.66   1883.43 o 
  -3  -8 -30      290.57      629.14   1839.72 o 
  -2  -8 -30      448.97     1633.10   2603.96 o 
  -2   8 -30      448.97     -121.85   2986.74 o 
  -1  -8 -30      553.01    -1264.89   1581.45 o 
  -1   8 -30      958.64       -9.27   3149.65 o 
   0   8 -30       94.03      973.50   2980.11 o 
   0  -8 -30        0.54      -70.20   1589.39 o 
   1  -8 -30     1317.71      533.77   2067.54 o 
   1   8 -30     1317.71       68.87   2554.95 o 
   2  -8 -30      717.73      385.43   1588.07 o 
   2   8 -30      962.70     1470.19   2931.11 o 
   3   8 -30     1354.70      576.16   2570.84 o 
   3  -8 -30     1354.69     2684.75   2241.05 o 
   4  -8 -30      597.65     -188.08   1601.31 o 
   4   8 -30      597.65     1705.95   1924.49 o 
   5  -8 -30      757.55      145.69   1666.21 o 
   5   8 -30      854.75     1690.06   3079.45 o 
   6   8 -30      426.06     1405.29   2957.60 o 
   6  -8 -30      426.07     -566.88   2635.74 o 
   7  -8 -30       23.91     -487.41   1541.71 o 
   7   8 -30      363.51     2263.56   2980.11 o 
   8  -8 -30      147.64      819.86   1970.85 o 
   8   8 -30      147.63      996.02   2452.96 o 
   9  -8 -30        7.44    -1049.00   1601.31 o 
   9   8 -30       91.59      529.80   3158.92 o 
  10  -8 -30      320.73      290.06   2364.22 o 
  10   8 -30      320.74      947.01   2743.03 o 
  11   8 -30      153.78      362.91   2005.29 o 
  11  -8 -30      153.78     1251.65   1720.52 o 
  12   8 -30      389.81     2782.76   3323.16 o 
  12  -8 -30      262.13     -229.14   1879.46 o 
  13  -8 -30      287.48      999.99   2802.63 o 
  13   8 -30      287.48     -913.90   2969.52 o 
   1   9 -30      375.33    -1135.09   2614.55 o 
   1  -9 -30      375.33      638.41   2180.12 o 
   2   9 -30      540.86      625.16   1929.79 o 
   2  -9 -30      540.85     -923.17   1659.59 o 
   3   9 -30     2770.64     4221.17   2752.30 o 
   3  -9 -30     2770.63     2654.29   2328.46 o 
   4  -9 -30      388.87      994.70   1757.60 o 
   4   9 -30      388.87     1067.54   1958.93 o 
   5  -9 -30       50.55      246.36   1740.39 o 
   5   9 -30      212.45     -369.53   3164.22 o 
   6   9 -30     1306.58     1115.22   3039.72 o 
   6  -9 -30     1306.58     3223.82   2937.73 o 
   7   9 -30      839.65     1688.73   3067.53 o 
   7  -9 -30      513.71       90.07   1712.57 o 
   8  -9 -30      811.09     1574.82   2030.45 o 
   8   9 -30      811.09     -433.11   2429.12 o 
   9   9 -30      273.27     1360.26   2037.07 o 
   9  -9 -30      273.27     -499.33   1698.00 o 
  29   0  -8     1321.23     2127.14   3104.62 o 
  25   0 -14      453.92     2066.21   2859.58 o 
  22   0 -18     3029.22     3830.44   2581.44 o 
  21   0 -20     2572.50      574.83   2415.88 o 
  18   0 -24     1315.26     3650.31   2348.33 o 
  17   0 -26      565.00     2748.33   2419.85 o 
 -12  -1 -29       15.25      519.20   2010.58 o 
 -12   1 -29       45.28    -1345.69   3305.94 o 
 -11   1 -29     1946.49     2782.76   2007.93 o 
 -11  -1 -29     1946.47     1778.80   1988.07 o 
 -11   1 -29     2002.75     -185.43   3182.76 o 
 -10   1 -29     2405.26     3997.33   3402.63 o 
 -10  -1 -29      612.08     1385.42   1757.60 o 
 -10   1 -29      612.07     1052.97   1848.99 o 
  -9   1 -29     1100.72     1148.34   2631.77 o 
  -8  -1 -29       51.08      606.62   1760.25 o 
  -8   1 -29       51.08      229.14   1511.25 o 
  -7   1 -29     1591.81     2055.62   2752.30 o 
  -7  -1 -29     1591.79     1255.62   2529.79 o 
  -6  -1 -29      488.50     1515.22   1679.46 o 
  -6  -1 -29      488.50     1320.52   1792.04 o 
  -6   1 -29      488.51     -129.80   1797.34 o 
  -6   1 -29      488.51      590.72   1433.10 o 
  -5   1 -29      115.10      997.34   1572.18 o 
  -5  -1 -29      115.10     -589.40   1708.60 o 
  -5  -1 -29      115.10      181.46   1578.80 o 
  -5   1 -29      115.10    -1250.32   1676.81 o 
  -4   1 -29      653.40     2554.95   2687.40 o 
  -4  -1 -29      653.41     1479.46   2149.66 o 
  -4   1 -29      653.40     1345.69   2218.53 o 
  -4  -1 -29      653.41     -819.86   2523.16 o 
  -3   1 -29      389.64       79.47   2825.15 o 
  -3  -1 -29      389.64     1532.44   2725.81 o 
  -3   1 -29      284.25      695.36   1360.26 o 
  -3  -1 -29      284.25      411.92   1410.59 o 
  -2  -1 -29     2125.16      460.92   2168.20 o 
  -2   1 -29     2125.15     1491.38   2255.61 o 
  -2   1 -29     2125.15     1088.73   1647.67 o 
  -2  -1 -29     2125.16     1456.94   1576.15 o 
  -1  -1 -29       91.09      732.45   1373.50 o 
  -1   1 -29       91.09     -205.30   1606.61 o 
  -1   1 -29       91.09       19.87   1279.46 o 
   0   1 -29     1883.48     1027.81   1978.80 o 
   0  -1 -29     1883.48     2192.04   2402.63 o 
   0   1 -29     1883.48     1468.86   2456.94 o 
   0  -1 -29     1883.48     4414.54   1940.39 o 
   1  -1 -29      696.17      284.77   1337.74 o 
   1  -1 -29      696.17      172.18   1525.82 o 
   1   1 -29      696.18      -43.71   1550.98 o 
   1   1 -29      696.18      226.49   1279.46 o 
   2   1 -29     2353.48     1491.38   2499.32 o 
   2  -1 -29     2353.49     1435.75   2430.45 o 
   2   1 -29      488.89       35.76   1399.99 o 
   2  -1 -29      488.90      214.57   1415.89 o 
   3  -1 -29     4948.68     2871.50   2198.66 o 
   3   1 -29     4948.69     3101.97   1915.22 o 
   3  -1 -29     4948.68     2258.26   2002.64 o 
   3   1 -29     4948.69     3207.93   2242.37 o 
   4  -1 -29     1214.57     1222.51   1321.85 o 
   4   1 -29     1214.57     1908.60   1426.48 o 
   4   1 -29     1795.46     3350.97   2426.47 o 
   4  -1 -29     1795.46     1226.48   2305.95 o 
   5   1 -29     2842.20     3680.77   2046.34 o 
   5   1 -29     2842.20     4112.56   1704.63 o 
   5  -1 -29     2842.20     2688.72   1750.98 o 
   5  -1 -29     2842.20     3005.28   1953.63 o 
   6  -1 -29      809.59     1156.28   1459.59 o 
   6   1 -29      809.58      573.51   1405.29 o 
   6   1 -29      809.58      976.15   1512.57 o 
   6  -1 -29      809.59      663.57   1356.28 o 
   7   1 -29     1337.64      752.31   1908.60 o 
   7  -1 -29     1337.64     2384.09   2147.01 o 
   7   1 -29     1337.64     2670.18   2343.03 o 
   7  -1 -29     1337.64     1058.27   1993.36 o 
   8   1 -29       82.80      135.10   1438.40 o 
   8  -1 -29       82.80      143.05   1386.75 o 
   8   1 -29       82.80      242.38   1508.60 o 
   8  -1 -29       82.80      806.62   1329.79 o 
   9  -1 -29     3416.03     3733.75   2304.62 o 
   9   1 -29     3416.04     2872.83   2441.04 o 
   9   1 -29     2936.57     2607.93   1496.68 o 
   9  -1 -29     2936.56     3880.77   1529.79 o 
  10   1 -29     5409.51     5580.10   2190.71 o 
  10  -1 -29     5409.54     4629.11   2009.26 o 
  10  -1 -29     5409.54     4336.40   2107.27 o 
  10   1 -29     5409.51     3847.66   1907.27 o 
  11  -1 -29     5360.90     5150.96   1658.27 o 
  11   1 -29     5360.93     6511.22   1813.23 o 
  11   1 -29     5694.35     5856.92   2525.81 o 
  12  -1 -29      968.31      430.46   1843.70 o 
  12   1 -29      968.30      826.48   1835.75 o 
  12   1 -29      968.30      592.05   1996.01 o 
  13   1 -29      703.95      447.68   1507.28 o 
  13  -1 -29      703.95     1217.21   1580.12 o 
  14   1 -29      146.99       86.09   1508.60 o 
  14  -1 -29      147.00       56.95   1520.52 o 
  15   1 -29      507.16     -523.18   1631.78 o 
  15  -1 -29      607.88     1912.57   2490.05 o 
  16  -1 -29      927.97       76.82   1577.47 o 
  16   1 -29      927.97     1790.72   1764.23 o 
  17  -1 -29     1456.62     2119.19   2009.26 o 
  17   1 -29     1456.62      286.09   2156.28 o 
  18  -1 -29       40.60      487.41   1651.65 o 
  18   1 -29       40.60      249.01   1637.08 o 
  19   1 -29      172.52      684.76   2296.67 o 
  19  -1 -29      172.52     -141.72   2298.00 o 
  20  -1 -29     1015.07     2382.77   1950.98 o 
  20   1 -29     1015.06      181.46   1894.03 o 
  21  -1 -29      632.98     1529.79   1813.23 o 
  21   1 -29      632.98      -38.41   1753.63 o 
 -12  -2 -29      108.21     -569.53   2125.81 o 
 -12   2 -29      108.20      611.92   2120.52 o 
 -12  -2 -29      108.21     -536.42   1818.53 o 
 -11  -2 -29       44.43     1234.43   1852.97 o 
 -11   2 -29       64.63     1017.21   3368.19 o 
 -10   2 -29        7.73     -275.49   1905.95 o 
 -10  -2 -29        7.73      242.38   1725.82 o 
 -10   2 -29      326.99     1368.20   3501.96 o 
  -9   2 -29      653.98     2423.83   2721.84 o 
  -8   2 -29        8.14      577.48   1619.86 o 
  -8  -2 -29        8.14     1049.00   1619.86 o 
  -7   2 -29      458.70     1131.12   2745.68 o 
  -6  -2 -29      120.50      728.47   1565.55 o 
  -6   2 -29      120.49       58.28   1548.33 o 
  -6   2 -29      120.49     -103.31   1798.66 o 
  -6  -2 -29      120.50      496.69   1907.27 o 
  -5   2 -29     1161.15      500.66   1483.43 o 
  -5  -2 -29     1161.18     2135.09   1683.43 o 
  -5  -2 -29     1503.98      430.46   2745.68 o 
  -5   2 -29     1409.87     1229.13   3090.05 o 
  -4  -2 -29      633.16    -1495.35   2386.74 o 
  -4   2 -29      633.16     -846.35   2842.37 o 
  -4   2 -29      633.16      345.69   2186.74 o 
  -4  -2 -29      633.16     1719.19   2221.18 o 
  -3   2 -29      668.37     3237.07   2837.07 o 
  -3  -2 -29      668.36      264.90   2581.44 o 
  -3   2 -29      417.77      189.40   1419.86 o 
  -3  -2 -29      417.76      263.57   1525.82 o 
  -2   2 -29      282.63      626.49   1605.29 o 
  -2   2 -29      282.63     2052.97   2235.75 o 
  -2  -2 -29      282.63      966.88   1576.15 o 
  -2  -2 -29      282.63      549.67   2074.16 o 
  -1  -2 -29     1989.95     1989.39   1492.71 o 
  -1   2 -29     1989.94     3562.89   1500.65 o 
   0   2 -29      242.14      443.71   1883.43 o 
   0   2 -29      242.14     -433.11   2282.10 o 
   0  -2 -29      242.14       42.38   2100.65 o 
   0  -2 -29      242.14      891.39   2307.27 o 
   1  -2 -29     1477.67      496.69   1353.63 o 
   1  -2 -29     1477.67     1239.73   1544.36 o 
   1   2 -29     1477.67      504.63   1565.55 o 
   1   2 -29     1477.67     1976.15   1443.70 o 
   2   2 -29      411.14      944.36   1565.55 o 
   2   2 -29      411.14       71.52   1365.55 o 
   2  -2 -29      411.14      467.55   1365.55 o 
   2  -2 -29     1410.43     1891.38   2490.05 o 
   3  -2 -29     1251.95     1317.87   1827.80 o 
   3   2 -29     1251.93     1494.03   1833.10 o 
   3   2 -29     1251.93       88.74   2245.02 o 
   3  -2 -29     1251.95      671.52   2157.60 o 
   4  -2 -29      669.66      985.42   1361.58 o 
   4   2 -29      669.66      894.03   1252.97 o 
   4   2 -29     1298.52      831.78   2507.27 o 
   4  -2 -29     1298.52      741.72   2308.59 o 
   5  -2 -29      917.58     2431.77   1931.11 o 
   5   2 -29      917.57     1796.02   1615.88 o 
   5   2 -29      917.57     1909.92   2063.56 o 
   5  -2 -29      917.58     2837.07   1634.43 o 
   6  -2 -29      378.42      593.37   1417.21 o 
   6  -2 -29      378.42      750.99   1343.04 o 
   6   2 -29      378.42      667.55   1565.55 o 
   6   2 -29      378.42      543.04   1376.15 o 
   7  -2 -29      251.75     -834.43   2104.62 o 
   7   2 -29      251.74    -1169.53   2207.93 o 
   7   2 -29      251.74      474.17   2100.65 o 
   7  -2 -29      251.75      332.45   1994.69 o 
   8  -2 -29     1265.92     1288.73   1449.00 o 
   8  -2 -29     1265.92      495.36   1378.80 o 
   8   2 -29     1265.91      676.82   1487.41 o 
   8   2 -29     1265.91     1941.71   1584.10 o 
   9   2 -29      701.31      688.74   2459.59 o 
   9  -2 -29      579.28      531.12   1415.89 o 
   9   2 -29      579.28     1215.89   1421.18 o 
  10   2 -29      494.58      741.72   2169.52 o 
  10  -2 -29      494.59      129.80   1891.38 o 
  10   2 -29      494.58    -1196.02   1931.11 o 
  11  -2 -29      172.76     -358.94   1385.42 o 
  11   2 -29      172.76      484.77   1411.91 o 
  11   2 -29      918.48     -577.48   2568.20 o 
  12   2 -29      805.78      864.90   2010.58 o 
  12  -2 -29      805.78      476.82   1846.35 o 
  12   2 -29      805.78      200.00   2101.97 o 
  13   2 -29      693.28     1078.14   1544.36 o 
  13  -2 -29      693.28     1258.27   1601.31 o 
  13   2 -29      693.28       46.36   1596.02 o 
  14   2 -29      677.75     1438.40   1565.55 o 
  14  -2 -29      677.75      426.49   1696.68 o 
  15  -2 -29      738.36     -415.89   2226.48 o 
  15   2 -29      273.98      -75.50   1656.94 o 
  16  -2 -29      353.20      333.77   1585.42 o 
  16   2 -29      353.20       99.34   1562.90 o 
  17  -2 -29      414.01      698.01   2193.36 o 
  17   2 -29      414.02      695.36   1964.23 o 
  18   2 -29      391.51      -60.93   1777.47 o 
  18  -2 -29      391.50      678.14   1682.11 o 
  19   2 -29      378.60     -508.61   2284.75 o 
  19  -2 -29      378.60     -352.32   2295.35 o 
  20   2 -29      451.80     1282.11   1769.53 o 
  20  -2 -29      451.81    -1298.01   1686.08 o 
  21   2 -29      157.65      339.07   1802.64 o 
  21  -2 -29      157.65      696.68   1781.45 o 
 -11  -3 -29      413.08     -369.53   1948.33 o 
 -11   3 -29      526.36     3385.41   3222.50 o 
 -10   3 -29     1202.73      504.63   3484.75 o 
 -10  -3 -29      600.75     1656.94   1990.72 o 
  -9   3 -29      677.51      -88.74   2737.73 o 
  -8  -3 -29     1522.39     1198.67   1679.46 o 
  -7  -3 -29      187.18     -621.19   2274.16 o 
  -7   3 -29      187.18     1747.01   2752.30 o 
  -6  -3 -29      409.19     -660.92   1827.80 o 
  -6  -3 -29      409.19     -198.67   1501.98 o 
  -6   3 -29      409.19      952.31   1818.53 o 
  -6   3 -29      409.19     1202.64   1570.85 o 
  -5  -3 -29      795.52      992.05   1558.93 o 
  -5   3 -29      795.51     2463.56   1547.01 o 
  -5   3 -29     1598.01     1739.06   2994.68 o 
  -4   3 -29     1076.19     1879.46   2291.38 o 
  -4   3 -29     1076.19     2021.18   2671.51 o 
  -4  -3 -29     1076.19     2769.52   2292.70 o 
  -3  -3 -29      158.35      899.33   1570.85 o 
  -3   3 -29      158.35      589.40   1418.53 o 
  -3   3 -29      274.64      622.51   2590.71 o 
  -2   3 -29      214.87      -62.25   1558.93 o 
  -2  -3 -29      214.87      242.38   1603.96 o 
  -2   3 -29      214.87       72.85   2033.10 o 
  -1   3 -29       64.92      978.80   1365.55 o 
  -1  -3 -29       64.92     -153.64   1323.17 o 
  -1   3 -29       64.92     -552.31   1537.74 o 
   0  -3 -29     5177.42     5090.03   2090.05 o 
   0   3 -29     5177.43     5696.65   2120.52 o 
   0  -3 -29     5177.42     4696.66   2245.02 o 
   0   3 -29     5177.43     6058.24   2437.07 o 
   1   3 -29      252.12      945.69   1590.72 o 
   1   3 -29      252.12      996.02   1398.67 o 
   1  -3 -29      252.12     -157.61   1370.85 o 
   1  -3 -29      252.12     -132.45   1455.62 o 
   2  -3 -29      933.14     1386.75   2278.13 o 
   2  -3 -29      819.80      887.41   1527.14 o 
   2   3 -29      819.80     1484.76   1439.73 o 
   2   3 -29      819.80      707.28   1606.61 o 
   3   3 -29     1395.00     1888.73   2230.45 o 
   3  -3 -29     1395.02     3139.05   2147.01 o 
   3  -3 -29     1395.02     1605.29   2078.13 o 
   3   3 -29     1395.00     -543.04   1790.72 o 
   4   3 -29      912.30     1589.39   2511.24 o 
   4  -3 -29      912.29      884.76   2225.15 o 
   4   3 -29      756.75      904.63   1332.44 o 
   4  -3 -29      756.74     1801.31   1434.43 o 
   5  -3 -29     1870.22     2630.45   1641.05 o 
   5   3 -29     1870.23     2287.40   2108.60 o 
   5   3 -29     1870.23     2515.22   1617.21 o 
   5  -3 -29     1870.22     1609.26   1935.09 o 
   6   3 -29      274.39      605.29   1565.55 o 
   6  -3 -29      274.38     1033.11   1396.02 o 
   6  -3 -29      274.38     -117.88   1361.58 o 
   6   3 -29      274.39     1029.13   1435.75 o 
   7   3 -29      453.54     -305.96   2062.24 o 
   7  -3 -29      453.54      393.38   2088.73 o 
   7   3 -29      453.54      919.20   2460.91 o 
   7  -3 -29      453.54      888.74   2029.13 o 
   8   3 -29     2034.72     1504.63   1478.14 o 
   8   3 -29     2034.72     1434.43   1638.40 o 
   8  -3 -29     2034.72     1580.12   1385.42 o 
   9   3 -29      844.14     1005.29   1499.33 o 
   9  -3 -29      844.14      649.00   1427.81 o 
   9   3 -29      978.13     1108.60   2548.33 o 
  10  -3 -29      127.16     1364.23   1908.60 o 
  10   3 -29      127.16     -418.54   1903.30 o 
  10   3 -29      127.16     1390.72   2291.38 o 
  11  -3 -29     2236.42     1312.57   1521.84 o 
  11   3 -29     2236.42     1613.23   1603.96 o 
  11   3 -29     2493.56     2206.61   2725.81 o 
  12  -3 -29     1370.92      678.14   1883.43 o 
  12   3 -29     1370.92     1638.40   2026.48 o 
  12   3 -29     1370.92     1724.49   2222.50 o 
  13  -3 -29      135.28      380.13   1475.49 o 
  13   3 -29      135.28      360.26   1609.26 o 
  13   3 -29      135.28     1792.04   1747.01 o 
  14  -3 -29        7.87      410.59   1601.31 o 
  14   3 -29        7.87     -687.41   1601.31 o 
  14   3 -29       57.79      121.85   2765.55 o 
  15  -3 -29       78.20      382.78   2564.22 o 
  15   3 -29       72.81     1180.12   1745.68 o 
  16   3 -29        9.20      369.53   1729.79 o 
  16  -3 -29        9.20      197.35   1610.59 o 
  17   3 -29      916.07     -960.26   1919.19 o 
  17  -3 -29      916.07     1870.19   2066.21 o 
  18  -3 -29      611.54     1413.24   1739.06 o 
  18   3 -29      611.54     -186.75   1799.99 o 
  19  -3 -29      191.59      803.97   2125.81 o 
  19   3 -29      191.59     -756.29   2308.59 o 
  20   3 -29     1759.91     3430.44   1932.44 o 
  20  -3 -29     1759.90     2025.15   1845.02 o 
  21  -3 -29       74.14     -720.53   1766.88 o 
  21   3 -29       74.14    -1021.19   1766.88 o 
 -11  -4 -29      543.21     1129.79   2030.45 o 
 -10   4 -29      471.80        2.65   2033.10 o 
 -10  -4 -29      471.80     -524.50   1703.30 o 
  -9   4 -29      661.73      694.04   2603.96 o 
  -8  -4 -29       53.05     1353.63   1739.06 o 
  -7   4 -29     1071.62     2079.46   2890.05 o 
  -7  -4 -29     1071.62     1784.09   2176.15 o 
  -6  -4 -29      214.98      635.76   1578.80 o 
  -6   4 -29      214.97      321.85   1815.88 o 
  -6  -4 -29      214.98      374.83   1709.92 o 
  -5  -4 -29      335.80     -458.28   1492.71 o 
  -5   4 -29      651.69      617.21   2699.32 o 
  -4  -4 -29      995.41     -158.94   2311.24 o 
  -4   4 -29      995.42     2805.28   2652.96 o 
  -3   4 -29     4229.80     6287.38   2774.82 o 
  -3  -4 -29     2739.60     3899.31   1671.51 o 
  -2   4 -29     1020.01     1543.04   2116.54 o 
  -2  -4 -29     1020.02      451.65   1670.19 o 
  -1   4 -29      259.81      864.90   1659.59 o 
  -1  -4 -29      259.81     -487.41   1345.69 o 
   0   4 -29     2277.13      615.89   2403.96 o 
   0  -4 -29     2277.14     1144.36   2242.37 o 
   1   4 -29      166.77      275.49   1609.26 o 
   1  -4 -29      166.77     1186.75   1471.51 o 
   1  -4 -29      166.77      243.71   1539.06 o 
   1   4 -29      166.77      511.26   1433.10 o 
   2  -4 -29      191.21     -549.67   1356.28 o 
   2   4 -29      191.21      425.16   1584.10 o 
   2   4 -29      191.21      -59.60   1324.49 o 
   3  -4 -29      881.84     1585.42   2153.63 o 
   3   4 -29      881.85      879.46   2229.12 o 
   3   4 -29      881.85     1475.49   1945.68 o 
   4  -4 -29       33.31      331.12   1344.36 o 
   4   4 -29       33.31      421.19   1381.45 o 
   4   4 -29     2251.85      725.82   2599.98 o 
   5  -4 -29      681.12      441.06   1834.43 o 
   5   4 -29      681.13      288.74   1631.78 o 
   5   4 -29      681.13     1521.84   2137.73 o 
   6  -4 -29      894.42      329.80   1352.31 o 
   6  -4 -29      894.42     2262.24   1565.55 o 
   6   4 -29      894.41     1037.08   1678.14 o 
   6   4 -29      894.41     1336.42   1393.37 o 
   7  -4 -29      459.70     1413.24   2120.52 o 
   7   4 -29      459.70      623.84   2241.05 o 
   7   4 -29      459.70     -582.78   2443.69 o 
   8  -4 -29     1449.66      373.51   1378.80 o 
   8   4 -29     1449.66     -711.25   1598.67 o 
   8   4 -29     1449.66     2078.13   1498.00 o 
   9   4 -29      312.26       47.68   1459.59 o 
   9  -4 -29      312.27     -319.20   1364.23 o 
   9   4 -29      400.93     -798.67   2558.92 o 
  10  -4 -29      975.63     3768.19   2038.40 o 
  10   4 -29      975.63     1625.16   2377.47 o 
  10   4 -29      975.63      154.97   1891.38 o 
  11   4 -29       91.43      548.34   1547.01 o 
  11  -4 -29       91.43     -445.03   1434.43 o 
  11   4 -29      150.18    -1259.59   2684.75 o 
  12   4 -29      264.59     1243.70   2194.69 o 
  12  -4 -29      264.59      427.81   1923.17 o 
  12   4 -29      264.59      217.22   1961.58 o 
  13   4 -29      181.11      802.64   1774.82 o 
  13   4 -29      181.11     -655.62   1552.31 o 
  13  -4 -29      181.10      430.46   1499.33 o 
  14   4 -29     3226.37     4443.68   2799.98 o 
  14  -4 -29     3137.32     1798.66   1643.70 o 
  14   4 -29     3137.33     2901.97   1777.47 o 
  15   4 -29      129.93     1766.88   1760.25 o 
  15   4 -29     2279.76     3487.40   2875.48 o 
  15  -4 -29     2279.77     2892.70   2676.80 o 
  16   4 -29        4.91     -390.73   1557.61 o 
  16  -4 -29        4.91    -1010.59   1599.99 o 
  17   4 -29     2214.46     1242.38   2203.96 o 
  17  -4 -29     2214.47     1178.80   2079.46 o 
  18   4 -29      105.96      -18.54   1683.43 o 
  18  -4 -29      105.96    -1466.22   1631.78 o 
  19  -4 -29      646.87       14.57   2156.28 o 
  19   4 -29      646.87      593.37   2360.25 o 
  20  -4 -29      525.65      335.10   1743.04 o 
  20   4 -29      525.66     -468.87   1954.95 o 
 -10  -5 -29      251.67      770.86   1964.23 o 
 -10   5 -29      251.68     -301.98   2083.43 o 
  -9   5 -29      992.23      961.58   2876.80 o 
  -8  -5 -29      703.81     1691.38   1780.12 o 
  -7   5 -29      622.11      429.14   2505.94 o 
  -7  -5 -29      622.13      622.51   2196.01 o 
  -6   5 -29       28.68      119.20   1762.90 o 
  -6  -5 -29       28.69     -466.22   1672.84 o 
  -6  -5 -29       28.69     -121.85   1499.33 o 
  -5  -5 -29      311.72      593.37   1561.58 o 
  -5   5 -29      526.03     3536.40   2966.87 o 
  -4  -5 -29      159.29     1131.12   2378.79 o 
  -4   5 -29      159.29     -324.50   2576.14 o 
  -3  -5 -29       62.47     -357.61   1451.65 o 
  -3   5 -29      233.13     -124.50   2707.27 o 
  -2  -5 -29     1127.69     2909.92   1810.58 o 
  -2   5 -29     1127.70     2288.73   2194.69 o 
  -1   5 -29      898.45      789.40   1705.95 o 
  -1  -5 -29      898.45     -556.29   1427.81 o 
   0   5 -29     2112.85     3161.57   2452.96 o 
   0  -5 -29     2112.86     4074.15   2165.55 o 
   1  -5 -29     1168.19      501.98   1492.71 o 
   1   5 -29     1168.17      762.91   1621.18 o 
   1  -5 -29     1168.19      977.48   1543.04 o 
   2  -5 -29      475.21     1263.57   1501.98 o 
   2   5 -29      475.22     1633.10   1721.84 o 
   3  -5 -29     1716.48     1450.32   1999.99 o 
   3   5 -29     1716.49     1337.74   2335.08 o 
   4  -5 -29      218.53       68.87   1344.36 o 
   4   5 -29      366.92     1666.21   2655.61 o 
   5   5 -29      830.02     1125.82   2096.68 o 
   5  -5 -29      830.03     -164.24   1703.30 o 
   6   5 -29      727.10     -262.25   1668.86 o 
   6  -5 -29      727.10      872.84   1407.94 o 
   7  -5 -29     1035.51     1761.58   2177.47 o 
   7   5 -29     1035.51     -124.50   2524.49 o 
   8   5 -29     1137.31     1535.09   1462.24 o 
   8   5 -29     1137.31     1472.84   1735.09 o 
   8  -5 -29     1137.30     1074.17   1500.65 o 
   9  -5 -29     1158.10     1749.66   1496.68 o 
   9   5 -29     1158.09     1642.37   1635.75 o 
   9   5 -29     1596.57     2500.65   2659.59 o 
  10   5 -29     3602.37     3327.13   2496.67 o 
  10   5 -29     3602.37     3911.23   2152.30 o 
  10  -5 -29     3602.37     3643.69   2092.70 o 
  11  -5 -29      366.99     -180.13   1460.92 o 
  11   5 -29      366.99      774.83   1564.23 o 
  11   5 -29      481.96     2058.27   2750.98 o 
  12   5 -29      177.81     1607.94   2352.30 o 
  12   5 -29      177.81     -279.47   1947.01 o 
  12  -5 -29      177.81      617.21   1950.98 o 
  13   5 -29      692.98      -91.39   1580.12 o 
  13  -5 -29      692.98      425.16   1536.41 o 
  13   5 -29      692.98     1626.48   1825.15 o 
  14  -5 -29      107.15     1029.13   1597.34 o 
  14   5 -29      107.16      719.20   1654.29 o 
  14   5 -29      968.72     3435.74   2988.06 o 
  15  -5 -29     1257.42     1026.48   1670.19 o 
  15   5 -29     1257.42      776.15   1866.21 o 
  15   5 -29     1257.42     1294.03   1761.58 o 
  16  -5 -29     1446.56     -377.48   1663.57 o 
  16   5 -29     1446.55      980.13   1805.29 o 
  16   5 -29     1500.62     4475.47   2896.67 o 
  17  -5 -29      909.48    -1178.80   2084.76 o 
  17   5 -29      909.48      499.33   2629.12 o 
  17   5 -29      909.48      400.00   2209.26 o 
  18  -5 -29     1465.22      573.51   1750.98 o 
  18   5 -29     1465.21     2819.85   1829.13 o 
  19   5 -29      902.11     2470.18   2425.15 o 
  19  -5 -29      902.10       94.04   2454.29 o 
  -9   6 -29      309.17     -684.76   2698.00 o 
  -8   6 -29     1406.02     1724.49   3027.80 o 
  -8  -6 -29     1398.29     1152.31   1731.11 o 
  -7   6 -29      850.37      898.01   2617.20 o 
  -6  -6 -29       87.42      227.81   1781.45 o 
  -6   6 -29       87.42      307.28   1782.77 o 
  -5   6 -29     1570.11      646.35   2978.79 o 
  -5  -6 -29     1473.15     2278.13   1704.62 o 
  -4  -6 -29      132.99     1655.62   2478.13 o 
  -4   6 -29      132.99     1259.59   2684.75 o 
  -3   6 -29       29.79     2639.72   2880.78 o 
  -3  -6 -29       16.66      -68.87   1482.11 o 
  -2  -6 -29      808.01       56.95   1765.55 o 
  -2   6 -29      808.01      487.41   2145.68 o 
  -1  -6 -29      159.50      788.07   1505.95 o 
  -1   6 -29      159.49     -203.97   1659.59 o 
   0   6 -29      537.27     -242.38   2483.43 o 
   0  -6 -29      537.27      144.37   2103.30 o 
   1  -6 -29      306.73      249.01   1584.10 o 
   1  -6 -29      306.73      -45.03   1520.52 o 
   1   6 -29      306.73        6.62   1678.14 o 
   2   6 -29      160.43      539.07   1701.98 o 
   2  -6 -29      160.43    -1039.73   1410.59 o 
   3   6 -29     6201.13     6262.21   2623.82 o 
   3  -6 -29     6201.13     6803.93   2442.37 o 
   4   6 -29     4008.25     4568.18   2749.65 o 
   4  -6 -29     3571.69     3245.01   1581.45 o 
   5  -6 -29     2465.17     1181.45   1781.45 o 
   5   6 -29     2465.17     2392.04   2198.66 o 
   6  -6 -29      262.33     -194.70   1449.00 o 
   6   6 -29      262.33     1613.23   1798.66 o 
   7  -6 -29      571.70     1725.82   2233.10 o 
   7   6 -29      571.70     -246.36   2581.44 o 
   8  -6 -29      591.11      662.25   1421.18 o 
   8   6 -29      591.11      731.12   1707.27 o 
   9  -6 -29      154.93      193.38   1421.18 o 
   9   6 -29      508.80     1479.46   2659.59 o 
  10  -6 -29      535.06     1590.72   2054.29 o 
  10   6 -29      535.06     -519.20   2409.26 o 
  11   6 -29      409.95     1307.28   2871.50 o 
  11  -6 -29      315.48     -701.98   1499.33 o 
  12  -6 -29     4922.21     3295.34   2100.65 o 
  12   6 -29     4922.21     5773.47   2568.20 o 
  13   6 -29      364.17     -523.18   1838.40 o 
  13  -6 -29      364.17      251.65   1541.71 o 
  14   6 -29      548.96      740.39   1675.49 o 
  14  -6 -29      548.96     1598.67   1688.73 o 
  14   6 -29     1563.73     2911.24   3047.66 o 
  15  -6 -29     1480.92     2207.93   1899.33 o 
  15   6 -29     1480.93     3194.68   1847.67 o 
  15   6 -29     1857.11     2271.51   3092.70 o 
  16  -6 -29     2287.38     2596.01   1818.53 o 
  16   6 -29     2287.40     2133.76   1858.27 o 
  16   6 -29     4268.02     5140.36   2997.33 o 
  17   6 -29     2025.70     2757.60   2789.39 o 
  17  -6 -29     2025.71     2904.62   2309.92 o 
  17   6 -29     2025.70     1761.58   2275.48 o 
  18  -6 -29       12.31     -202.65   1794.69 o 
  18   6 -29       12.31    -1312.57   1856.94 o 
  18   6 -29       48.47     1924.49   3401.30 o 
  -7   7 -29      679.45     2533.76   2731.11 o 
  -6  -7 -29      949.15     1156.28   1691.38 o 
  -6   7 -29      949.16      556.29   1908.60 o 
  -5   7 -29      847.63     2935.08   3128.46 o 
  -5  -7 -29      357.74      625.16   1676.81 o 
  -4   7 -29     1193.99     1173.50   2784.09 o 
  -4  -7 -29     1193.98     1954.95   2327.14 o 
  -3  -7 -29     1579.31     1646.35   1660.92 o 
  -3   7 -29     1971.60     1619.86   2870.18 o 
  -2  -7 -29      614.19     1173.50   1839.72 o 
  -2   7 -29      614.19     1739.06   2227.80 o 
  -1   7 -29     2041.45     1629.13   1838.40 o 
  -1  -7 -29     2041.44     1374.83   1613.23 o 
   0   7 -29     1280.76     1509.92   2584.09 o 
   0  -7 -29     1280.76      741.72   2433.10 o 
   1  -7 -29     3313.10     3038.39   1688.73 o 
   1   7 -29     3313.14     5499.30   1990.72 o 
   2  -7 -29     2907.10     1606.61   1545.69 o 
   2   7 -29     2907.10     2169.52   1810.58 o 
   3   7 -29      703.90     1899.33   2572.17 o 
   3  -7 -29      703.89     1627.80   2343.03 o 
   4  -7 -29      538.17     1431.78   1570.85 o 
   4   7 -29      726.44      850.33   2743.03 o 
   5  -7 -29      680.89       31.79   1821.18 o 
   5   7 -29      680.88      127.15   2174.82 o 
   6   7 -29     1579.88     2446.34   1867.54 o 
   6  -7 -29     1579.88     1749.66   1692.70 o 
   7  -7 -29     1260.71     -785.43   2483.43 o 
   7   7 -29     1260.72     1366.88   2561.57 o 
   8   7 -29     1939.47     1198.67   1814.56 o 
   8  -7 -29     1939.46     1459.59   1717.87 o 
   9  -7 -29      139.67      651.65   1525.82 o 
   9   7 -29      492.84      519.20   2780.11 o 
  10   7 -29     1338.91      735.09   2509.92 o 
  10  -7 -29     1338.90      682.11   2136.41 o 
  11   7 -29     1773.83     -426.49   2949.65 o 
  11  -7 -29     1595.46     1263.57   1788.07 o 
  12  -7 -29     1510.16     2144.36   2137.73 o 
  12   7 -29     1510.16     3109.91   2646.34 o 
  13   7 -29      532.58    -1009.27   1901.97 o 
  13  -7 -29      532.59      439.73   1589.39 o 
  14   7 -29      412.59     1147.01   3141.70 o 
  14  -7 -29      339.96      438.41   1667.54 o 
  15  -7 -29      338.93      -10.60   2615.88 o 
  15   7 -29      338.93     1683.43   3109.91 o 
  16  -7 -29     2221.85     3553.62   1859.59 o 
  16   7 -29     2984.67     4652.95   3133.75 o 
  17   7 -29      882.26     2793.36   2908.59 o 
  17  -7 -29      882.26       51.66   2234.42 o 
  -5  -8 -29      376.85      508.61   1756.28 o 
  -5   8 -29      520.57     2366.87   3055.61 o 
  -4   8 -29      960.38     1900.65   2830.45 o 
  -4  -8 -29      960.39     2370.85   2423.83 o 
  -3  -8 -29     1275.18      241.06   1602.64 o 
  -3   8 -29     1322.31     2339.06   3045.01 o 
  -2  -8 -29     1171.55     -213.24   1878.13 o 
  -2   8 -29     1171.55      904.63   2345.68 o 
  -1   8 -29      282.38     1425.16   1870.19 o 
  -1  -8 -29      282.39      968.21   1603.96 o 
   0   8 -29     1906.52     1664.89   2723.16 o 
   0  -8 -29     1906.51     1977.47   2255.62 o 
   1  -8 -29      385.38     1789.39   1701.98 o 
   1   8 -29      385.38      619.86   1778.80 o 
   2  -8 -29     1849.04     1803.96   1663.57 o 
   2   8 -29     1849.04     2276.81   1912.57 o 
   3   8 -29      453.78     1215.89   2656.94 o 
   3  -8 -29      453.78      166.89   2174.82 o 
   4   8 -29      694.43     3237.07   2868.86 o 
   4  -8 -29      591.53      589.40   1562.90 o 
   5   8 -29     3711.84     4015.87   2369.52 o 
   5  -8 -29     3711.83     4178.78   2070.19 o 
   6   8 -29     1268.51     1786.74   1847.67 o 
   6  -8 -29     1268.51      663.57   1598.67 o 
   7   8 -29     1050.30     4687.39   2845.01 o 
   7  -8 -29     1050.31     -400.00   2573.49 o 
   8  -8 -29      954.45      397.35   1572.18 o 
   8   8 -29      954.45      413.24   1845.02 o 
   9   8 -29      579.85     1581.45   2911.24 o 
   9  -8 -29      296.81      162.91   1641.05 o 
  10   8 -29      792.07     2076.81   2618.53 o 
  10  -8 -29      792.07     -786.75   2357.60 o 
  11   8 -29      347.29     -344.37   3068.85 o 
  11  -8 -29      318.42      731.12   1712.57 o 
  12  -8 -29       95.82      294.04   2158.93 o 
  12   8 -29       95.82        2.65   2601.31 o 
  13  -8 -29     1324.81      927.15   1743.04 o 
  13   8 -29     1324.80     2264.89   2115.22 o 
  14   8 -29     6500.17     8720.47   3409.25 o 
  14  -8 -29     6414.61     8021.14   2125.81 o 
  15  -8 -29     4520.31     5507.25   2863.56 o 
  15   8 -29      124.84     2544.35   2238.40 o 
  -3  -9 -29      529.41      757.61   1743.04 o 
  -3   9 -29      529.41     2386.74   2046.34 o 
  -2  -9 -29     1182.02     2105.95   2054.29 o 
  -2   9 -29     1182.03      316.55   2315.22 o 
  -1   9 -29      904.60      543.04   1929.79 o 
  -1  -9 -29      904.60      222.52   1582.77 o 
   0  -9 -29      756.17    -1414.56   2319.19 o 
   0   9 -29      756.16      180.13   2745.68 o 
   1  -9 -29      109.03      429.14   1687.41 o 
   1   9 -29      109.02    -1001.32   1777.47 o 
   2   9 -29      867.98      700.66   1867.54 o 
   2  -9 -29      867.99      700.66   1719.19 o 
   3   9 -29     2060.72     3045.01   2711.24 o 
   3  -9 -29     2060.72     -662.25   2508.59 o 
   4   9 -29     1311.28      544.37   3014.55 o 
   4  -9 -29      425.09      468.87   1703.30 o 
   5  -9 -29      863.77     3090.05   2161.58 o 
   5   9 -29      863.77      607.94   2357.60 o 
   6  -9 -29      137.89      678.14   1637.08 o 
   6   9 -29      137.89     -397.35   1776.15 o 
   7  -9 -29      948.74     1736.41   2462.24 o 
   7   9 -29      948.74     1078.14   2901.97 o 
   8  -9 -29      193.36       95.36   1683.43 o 
   8   9 -29      193.36     -731.12   1876.81 o 
   9   9 -29      405.85    -1927.14   3072.83 o 
   9  -9 -29       57.71     -578.80   1601.31 o 
  10  -9 -29     1608.39     1676.81   2350.98 o 
  10   9 -29     1608.39     1856.94   2766.87 o 
  11  -9 -29       47.65      651.65   1735.09 o 
  11   9 -29     1037.17     1154.96   3137.73 o 
  12   9 -29     1180.94      598.67   2732.43 o 
  12  -9 -29     1180.94      988.07   2304.62 o 
   2 -10 -29     1467.25      739.07   1805.29 o 
   3 -10 -29     4202.31     3154.95   2483.43 o 
   3  10 -29     4202.30     5599.96   2966.87 o 
   4  10 -29     2567.26     2311.24   2014.56 o 
   4 -10 -29     2567.26     1117.87   1847.67 o 
   5  10 -29       39.86      271.52   2472.83 o 
   5 -10 -29       39.86     -863.57   2357.60 o 
   6 -10 -29      543.35     -903.31   1727.14 o 
   6  10 -29      543.35      513.90   1989.39 o 
   7  10 -29       89.35     -104.64   1988.07 o 
   7 -10 -29       89.35      463.57   1768.20 o 
 -12   0 -28       64.69      529.80   2177.47 o 
 -11   0 -28     2404.73     2630.45   1764.23 o 
 -11   0 -28     2404.73     2124.49   1965.55 o 
 -10   0 -28     1214.49     3054.29   2940.38 o 
  -9   0 -28     2370.76     1255.62   1593.37 o 
  -8   0 -28      896.47      437.08   1842.37 o 
  -8   0 -28      896.47     1786.74   1719.19 o 
  -7   0 -28     2985.09     4129.78   2557.60 o 
  -6   0 -28      618.66     1641.05   2907.27 o 
  -6   0 -28      618.66      941.72   1578.80 o 
  -5   0 -28    13783.62    12780.05   2560.25 o 
  -5   0 -28    13783.62    12829.06   2188.07 o 
  -4   0 -28     1000.51     1185.42   1649.00 o 
  -4   0 -28     1000.51     -176.16   1313.90 o 
  -3   0 -28     2519.55     1411.91   2147.01 o 
  -3   0 -28     2519.55     4357.59   2666.21 o 
  -2   0 -28     5903.19     5829.10   2599.98 o 
  -2   0 -28     4674.62     5058.25   1573.50 o 
  -1   0 -28       40.45      645.03   1266.22 o 
  -1   0 -28       40.45     1956.28   2572.17 o 
   0   0 -28      744.34        6.62   2019.85 o 
   0   0 -28      744.34      716.55   1778.80 o 
   1   0 -28     1455.65      646.35   2486.08 o 
   1   0 -28     1455.65     2369.52   1364.23 o 
   2   0 -28    10457.14    10417.15   2215.88 o 
   2   0 -28    10457.14     9841.00   2013.23 o 
   3   0 -28    11217.49     8129.75   1754.96 o 
   3   0 -28    11217.49    10464.83   1699.33 o 
   4   0 -28     3361.53     2378.79   1339.06 o 
   4   0 -28     3361.53     3445.01   1552.31 o 
   5   0 -28      857.76     2332.44   2230.45 o 
   5   0 -28      857.76     -292.71   1797.34 o 
   6   0 -28       90.87     1790.72   2199.99 o 
   6   0 -28       90.87     -210.59   1221.18 o 
   7   0 -28     3656.31     4080.77   1888.73 o 
   7   0 -28     3656.31     4393.35   1838.40 o 
   8   0 -28     2540.61     2056.94   1377.47 o 
   8   0 -28     2540.61     3407.93   2298.00 o 
   9   0 -28     7034.36     5398.64   2038.40 o 
   9   0 -28     7034.36     7238.37   2010.58 o 
  10   0 -28      448.19     -409.27   1294.03 o 
  10   0 -28      448.19      422.51   1407.94 o 
  11   0 -28       39.25      296.69   1425.16 o 
  11   0 -28       39.25     1831.78   2172.17 o 
  12   0 -28     1167.82      -10.60   2135.09 o 
  13   0 -28     5826.28     5854.27   1691.38 o 
  14   0 -28     5817.54     4826.46   1773.50 o 
  15   0 -28     2434.08     3452.96   1635.75 o 
  16   0 -28     3418.76     3292.69   2475.48 o 
  17   0 -28      487.21      993.37   1550.98 o 
  18   0 -28      330.81     -617.21   1531.12 o 
  19   0 -28     1055.79      129.80   2280.78 o 
  20   0 -28      866.96      288.74   1651.65 o 
  21   0 -28     2123.77     1100.66   2239.72 o 
  22   0 -28      182.73      272.85   1724.49 o 
 -13   1 -28      368.38     -356.29   1962.90 o 
 -13  -1 -28      368.39     -401.32   2050.32 o 
 -12  -1 -28      466.85     1193.37   2017.21 o 
 -12   1 -28      466.84    -1113.90   2560.25 o 
 -11  -1 -28      882.51      -31.79   1973.50 o 
 -11   1 -28      882.51     1508.60   2010.58 o 
 -11  -1 -28      882.51       58.28   1686.08 o 
 -11   1 -28      882.51     1337.74   1872.84 o 
 -10   1 -28     1230.28      688.74   2989.39 o 
  -9  -1 -28     2435.46     3284.75   1810.58 o 
  -9   1 -28     2435.44     1331.12   1731.11 o 
  -8  -1 -28      117.83     -230.46   2833.09 o 
  -8   1 -28       34.47      279.47   1823.83 o 
  -8  -1 -28       34.47     -621.19   1449.00 o 
  -8   1 -28       34.47     1260.92   1633.10 o 
  -7  -1 -28     1397.60      947.01   2296.67 o 
  -7   1 -28     1397.60     2121.84   2623.82 o 
  -6   1 -28     3636.27     4598.65   1664.89 o 
  -6  -1 -28     3636.26     4531.10   1740.39 o 
  -6   1 -28     4060.11     5704.60   3007.93 o 
  -6  -1 -28     4060.10     6091.35   2863.56 o 
  -5  -1 -28      442.70     1266.22   1949.66 o 
  -5   1 -28      442.69     1883.43   2348.33 o 
  -5   1 -28      442.69     -508.61   1794.69 o 
  -5  -1 -28      442.70     -252.98   2164.22 o 
  -4   1 -28      895.37     2006.61   1727.14 o 
  -4  -1 -28      895.38     1932.44   1550.98 o 
  -4  -1 -28      895.38      970.85   1684.76 o 
  -4   1 -28      895.37     1532.44   1468.86 o 
  -3  -1 -28     5325.61     6566.85   2713.89 o 
  -3   1 -28     5325.62     4744.34   2294.03 o 
  -3   1 -28     5325.62     7566.84   2707.27 o 
  -3  -1 -28     5325.61     7194.66   2327.14 o 
  -2  -1 -28       29.02      380.13   1417.21 o 
  -2   1 -28       29.01      229.14   1211.91 o 
  -2   1 -28      533.94      797.35   2594.69 o 
  -1  -1 -28     4121.47     4552.29   1495.35 o 
  -1   1 -28     4121.47     4158.91   1415.89 o 
  -1  -1 -28     4657.47     6193.34   2535.08 o 
  -1   1 -28     4657.47     3259.58   2671.51 o 
   0  -1 -28      961.45      781.45   2092.70 o 
   0   1 -28      961.46      254.30   2148.33 o 
   0   1 -28      961.46      532.45   1724.49 o 
   0  -1 -28      961.45     -617.21   1792.04 o 
   1   1 -28     2731.01     2850.31   2389.39 o 
   1  -1 -28     2731.00     3233.09   2403.96 o 
   1   1 -28     2438.84     2202.64   1449.00 o 
   1  -1 -28     2438.82     2272.83   1405.29 o 
   2   1 -28      730.30      822.51   1748.33 o 
   2  -1 -28      730.30     1605.29   2014.56 o 
   2   1 -28      730.30      743.04   1997.34 o 
   2  -1 -28      730.30     1547.01   1701.98 o 
   3  -1 -28      652.70      206.62   1210.59 o 
   3   1 -28      652.69      798.67   1456.94 o 
   3   1 -28      652.69     2279.46   1266.22 o 
   3  -1 -28      652.70      744.37   1434.43 o 
   4  -1 -28      770.60     -845.03   2275.48 o 
   4   1 -28      589.78      741.72   1341.71 o 
   4   1 -28      589.78     -234.44   1409.26 o 
   4  -1 -28      589.78      841.05   1255.62 o 
   5  -1 -28     1163.33     1764.23   2184.09 o 
   5   1 -28     1163.32      580.13   2214.56 o 
   5  -1 -28     1163.33     -144.37   2009.26 o 
   5   1 -28     1163.32     1715.22   2001.31 o 
   6   1 -28     1471.12     1668.86   2295.35 o 
   6  -1 -28     1471.12     1744.36   2233.10 o 
   6  -1 -28      919.09       43.71   1364.23 o 
   6   1 -28      919.09      112.58   1221.18 o 
   7  -1 -28     3059.59     1856.94   1915.22 o 
   7   1 -28     3059.57     3125.81   1629.13 o 
   7  -1 -28     3059.59     3980.11   1676.81 o 
   7   1 -28     3059.57     3136.40   1925.82 o 
   8   1 -28     1145.72      792.05   2327.14 o 
   8  -1 -28     1058.40       42.38   1365.55 o 
   8   1 -28     1058.41      560.26   1427.81 o 
   8  -1 -28     1058.40     1445.02   1356.28 o 
   9   1 -28      531.25      184.10   1956.28 o 
   9   1 -28      531.25     2290.05   1965.55 o 
   9  -1 -28      531.25      577.48   1986.74 o 
   9  -1 -28      531.25      329.80   1831.78 o 
  10  -1 -28      512.64      196.03   1312.57 o 
  10   1 -28      512.63     1270.19   1442.38 o 
  10  -1 -28      512.64      357.61   1335.09 o 
  10   1 -28      512.63       35.76   1313.90 o 
  11  -1 -28     3157.01     4211.89   1585.42 o 
  11   1 -28     3157.00     2776.14   1533.77 o 
  11   1 -28     6183.20     3909.91   2337.73 o 
  12  -1 -28      615.09      619.86   2197.34 o 
  12   1 -28      615.09     -298.01   2105.95 o 
  12   1 -28      615.09     1111.25   2242.37 o 
  13  -1 -28      479.89      249.01   1446.35 o 
  13   1 -28      479.89      531.12   1437.08 o 
  14  -1 -28      164.58      376.16   1635.75 o 
  14   1 -28      164.58      639.73   1810.58 o 
  15  -1 -28     4008.20     1992.04   1576.15 o 
  15   1 -28     4008.19     3596.00   1643.70 o 
  16  -1 -28      877.74      520.53   2275.48 o 
  16   1 -28      877.77     1010.59   2268.86 o 
  17   1 -28      596.85      698.01   1564.23 o 
  17  -1 -28      596.85     1058.27   1615.88 o 
  18  -1 -28       89.10       42.38   1716.55 o 
  18   1 -28       89.10      -64.90   1554.96 o 
  19   1 -28     1463.23     1321.85   2312.57 o 
  19  -1 -28     1463.22     1772.17   2132.44 o 
  20  -1 -28      115.38      929.80   1659.59 o 
  20   1 -28      115.37      774.83   1704.62 o 
  21   1 -28     2018.51     2366.87   2267.54 o 
  21  -1 -28     2018.50     1160.26   2206.61 o 
  22  -1 -28       48.85      445.03   1785.42 o 
  22   1 -28       48.85      802.64   1802.64 o 
 -13   2 -28      656.21      478.14   2070.19 o 
 -13  -2 -28      656.21      495.36   2041.05 o 
 -13  -2 -28      656.21     -799.99   2041.05 o 
 -12  -2 -28     1192.70     2464.89   2291.38 o 
 -12   2 -28     1192.69     1786.74   2684.75 o 
 -11  -2 -28      400.78      696.68   1915.22 o 
 -11   2 -28      400.78     1524.49   2076.81 o 
 -11  -2 -28      400.78      337.75   2054.29 o 
 -10   2 -28      544.53      988.07   3094.02 o 
  -9  -2 -28     2205.96     2863.56   1859.59 o 
  -9   2 -28     2205.95     2945.68   1750.98 o 
  -8  -2 -28      545.44     1031.78   1606.61 o 
  -8   2 -28      545.43     1209.26   1908.60 o 
  -8   2 -28      545.43     1160.26   1633.10 o 
  -7   2 -28     4591.36     5141.69   2736.41 o 
  -6  -2 -28      409.70      384.10   1472.84 o 
  -6   2 -28      409.71     -276.82   1459.59 o 
  -6   2 -28      752.76     3168.19   2992.03 o 
  -5  -2 -28     3536.58     4263.55   2229.12 o 
  -5  -2 -28     3536.58     5222.48   2060.91 o 
  -5   2 -28     3536.59     4203.95   2425.15 o 
  -5   2 -28     3536.59     4707.25   1884.76 o 
  -4   2 -28     1551.19     1304.63   1435.75 o 
  -4  -2 -28     1551.17      276.82   1597.34 o 
  -4   2 -28     1551.19      201.32   1675.49 o 
  -4  -2 -28     1551.17     1545.69   1425.16 o 
  -3  -2 -28     6053.08     5217.19   2566.87 o 
  -3   2 -28     6053.10     5831.75   2762.90 o 
  -3  -2 -28     6053.08     8337.70   2419.85 o 
  -3   2 -28     3441.61     3541.70   1509.92 o 
  -2  -2 -28     2893.97     3158.92   1454.30 o 
  -2   2 -28     2893.98     1313.90   1386.75 o 
  -2   2 -28     3957.92     2879.45   2491.37 o 
  -1   2 -28     4025.29     4438.38   2560.25 o 
  -1  -2 -28     4025.29     3429.12   2441.04 o 
  -1   2 -28     3067.96     3637.06   1449.00 o 
  -1  -2 -28     3067.96     3413.22   1482.11 o 
   0  -2 -28     3963.41     3578.79   1919.19 o 
   0  -2 -28     3963.41     2867.53   2023.83 o 
   0   2 -28     3963.41     5217.19   1778.80 o 
   0   2 -28     3963.41     2717.86   2035.75 o 
   1  -2 -28     1508.36     2217.20   2345.68 o 
   1   2 -28     1508.36      887.41   2459.59 o 
   1  -2 -28     1339.56     2119.19   1505.95 o 
   1   2 -28     1339.55     1157.61   1376.15 o 
   2  -2 -28      434.49     1426.48   2030.45 o 
   2  -2 -28      434.49      929.80   1725.82 o 
   2   2 -28      434.49      443.71   2045.02 o 
   2   2 -28      434.49      765.56   1703.30 o 
   3  -2 -28     2022.49     1476.81   1475.49 o 
   3   2 -28     2022.49     1598.67   1323.17 o 
   3  -2 -28     2022.49     1474.16   1319.20 o 
   3   2 -28     2022.49     1935.09   1556.28 o 
   4  -2 -28     1352.01     1833.10   1434.43 o 
   4   2 -28     1352.03     1101.98   1331.12 o 
   4   2 -28     1352.03     1296.68   1519.20 o 
   4  -2 -28     3118.39     4078.12   2743.03 o 
   5  -2 -28     4511.98     6622.47   2055.62 o 
   5   2 -28     4511.98     6018.50   2048.99 o 
   5   2 -28     4511.98     5651.62   2421.18 o 
   5  -2 -28     4511.98     4731.10   2209.26 o 
   6  -2 -28      478.91     1062.24   2161.58 o 
   6   2 -28      478.91      105.96   2349.65 o 
   6  -2 -28      317.59      519.20   1260.92 o 
   6   2 -28      317.59      561.59   1345.69 o 
   7  -2 -28      948.36     1993.36   1782.77 o 
   7  -2 -28      948.36      511.26   1760.25 o 
   7   2 -28      948.36     1047.68   1707.27 o 
   7   2 -28      948.36     1773.50   1962.90 o 
   8   2 -28     1655.33     2516.54   1577.47 o 
   8  -2 -28     1655.34     1486.08   1484.76 o 
   8   2 -28     1655.33      972.18   1409.26 o 
   8  -2 -28     2386.57     1850.32   2070.19 o 
   9  -2 -28     1524.19      788.07   1854.29 o 
   9   2 -28     1524.19      954.96   2063.56 o 
   9   2 -28     1524.19      670.19   1933.76 o 
  10   2 -28       98.19      925.82   1336.42 o 
  10   2 -28       98.19      919.20   1515.22 o 
  10  -2 -28       98.19      315.23   1361.58 o 
  11   2 -28      829.46     2415.88   2316.54 o 
  11   2 -28      818.52     1683.43   1445.02 o 
  11  -2 -28      818.52      627.81   1415.89 o 
  12   2 -28     1215.89     1185.42   2119.19 o 
  12   2 -28     1215.89     1455.62   2304.62 o 
  12  -2 -28     1215.89     1520.52   2015.88 o 
  13  -2 -28     1538.58     1750.98   1593.37 o 
  13   2 -28     1538.59     1821.18   1504.63 o 
  13   2 -28     1781.14     2862.23   2447.67 o 
  14  -2 -28      736.81     2231.77   1717.87 o 
  14   2 -28      736.82      940.39   1823.83 o 
  14   2 -28      736.82     2354.95   2075.48 o 
  15   2 -28     1623.63     1830.45   1703.30 o 
  15  -2 -28     1623.63     1135.09   1525.82 o 
  16   2 -28      930.49     -312.58   2227.80 o 
  16  -2 -28      930.50     -320.53   2255.61 o 
  17   2 -28     1006.06       50.33   1671.51 o 
  17  -2 -28     1006.07      441.06   1501.98 o 
  18   2 -28       98.47    -1062.24   1509.92 o 
  18  -2 -28       98.47      618.54   1601.31 o 
  19  -2 -28     3104.02     2259.59   2393.36 o 
  19   2 -28     3104.02     3401.30   2388.06 o 
  20  -2 -28     1874.44      455.63   1678.14 o 
  20   2 -28     1874.44     1140.39   1724.49 o 
  21  -2 -28      829.88      740.39   2218.53 o 
  21   2 -28      829.87      -86.09   2226.48 o 
  22   2 -28      185.96       86.09   1827.80 o 
  22  -2 -28      185.96      484.77   1716.55 o 
 -13  -3 -28      527.91     2301.97   2203.96 o 
 -12  -3 -28      514.99       11.92   2039.72 o 
 -12   3 -28      514.99     -403.97   2709.92 o 
 -11   3 -28     1741.90     2388.06   2076.81 o 
 -11  -3 -28     1741.92     2373.49   2131.11 o 
 -11  -3 -28     1741.92     2562.90   1874.16 o 
 -10   3 -28      453.18     2145.68   3113.89 o 
  -9  -3 -28     1895.48     1649.00   1728.47 o 
  -8   3 -28      597.53      139.07   1819.86 o 
  -8  -3 -28      597.54      132.45   1590.72 o 
  -7   3 -28     2654.71     2728.46   2727.14 o 
  -7  -3 -28     2654.74     3259.58   2080.78 o 
  -6  -3 -28      309.29     1046.35   1634.43 o 
  -6   3 -28      309.29      584.10   1460.92 o 
  -6   3 -28      313.03     1884.76   3076.80 o 
  -5   3 -28      945.82      694.04   2373.49 o 
  -5  -3 -28      945.83     1447.67   1830.45 o 
  -4   3 -28      555.09      105.96   1545.69 o 
  -4  -3 -28      555.10     -544.37   1483.43 o 
  -4   3 -28      555.09      425.16   1403.96 o 
  -4  -3 -28      555.10      388.08   1652.97 o 
  -3   3 -28     2338.66     3503.29   2550.98 o 
  -3  -3 -28     2338.65      782.78   2336.41 o 
  -3   3 -28     2016.60     2300.65   1429.13 o 
  -2   3 -28      457.71      181.46   1299.33 o 
  -2  -3 -28      457.72      915.23   1474.16 o 
  -2   3 -28      883.33     2120.52   2491.37 o 
  -1  -3 -28     3030.40     3793.35   1529.79 o 
  -1   3 -28     3030.39     2433.10   1368.20 o 
  -1   3 -28     3176.83     2999.98   2598.66 o 
   0   3 -28      783.60     1749.66   1794.69 o 
   0  -3 -28      783.59      272.85   1896.68 o 
   0  -3 -28      783.59     2112.57   1927.14 o 
   0   3 -28      783.60     1402.64   2132.44 o 
   1   3 -28     3036.16     3580.11   2519.19 o 
   1  -3 -28     3036.16     2153.63   2243.69 o 
   1   3 -28     1999.63     2707.27   1480.79 o 
   1  -3 -28     1999.63      709.93   1356.28 o 
   2  -3 -28     3335.91     3235.74   1830.45 o 
   2   3 -28     3335.89     2246.34   1711.25 o 
   2  -3 -28     3335.91     1680.78   1953.63 o 
   2   3 -28     3335.89     4176.13   2121.84 o 
   3   3 -28      372.54      993.37   1360.26 o 
   3  -3 -28      372.54       34.44   1365.55 o 
   3  -3 -28      372.54       -5.30   1254.30 o 
   3   3 -28      372.54     1553.63   1548.33 o 
   4   3 -28      434.44     1152.31   1512.57 o 
   4   3 -28      434.44     1054.30   1317.87 o 
   4  -3 -28      434.44      373.51   1258.27 o 
   4  -3 -28      945.05     1649.00   2654.29 o 
   5   3 -28      624.42      125.83   1882.11 o 
   5  -3 -28      624.42     1282.11   1965.55 o 
   5  -3 -28      624.42    -1356.28   2027.80 o 
   5   3 -28      624.42      234.44   2339.06 o 
   6   3 -28      458.24      929.80   2486.08 o 
   6  -3 -28      458.24     -160.26   2045.02 o 
   6  -3 -28      322.36     -434.43   1255.62 o 
   6   3 -28      322.35       -1.32   1311.25 o 
   7  -3 -28      427.86     -251.65   1602.64 o 
   7  -3 -28      427.86     -562.91   1757.60 o 
   7   3 -28      427.86      280.79   1658.27 o 
   7   3 -28      427.86      227.81   1925.82 o 
   8   3 -28      201.84      352.32   1407.94 o 
   8   3 -28      201.84      952.31   1564.23 o 
   8  -3 -28      201.84     -560.26   1291.38 o 
   9   3 -28     1041.30     -127.15   2127.14 o 
   9   3 -28     1041.30      427.81   2067.54 o 
   9  -3 -28     1041.29      986.75   1901.97 o 
  10   3 -28      215.24     -309.93   1523.17 o 
  10  -3 -28      215.24     1217.21   1414.56 o 
  10   3 -28      215.24      886.09   1451.65 o 
  11   3 -28      112.95     1467.54   1426.48 o 
  11  -3 -28      112.96      931.12   1442.38 o 
  11   3 -28      250.54     2819.85   2417.20 o 
  12  -3 -28      351.51     1218.54   2014.56 o 
  12   3 -28      351.51     1373.50   2109.92 o 
  12   3 -28      351.51      847.68   2360.25 o 
  13   3 -28      339.61      936.42   2601.31 o 
  13  -3 -28      226.88    -1094.03   1406.61 o 
  13   3 -28      226.89      388.08   1545.69 o 
  14   3 -28       18.51      921.85   1827.80 o 
  14   3 -28       18.51      752.31   2136.41 o 
  14  -3 -28       18.51       75.50   1711.25 o 
  15   3 -28     1954.97     1974.82   1717.87 o 
  15  -3 -28     1954.96     1316.55   1626.48 o 
  15   3 -28     1954.97     1611.91   1688.73 o 
  16  -3 -28     1083.27     1411.91   2352.30 o 
  16   3 -28     1083.26      -42.38   2421.18 o 
  17   3 -28     1488.31      872.84   1728.47 o 
  17  -3 -28     1488.29     1475.49   1784.09 o 
  18  -3 -28      377.52     -125.83   1588.07 o 
  18   3 -28      377.52     -445.03   1709.92 o 
  19  -3 -28     3769.10     3907.26   2459.59 o 
  19   3 -28     3769.09     4168.19   2438.40 o 
  20   3 -28      248.04     1561.58   1764.23 o 
  20  -3 -28      248.04      450.33   1704.62 o 
  21  -3 -28      142.51     -825.16   2178.79 o 
  21   3 -28      142.51     -651.65   2266.21 o 
  22   3 -28        2.53      450.33   1891.38 o 
  22  -3 -28        2.53     -562.91   1691.38 o 
 -12   4 -28      435.47    -2080.78   2792.04 o 
 -12  -4 -28      435.48     1611.91   2139.06 o 
 -11  -4 -28       18.75     1245.03   1973.50 o 
 -11  -4 -28       18.75      140.40   1785.42 o 
 -11   4 -28       18.75      957.61   2076.81 o 
 -10   4 -28      706.80      850.33   3041.04 o 
  -9   4 -28      567.37      849.00   3184.09 o 
  -9  -4 -28      448.97      993.37   1837.07 o 
  -8   4 -28      320.91     1225.16   1948.33 o 
  -8  -4 -28      320.91     1630.45   1807.94 o 
  -7   4 -28     1820.68      600.00   2717.86 o 
  -7  -4 -28     1820.67     2668.86   2301.97 o 
  -6  -4 -28      503.88     1164.23   1569.53 o 
  -6   4 -28     1400.92     1586.74   2862.23 o 
  -5  -4 -28     2274.67     1278.14   1886.08 o 
  -5   4 -28     2274.68     1498.00   2176.15 o 
  -4  -4 -28      275.48      313.91   1592.04 o 
  -4   4 -28      275.48      366.89   1615.88 o 
  -4  -4 -28      275.48      286.09   1422.51 o 
  -3   4 -28     1838.16     2505.94   2452.96 o 
  -3  -4 -28     1838.16     5021.16   2499.32 o 
  -2  -4 -28     3585.04     1935.09   1446.35 o 
  -2   4 -28     4463.10     2143.03   2610.58 o 
  -1   4 -28     2285.05     2362.90   2627.80 o 
  -1   4 -28      613.04      925.82   1278.14 o 
  -1  -4 -28      613.04      588.08   1389.40 o 
   0  -4 -28     1831.61      890.06   1753.63 o 
   0   4 -28     1831.60     1280.79   1733.76 o 
   0   4 -28     1831.60     1066.22   2078.13 o 
   1   4 -28      842.97      -46.36   1470.19 o 
   1   4 -28      842.97      -82.12   1237.08 o 
   1  -4 -28      842.96     1525.82   1417.21 o 
   2   4 -28     2178.68     2520.51   1799.99 o 
   2  -4 -28     2178.68     2407.93   1842.37 o 
   2   4 -28     2178.68     2602.63   2105.95 o 
   3  -4 -28     2668.30     3403.95   1577.47 o 
   3  -4 -28     2668.30     2631.77   1466.22 o 
   3   4 -28     2668.29     1177.48   1590.72 o 
   3   4 -28     2668.29     2135.09   1288.73 o 
   4  -4 -28      162.85     -597.35   1246.35 o 
   4   4 -28      162.85     -230.46   1203.97 o 
   4   4 -28      162.85      774.83   1556.28 o 
   5  -4 -28     1399.82     1717.87   2009.26 o 
   5   4 -28     1399.82      948.34   2410.58 o 
   5   4 -28     1399.82     1733.76   2026.48 o 
   6  -4 -28     1143.26     1754.96   1388.07 o 
   6   4 -28     1143.25      974.83   1331.12 o 
   6   4 -28     1828.77     2789.39   2547.00 o 
   7  -4 -28      575.97      -26.49   1638.40 o 
   7   4 -28      575.98       96.69   1643.70 o 
   7   4 -28      575.98      549.67   2043.70 o 
   8   4 -28     1092.26     1398.67   1603.96 o 
   8  -4 -28     1092.28      615.89   1331.12 o 
   8   4 -28     1092.26      607.94   1402.64 o 
   9   4 -28     1314.68      390.73   2276.81 o 
   9   4 -28     1314.68     2018.53   2096.68 o 
   9  -4 -28     1314.68     2694.02   1981.44 o 
  10   4 -28      765.85      550.99   1454.30 o 
  10  -4 -28      765.86     -769.53   1294.03 o 
  10   4 -28      765.85     -237.08   1568.20 o 
  11   4 -28      215.32     1769.53   2494.02 o 
  11   4 -28      144.24     -242.38   1474.16 o 
  11  -4 -28      144.23      201.32   1410.59 o 
  12   4 -28      825.03      618.54   2237.07 o 
  12   4 -28      825.03     1209.26   2488.73 o 
  12  -4 -28      825.05     -981.45   1988.07 o 
  13   4 -28     1913.50     2418.53   1649.00 o 
  13  -4 -28     1913.51     1349.66   1495.35 o 
  13   4 -28     2064.67     2333.76   2699.32 o 
  14   4 -28      522.24     1637.08   2174.82 o 
  14  -4 -28      522.24      964.23   1754.96 o 
  14   4 -28      522.24     1415.89   1837.07 o 
  15   4 -28      534.43     1364.23   1784.09 o 
  15  -4 -28      534.43     1833.10   1675.49 o 
  15   4 -28      534.43      756.29   1678.14 o 
  16   4 -28      107.24      988.07   2658.26 o 
  16   4 -28      107.24      895.36   2434.42 o 
  16  -4 -28      107.24     1662.24   2425.15 o 
  17   4 -28      291.35      348.34   1754.96 o 
  17  -4 -28      291.35     -531.12   1513.90 o 
  18  -4 -28       51.95     -701.98   1517.87 o 
  18   4 -28       51.95      264.90   1629.13 o 
  19  -4 -28      113.47      202.65   2165.55 o 
  19   4 -28      113.47      842.38   2553.63 o 
  20   4 -28       24.56      666.22   1945.68 o 
  20  -4 -28       24.56      298.01   1692.70 o 
  21  -4 -28      529.87     -435.76   2243.69 o 
  21   4 -28      529.87       92.71   2389.39 o 
 -11  -5 -28      162.11     -133.77   1960.25 o 
 -11   5 -28      162.11      547.02   2101.97 o 
 -10   5 -28      539.82     -495.36   3156.27 o 
  -9  -5 -28      178.63     -811.92   1630.45 o 
  -8  -5 -28     1130.47     1652.97   1831.78 o 
  -8   5 -28     1130.47       95.36   1825.15 o 
  -7  -5 -28     1755.12      654.30   2083.43 o 
  -7   5 -28     1755.10     2602.63   2447.67 o 
  -6  -5 -28      141.01      290.06   1519.20 o 
  -6   5 -28      349.40     -103.31   2750.98 o 
  -5   5 -28      922.72       60.93   2132.44 o 
  -5  -5 -28      922.71      505.96   1883.43 o 
  -4   5 -28      249.69     1409.26   1721.84 o 
  -4  -5 -28      249.68      480.79   1590.72 o 
  -4  -5 -28      249.68      629.14   1468.86 o 
  -3  -5 -28     3392.95     3271.50   2525.81 o 
  -3   5 -28     3392.96     3446.34   2611.90 o 
  -2   5 -28     2470.56     3082.10   2740.38 o 
  -2  -5 -28      518.25     1415.89   1396.02 o 
  -1  -5 -28      189.43     -238.41   1287.41 o 
  -1   5 -28      189.43        1.32   1540.39 o 
   0   5 -28      807.53     2128.46   2148.33 o 
   0  -5 -28      807.53     -402.65   1960.25 o 
   1   5 -28     1131.09      343.04   1553.63 o 
   1  -5 -28     1131.08      827.81   1413.24 o 
   2   5 -28      815.83     -423.84   2125.81 o 
   2  -5 -28      815.84      463.57   1838.40 o 
   3   5 -28      732.85      682.11   1590.72 o 
   3  -5 -28      732.83      716.55   1414.56 o 
   3  -5 -28      732.83      859.60   1386.75 o 
   4   5 -28     2087.99     -158.94   2549.65 o 
   4  -5 -28     1910.05     1264.89   1309.93 o 
   5   5 -28     1886.11     2720.51   2556.28 o 
   5  -5 -28     1886.11     -683.44   1988.07 o 
   6   5 -28     1296.19     1267.54   2643.69 o 
   6   5 -28     1078.65      976.15   1298.01 o 
   6  -5 -28     1078.63      -51.66   1345.69 o 
   7   5 -28     2463.82     2153.63   1790.72 o 
   7  -5 -28     2463.81     2741.70   1747.01 o 
   7   5 -28     2463.82     3584.08   2157.60 o 
   8  -5 -28      164.91     1311.25   1454.30 o 
   8   5 -28      164.91      658.27   1483.43 o 
   8   5 -28      723.23     1128.47   2807.93 o 
   9  -5 -28     1266.07     -703.31   1954.95 o 
   9   5 -28     1266.08     2198.66   2294.03 o 
   9   5 -28     1266.08     1309.93   1901.97 o 
  10   5 -28      222.17       91.39   1541.71 o 
  10  -5 -28      222.18      466.22   1397.34 o 
  10   5 -28      222.17     1421.18   1667.54 o 
  11  -5 -28      105.34     -154.97   1437.08 o 
  11   5 -28      105.34      160.26   1466.22 o 
  11   5 -28     1284.03     4397.32   2674.16 o 
  12   5 -28     2372.65     1912.57   2108.60 o 
  12   5 -28     2372.65     2749.65   2553.63 o 
  12  -5 -28     2372.63     3568.19   2206.61 o 
  13   5 -28     2567.04     1823.83   1605.29 o 
  13  -5 -28     2567.05      676.82   1508.60 o 
  13   5 -28     3239.27     2817.20   2813.23 o 
  14   5 -28      822.69      610.59   1825.15 o 
  14   5 -28      822.69     1558.93   2329.79 o 
  14  -5 -28      822.69      339.07   1733.76 o 
  15  -5 -28     2605.72     2157.60   1694.03 o 
  15   5 -28     2605.73     1855.62   1733.76 o 
  15   5 -28     2605.73     2229.12   1870.19 o 
  16   5 -28      568.43      181.46   2434.42 o 
  16  -5 -28      568.43     2123.17   2343.03 o 
  16   5 -28      568.43     1021.19   2680.78 o 
  17   5 -28     1171.81       84.77   1887.41 o 
  17   5 -28     1171.81     1237.08   1786.74 o 
  17  -5 -28     1171.81      419.86   1666.21 o 
  18  -5 -28      345.44     -161.59   1643.70 o 
  18   5 -28      345.44      -21.19   1788.07 o 
  19  -5 -28      534.91     1153.64   2503.30 o 
  19   5 -28      534.91     -215.89   2364.22 o 
  20   5 -28      248.20    -1438.40   1745.68 o 
  20  -5 -28      248.20    -1149.66   1675.49 o 
 -10   6 -28      321.46     -774.83   3178.79 o 
  -9  -6 -28      613.01       54.30   1670.19 o 
  -8  -6 -28      281.37      219.87   1715.22 o 
  -8   6 -28      281.37      451.65   1851.64 o 
  -7  -6 -28     1746.12      -70.20   2353.63 o 
  -7   6 -28     1746.13     1441.05   2386.74 o 
  -6  -6 -28      244.21      -10.60   1516.55 o 
  -6   6 -28     1809.59      965.56   2817.20 o 
  -5  -6 -28     1051.43     1051.65   1986.74 o 
  -5   6 -28     1051.43      858.27   2115.22 o 
  -4  -6 -28      223.18      296.69   1519.20 o 
  -4   6 -28      223.18      150.99   1694.03 o 
  -3  -6 -28     1065.11     1462.24   2296.67 o 
  -3   6 -28     1065.10      523.18   2528.46 o 
  -2   6 -28      895.46     1211.91   2720.51 o 
  -2  -6 -28      765.91     -131.12   1430.45 o 
  -1   6 -28      352.58     -709.93   1581.45 o 
  -1  -6 -28      352.58     -623.84   1484.76 o 
   0   6 -28     3101.42     3705.94   2331.11 o 
   0  -6 -28     3101.40     1834.43   1883.43 o 
   1  -6 -28     1681.43     1137.74   1450.32 o 
   1   6 -28     1681.43     1547.01   1704.62 o 
   2  -6 -28     1857.16     2426.47   1952.31 o 
   2   6 -28     1857.16     2586.74   2295.35 o 
   3   6 -28     2269.58      716.55   1601.31 o 
   3  -6 -28     2269.57     2295.35   1537.74 o 
   3  -6 -28     2269.57     1806.61   1470.19 o 
   4  -6 -28      187.66     1083.44   1357.61 o 
   4   6 -28      706.10     1462.24   2703.29 o 
   5   6 -28     2029.78      748.34   2562.90 o 
   5  -6 -28     2029.79     1052.97   2094.03 o 
   6  -6 -28      838.15      958.93   1365.55 o 
   6   6 -28      912.35       83.44   2635.74 o 
   7  -6 -28      401.05     -275.49   1712.57 o 
   7   6 -28      401.05      141.72   2039.72 o 
   8   6 -28        2.29     -549.67   1654.29 o 
   8  -6 -28        2.29      135.10   1397.34 o 
   9  -6 -28      323.80     -748.34   1997.34 o 
   9   6 -28      323.80     2944.35   2372.17 o 
  10   6 -28       44.02     -430.46   1643.70 o 
  10  -6 -28       44.03      264.90   1454.30 o 
  11   6 -28     1025.90     2733.76   2740.38 o 
  11  -6 -28      955.65       86.09   1441.05 o 
  12   6 -28      126.56     -904.63   2223.83 o 
  12  -6 -28      126.56      157.61   2132.44 o 
  12   6 -28      126.56      324.50   2641.04 o 
  13   6 -28       90.42      765.56   1686.08 o 
  13  -6 -28       90.42     -292.71   1494.03 o 
  13   6 -28      839.87     1623.83   2890.05 o 
  14   6 -28      449.12      533.77   1835.75 o 
  14   6 -28      449.12     -966.88   2304.62 o 
  14  -6 -28      449.12       34.44   1776.15 o 
  15   6 -28      170.86     -201.32   1643.70 o 
  15  -6 -28      170.85      120.53   1601.31 o 
  15   6 -28      170.86     -696.68   1854.29 o 
  16   6 -28      277.07      115.23   2474.16 o 
  16  -6 -28      277.07     1033.11   2593.36 o 
  16   6 -28      277.07      349.67   2774.82 o 
  17  -6 -28      750.46     1737.74   1838.40 o 
  17   6 -28      750.45     2242.37   1848.99 o 
  17   6 -28      750.45     2765.55   2068.86 o 
  18  -6 -28      553.87     1535.09   1765.55 o 
  18   6 -28      553.87     1170.85   1872.84 o 
  18   6 -28      555.07      843.70   3066.21 o 
  19  -6 -28      437.67     1524.49   2629.12 o 
  19   6 -28      437.67     -255.63   2651.64 o 
  -9   7 -28      993.79      348.34   1940.39 o 
  -9  -7 -28      993.79     -266.22   1760.25 o 
  -8  -7 -28     1877.58     1668.86   1822.51 o 
  -8   7 -28     2297.63     2884.75   3090.05 o 
  -7   7 -28     2695.81     2513.89   2586.74 o 
  -6   7 -28      658.31      733.77   1788.07 o 
  -6  -7 -28      658.31     1226.48   1692.70 o 
  -5   7 -28      125.40      597.35   2316.54 o 
  -5  -7 -28      125.40     1051.65   2060.91 o 
  -4  -7 -28      134.80     -401.32   1492.71 o 
  -4   7 -28      134.80       76.82   1634.43 o 
  -3  -7 -28     1233.60      781.45   2357.60 o 
  -3   7 -28     1233.60     2540.38   2720.51 o 
  -2  -7 -28      730.44      581.45   1496.68 o 
  -2   7 -28      942.19     -182.78   2760.25 o 
  -1  -7 -28       70.58    -1101.98   1345.69 o 
  -1   7 -28       70.58      319.20   1660.92 o 
   0  -7 -28     3710.27     3825.14   2014.56 o 
   0   7 -28     3710.23     3107.26   2343.03 o 
   1  -7 -28     1039.51       76.82   1392.04 o 
   1   7 -28     1039.51     1211.91   1676.81 o 
   2   7 -28     2814.58     2826.47   2332.44 o 
   2  -7 -28     2814.58     4560.24   2072.83 o 
   3   7 -28      803.13      486.09   1671.51 o 
   3  -7 -28      803.13     2135.09   1541.71 o 
   4   7 -28      720.80      760.26   2764.22 o 
   4  -7 -28      538.16     -381.45   1406.61 o 
   5   7 -28     2006.01     1294.03   2613.23 o 
   5  -7 -28     2006.02     2301.97   2169.52 o 
   6   7 -28      464.94     1814.56   2651.64 o 
   6  -7 -28      453.34      509.93   1499.33 o 
   7   7 -28      882.32       91.39   2182.77 o 
   7  -7 -28      882.32     1049.00   1753.63 o 
   8  -7 -28      153.29      -34.44   1466.22 o 
   8   7 -28      153.29      409.27   1671.51 o 
   9   7 -28      282.15     1366.88   2381.44 o 
   9  -7 -28      282.15     -119.20   2090.05 o 
  10  -7 -28      193.66     -321.85   1472.84 o 
  10   7 -28      193.65      365.56   1768.20 o 
  11  -7 -28      468.74     1202.64   1556.28 o 
  11   7 -28     1255.22     2796.01   2905.94 o 
  12   7 -28      166.07    -1328.47   2699.32 o 
  12  -7 -28      166.08     1796.02   2286.08 o 
  13   7 -28     1649.89     3929.78   2993.36 o 
  13  -7 -28      877.53     1652.97   1662.24 o 
  14   7 -28       95.46      754.96   2467.53 o 
  14  -7 -28       95.46     -670.19   1870.19 o 
  15  -7 -28       17.63      405.30   1709.92 o 
  15   7 -28       17.63      422.51   1960.25 o 
  16  -7 -28      303.36      365.56   2651.64 o 
  16   7 -28      303.35     2727.14   2884.75 o 
  17   7 -28      148.20     -592.05   2080.78 o 
  17  -7 -28      148.20     -809.27   1732.44 o 
  18  -7 -28        5.86    -1525.82   1723.17 o 
  18   7 -28       17.89    -1360.26   3268.85 o 
  -7   8 -28      259.08     1411.91   2638.39 o 
  -6   8 -28     1790.23     2525.81   2949.65 o 
  -6  -8 -28     1464.46      737.74   1656.94 o 
  -5  -8 -28      155.36        5.30   2109.92 o 
  -5   8 -28      155.35     1753.63   2341.71 o 
  -4  -8 -28      305.94     -364.24   1554.96 o 
  -4   8 -28      305.94    -1598.67   1647.67 o 
  -3  -8 -28      817.18     2609.26   2498.00 o 
  -3   8 -28      817.18     1617.21   2760.25 o 
  -2   8 -28      727.24      313.91   1725.82 o 
  -2  -8 -28      727.24     -225.16   1513.90 o 
  -1   8 -28      245.28     1647.67   1803.96 o 
  -1  -8 -28      245.28     -368.21   1467.54 o 
   0   8 -28     1693.36     1388.07   2389.39 o 
   0  -8 -28     1693.36      952.31   1966.88 o 
   1   8 -28     2224.60     2713.89   2875.48 o 
   1  -8 -28     1492.79     2074.16   1596.02 o 
   2   8 -28      724.95     1932.44   2438.40 o 
   2  -8 -28      724.95      923.17   2051.64 o 
   3  -8 -28       58.64      192.05   1496.68 o 
   3   8 -28       58.64      161.59   1713.90 o 
   4  -8 -28      319.10      649.00   1479.46 o 
   4   8 -28      499.55     1719.19   2882.10 o 
   5  -8 -28      147.28      288.74   2490.05 o 
   5   8 -28      147.28      213.24   2695.35 o 
   6  -8 -28      788.17      970.85   1552.31 o 
   6   8 -28     5538.34     4111.23   2766.87 o 
   7   8 -28      269.22      274.17   2213.23 o 
   7  -8 -28      269.22     1867.54   1851.64 o 
   8  -8 -28       16.75      593.37   1568.20 o 
   8   8 -28       16.75     -642.38   1660.92 o 
   9  -8 -28      308.51      176.16   2209.26 o 
   9   8 -28      308.51     1349.66   2524.49 o 
  10   8 -28      157.87    -1263.57   1784.09 o 
  10  -8 -28      157.88     1392.04   1655.62 o 
  11  -8 -28      777.88      619.86   1761.58 o 
  11   8 -28      852.84      -52.98   2960.25 o 
  12   8 -28     1885.09     2919.19   2879.45 o 
  12  -8 -28     1885.08     1305.95   2362.90 o 
  13  -8 -28      319.78     1550.98   1769.53 o 
  13   8 -28      458.82     3255.61   3070.18 o 
  14  -8 -28      767.53     -381.45   1924.49 o 
  14   8 -28      767.52     3633.09   2686.08 o 
  15  -8 -28       75.53     -750.99   1650.32 o 
  15   8 -28       75.53     2276.81   2153.63 o 
  16  -8 -28      240.77      725.82   2580.12 o 
  16   8 -28      240.77     -671.52   2994.68 o 
  -5   9 -28     1161.13      855.62   2458.26 o 
  -5  -9 -28     1161.13     2166.87   2276.81 o 
  -4  -9 -28     1147.31      280.79   1740.39 o 
  -4   9 -28     1147.31      283.44   1831.78 o 
  -3   9 -28     1076.35     2850.31   2838.39 o 
  -3  -9 -28     1076.34     1181.45   2862.23 o 
  -2  -9 -28      137.83      504.63   1634.43 o 
  -2   9 -28      137.83      201.32   1780.12 o 
  -1   9 -28     1355.50       67.55   1807.94 o 
  -1  -9 -28     1355.50     2301.97   1716.55 o 
   0   9 -28      384.33     1147.01   2513.89 o 
   0  -9 -28      384.33     1749.66   2287.40 o 
   1   9 -28     1146.92    -1720.52   2900.64 o 
   1  -9 -28      842.98      409.27   1650.32 o 
   2   9 -28     1283.91     2452.96   2517.86 o 
   2  -9 -28     1283.93     1157.61   2125.81 o 
   3   9 -28     3253.24     2904.62   1896.68 o 
   3  -9 -28     3253.23     3585.41   1716.55 o 
   4   9 -28      825.96     -328.47   2937.73 o 
   4  -9 -28       92.74      409.27   1735.09 o 
   5   9 -28      270.81     2181.44   2860.91 o 
   5  -9 -28      270.81     1078.14   2639.72 o 
   6   9 -28      587.88      376.16   1807.94 o 
   6  -9 -28      587.87      251.65   1491.38 o 
   7  -9 -28      641.82      214.57   1846.35 o 
   7   9 -28      641.82     1062.24   2361.57 o 
   8   9 -28      746.26     1776.15   1937.74 o 
   8  -9 -28      746.26      -82.12   1642.37 o 
   9   9 -28      275.71      344.37   2596.01 o 
   9  -9 -28      275.71    -1923.17   2470.18 o 
  10   9 -28      938.90     1389.40   1933.76 o 
  10  -9 -28      938.90      758.94   1712.57 o 
  11   9 -28     1723.29     3631.77   3286.07 o 
  11  -9 -28     1146.12     1042.38   1888.73 o 
  12  -9 -28     1554.98     1736.41   2466.21 o 
  12   9 -28     1554.98     3095.34   2968.19 o 
  13   9 -28      531.91     2498.00   3115.21 o 
  13  -9 -28      354.78     -173.51   1736.41 o 
  14   9 -28     3324.98     3263.56   2711.24 o 
  14  -9 -28     3324.98     2411.91   2362.90 o 
  -2  10 -28      267.73      500.66   1891.38 o 
  -2 -10 -28      441.26      662.25   2851.64 o 
  -1  10 -28      114.00     -611.92   1818.53 o 
  -1 -10 -28      114.00     1009.27   1715.22 o 
   0 -10 -28       65.67    -1592.04   2088.73 o 
   0  10 -28       65.67      254.30   2496.67 o 
   1 -10 -28      152.02     -133.77   1565.55 o 
   1  10 -28      178.86    -1584.10   2900.64 o 
   2  10 -28      282.29     -862.25   2490.05 o 
   2 -10 -28      282.30      -11.92   2451.64 o 
   3 -10 -28     2434.75     4017.19   1835.75 o 
   3  10 -28     2434.75     2396.01   1943.03 o 
   4 -10 -28      246.60      -30.46   1666.21 o 
   4  10 -28      481.96      145.69   3078.13 o 
   5  10 -28     1234.73     1939.06   2997.33 o 
   5 -10 -28     1234.74      365.56   2496.67 o 
   6  10 -28       88.76    -1393.37   2879.45 o 
   6 -10 -28       86.19     -137.75   1709.92 o 
   7 -10 -28      221.28      196.03   2137.73 o 
   7  10 -28      221.29     -203.97   2456.94 o 
   8  10 -28       38.71     -303.31   1915.22 o 
   8 -10 -28       38.71      386.75   1683.43 o 
   9  10 -28      333.36     1419.86   2798.66 o 
   9 -10 -28      333.36     1252.97   2425.15 o 
  10  10 -28      124.33     1182.77   2041.05 o 
  10 -10 -28      124.33      956.29   1813.23 o 
  11 -10 -28      563.89     -556.29   1721.84 o 
  11  10 -28      802.97      935.09   3429.12 o 
  28   0  -6      713.75      182.78   2970.84 o 
  24   0 -12      756.96     1610.59   2716.54 o 
  21   0 -16      476.79     -376.16   2431.77 o 
  20   0 -18     6410.41     4656.92   2348.33 o 
  17   0 -22      717.85     1193.37   2152.30 o 
  16   0 -24     2230.17     2433.10   2267.54 o 
 -14   1 -27     1296.33      201.32   1948.33 o 
 -14  -1 -27     1296.32      645.03   2150.98 o 
 -13   1 -27      161.80      217.22   1905.95 o 
 -12  -1 -27      803.64     1157.61   1740.39 o 
 -12   1 -27     1446.14      887.41   2814.55 o 
 -11   1 -27       45.35     1382.77   1798.66 o 
 -11  -1 -27       45.35      262.25   1772.17 o 
 -11   1 -27      724.09     3137.73   3166.87 o 
 -10   1 -27     1834.29     2010.58   2544.35 o 
  -9   1 -27       26.08      985.42   1478.14 o 
  -9  -1 -27       26.08     1267.54   1545.69 o 
  -8  -1 -27     1227.21     1249.00   2445.02 o 
  -8   1 -27     1227.23      961.58   2621.18 o 
  -7  -1 -27      208.13      109.93   1654.29 o 
  -7   1 -27      208.13    -1430.45   1635.75 o 
  -7   1 -27      208.13     -249.01   1458.27 o 
  -7  -1 -27      208.13     -202.65   1520.52 o 
  -6  -1 -27      389.92      -46.36   1594.69 o 
  -6  -1 -27      389.92      711.25   1531.12 o 
  -6   1 -27      389.92      678.14   1652.97 o 
  -6   1 -27      389.92    -1207.94   1362.91 o 
  -5  -1 -27     1286.15     -308.61   2267.54 o 
  -5   1 -27     1286.16     2213.23   2108.60 o 
  -5   1 -27     1286.16     1847.67   2513.89 o 
  -5  -1 -27     1286.15      105.96   2161.58 o 
  -4   1 -27     1061.40      205.30   2550.98 o 
  -4  -1 -27     1061.41     2731.11   2668.86 o 
  -4  -1 -27      322.28      162.91   1295.36 o 
  -4   1 -27      322.27     1066.22   1268.87 o 
  -3   1 -27     1054.38     1176.15   2083.43 o 
  -3   1 -27     1054.38     1035.76   1554.96 o 
  -3  -1 -27     1054.38     2361.57   1532.44 o 
  -3  -1 -27     1054.38      492.71   1998.66 o 
  -2   1 -27      326.49      -51.66   1480.79 o 
  -2  -1 -27      326.50     -209.27   1201.32 o 
  -2   1 -27      326.49      552.31   1188.07 o 
  -1   1 -27     1026.31     3286.07   2327.14 o 
  -1  -1 -27     1026.29      -99.34   1905.95 o 
  -1  -1 -27     1026.29      417.22   2205.28 o 
  -1   1 -27     1026.31     2602.63   1839.72 o 
   0  -1 -27      150.87     -263.57   1235.75 o 
   0   1 -27      150.86      676.82   1198.67 o 
   0  -1 -27      150.87      323.18   1438.40 o 
   0   1 -27      150.86     1908.60   1472.84 o 
   1   1 -27     1432.53     3394.68   1537.74 o 
   1  -1 -27     1432.53     1198.67   1245.03 o 
   1   1 -27     1432.53     1403.96   1231.78 o 
   1  -1 -27    11305.92     9945.63   2537.73 o 
   2  -1 -27     3060.44     2071.51   1870.19 o 
   2  -1 -27     3060.44     2438.40   2104.62 o 
   2   1 -27     3060.44     2463.56   2103.30 o 
   2   1 -27     3060.44     3255.61   1778.80 o 
   3  -1 -27     1948.46     1941.71   1275.49 o 
   3   1 -27     1948.45     1550.98   1203.97 o 
   3  -1 -27     5749.94     6961.55   2301.97 o 
   3   1 -27     5749.92     6055.59   2390.71 o 
   4   1 -27     2275.75     2205.28   1801.31 o 
   4  -1 -27     2275.76     2033.10   1450.32 o 
   4   1 -27     2275.75     1645.02   1533.77 o 
   4  -1 -27     2275.76     2960.25   1829.13 o 
   5  -1 -27      121.89      283.44   1219.86 o 
   5   1 -27      121.89      537.74   1361.58 o 
   5   1 -27      121.89       10.60   1272.84 o 
   5  -1 -27      121.89      483.44   1320.52 o 
   6  -1 -27     1286.11     1750.98   2068.86 o 
   6  -1 -27     1286.11       74.17   2090.05 o 
   6   1 -27     1286.11     1719.19   2193.36 o 
   6   1 -27     1286.11     1547.01   1982.77 o 
   7   1 -27      334.32      189.40   1368.20 o 
   7  -1 -27      334.34      172.18   1205.29 o 
   7   1 -27      334.32      305.96   1207.94 o 
   7  -1 -27      334.34     1034.43   1369.53 o 
   8   1 -27     1829.78     2488.73   2223.83 o 
   8  -1 -27     1829.79      527.15   2125.81 o 
   8   1 -27     1721.62     1166.88   1290.06 o 
   8  -1 -27     1721.64     2043.70   1356.28 o 
   9  -1 -27      263.76     -203.97   1825.15 o 
   9   1 -27      263.77     1067.54   1831.78 o 
   9   1 -27      263.77      668.87   1928.46 o 
   9  -1 -27      263.76      427.81   1707.27 o 
  10  -1 -27      773.43      580.13   1312.57 o 
  10   1 -27      773.43      120.53   1407.94 o 
  10   1 -27     1412.35      711.25   2241.05 o 
  10  -1 -27     1412.34      101.99   2099.32 o 
  11   1 -27     1928.31     1736.41   1870.19 o 
  11   1 -27     1928.31     1611.91   1898.00 o 
  11  -1 -27     1928.30     1041.05   1749.66 o 
  12   1 -27     4543.87     5033.08   1570.85 o 
  12  -1 -27     4543.90     5341.69   1582.77 o 
  12   1 -27     4543.87     4197.32   1562.90 o 
  13  -1 -27      605.60     1483.43   1401.32 o 
  13   1 -27     6066.57     5700.63   2332.44 o 
  14   1 -27     7969.85     7258.23   1727.14 o 
  14  -1 -27     7969.86     5740.36   1717.87 o 
  15   1 -27      344.61      320.53   1442.38 o 
  15  -1 -27      344.61      772.18   1397.34 o 
  16  -1 -27     1381.53     1511.25   2027.80 o 
  16   1 -27     1381.53     1552.31   1818.53 o 
  17   1 -27      185.59      275.49   1509.92 o 
  17  -1 -27      185.59     -213.24   1464.89 o 
  18   1 -27       98.31     -570.86   2043.70 o 
  18  -1 -27       98.31      521.85   2132.44 o 
  19   1 -27     2151.58     2227.80   1645.02 o 
  19  -1 -27     2151.57     2655.61   1699.33 o 
  20   1 -27       22.70      961.58   1641.05 o 
  20  -1 -27       22.70       -1.32   1596.02 o 
  21  -1 -27     1755.16     2046.34   2504.62 o 
  21   1 -27     1755.15     1050.32   2720.51 o 
  22  -1 -27       10.41       82.12   1717.87 o 
  22   1 -27       10.41     -186.75   1707.27 o 
  23   1 -27      640.74      621.19   2034.42 o 
  23  -1 -27      640.74     1098.01   1970.85 o 
 -14  -2 -27      464.47      462.25   2107.27 o 
 -14   2 -27      464.47     -952.31   1964.23 o 
 -13   2 -27      559.56     2067.54   3170.84 o 
 -13  -2 -27      489.37      347.02   1976.15 o 
 -12   2 -27      289.63     -181.46   3058.26 o 
 -12  -2 -27      285.52       63.58   1862.24 o 
 -11   2 -27      592.64     -920.52   3197.33 o 
 -11  -2 -27      470.61     1613.23   1848.99 o 
 -10   2 -27      307.72      392.05   2501.97 o 
  -9  -2 -27      688.48      729.80   1569.53 o 
  -9   2 -27      688.47      749.66   1614.56 o 
  -8   2 -27     1896.36     4541.69   2695.35 o 
  -7   2 -27      257.65     1313.90   1516.55 o 
  -7   2 -27      257.65      667.55   1736.41 o 
  -7  -2 -27      257.65     1445.02   1499.33 o 
  -7  -2 -27      257.65     1792.04   1826.48 o 
  -6  -2 -27     1140.46     1487.41   1452.97 o 
  -6   2 -27     1140.47     1731.11   1450.32 o 
  -6  -2 -27     1140.46     1145.69   1578.80 o 
  -6   2 -27     1407.22     2433.10   2890.05 o 
  -5  -2 -27      620.54    -1059.60   2243.69 o 
  -5   2 -27      620.55      119.20   2586.74 o 
  -5   2 -27      620.55      707.28   2072.83 o 
  -5  -2 -27      620.54       35.76   2058.27 o 
  -4  -2 -27     1292.34     2279.46   2585.41 o 
  -4   2 -27     1292.34     3368.19   2796.01 o 
  -4  -2 -27      735.78     1331.12   1511.25 o 
  -4   2 -27      735.78      419.86   1329.79 o 
  -3   2 -27      487.06     1460.92   1512.57 o 
  -3  -2 -27      487.06     -307.28   1642.37 o 
  -3  -2 -27      487.06     1720.52   2007.93 o 
  -3   2 -27      487.06      -55.63   1976.15 o 
  -2  -2 -27      432.62      499.33   1389.40 o 
  -2   2 -27      432.62      200.00   1439.73 o 
  -2   2 -27      432.62     -132.45   1252.97 o 
  -1  -2 -27      233.65      996.02   2194.69 o 
  -1   2 -27      233.66      858.27   2161.58 o 
  -1   2 -27      233.66     1161.58   1908.60 o 
  -1  -2 -27      233.65      341.72   1961.58 o 
   0   2 -27     1993.17     2048.99   1507.28 o 
   0   2 -27     1993.17     2586.74   1374.83 o 
   0  -2 -27     1993.14     1210.59   1472.84 o 
   0  -2 -27     1993.14     2561.57   1495.35 o 
   1  -2 -27      688.41       -7.95   1340.39 o 
   1   2 -27      688.43      862.25   1270.19 o 
   1   2 -27      688.43      621.19   1430.45 o 
   1  -2 -27     1375.42     4958.91   2357.60 o 
   2   2 -27     1394.67     2668.86   2139.06 o 
   2  -2 -27     1394.65     1740.39   1899.33 o 
   2  -2 -27     1394.65     1872.84   2015.88 o 
   2   2 -27     1394.67     2581.44   1856.94 o 
   3  -2 -27     2683.51     4360.24   2198.66 o 
   3   2 -27     2683.52     2846.34   2401.31 o 
   3  -2 -27     1112.51       83.44   1294.03 o 
   3   2 -27     1112.52      528.47   1235.75 o 
   4   2 -27     1550.56     1398.67   1484.76 o 
   4  -2 -27     1550.55     2009.26   1456.94 o 
   4  -2 -27     1550.55     1249.00   1811.91 o 
   4   2 -27     1550.56     1740.39   1880.78 o 
   5  -2 -27     1773.68     2361.57   1335.09 o 
   5  -2 -27     1773.67     1252.97   1323.17 o 
   5   2 -27     1773.71      605.29   1411.91 o 
   5   2 -27     1773.71     2654.29   1382.77 o 
   6   2 -27     1735.16     1373.50   2091.38 o 
   6  -2 -27     1735.17      660.92   2054.29 o 
   6   2 -27     1735.16      834.43   1933.76 o 
   6  -2 -27     1735.17      977.48   2033.10 o 
   7   2 -27        0.91      136.42   1394.69 o 
   7  -2 -27        0.91     -327.15   1246.35 o 
   7  -2 -27        0.91      981.45   1301.98 o 
   7   2 -27        0.91     -645.03   1158.93 o 
   8  -2 -27      376.73      350.99   1272.84 o 
   8   2 -27      376.74      -88.74   1233.10 o 
   8   2 -27      963.66     -423.84   2305.95 o 
   8  -2 -27      963.65     -593.37   1928.46 o 
   9  -2 -27      543.48     2625.15   1821.18 o 
   9  -2 -27      543.48      532.45   1768.20 o 
   9   2 -27      543.49     1080.79   2090.05 o 
   9   2 -27      543.49     1319.20   1641.05 o 
  10   2 -27       81.70     1324.49   1467.54 o 
  10  -2 -27       81.70     -242.38   1390.72 o 
  10   2 -27     1964.17     3713.88   2474.16 o 
  11   2 -27     1032.02     2135.09   1920.52 o 
  11  -2 -27     1032.01     -401.32   1694.03 o 
  11   2 -27     1032.02      664.90   1794.69 o 
  12   2 -27      370.88      645.03   1331.12 o 
  12   2 -27      370.88      190.73   1447.67 o 
  12  -2 -27      370.88      376.16   1427.81 o 
  13   2 -27      438.91      802.64   1486.08 o 
  13  -2 -27      438.91      777.48   1447.67 o 
  13   2 -27      787.51     1866.21   2397.34 o 
  14  -2 -27      508.71      -43.71   1339.06 o 
  14   2 -27      508.71      566.88   1496.68 o 
  14   2 -27      508.71      851.65   1565.55 o 
  15   2 -27      353.95      691.39   1429.13 o 
  15  -2 -27      353.95     1186.75   1447.67 o 
  16   2 -27      909.00      727.15   1973.50 o 
  16  -2 -27      909.00     1267.54   1827.80 o 
  17   2 -27      889.89     1441.05   1682.11 o 
  17  -2 -27      889.89     1547.01   1664.89 o 
  18   2 -27      762.98     1394.69   2152.30 o 
  18  -2 -27      762.99     -896.68   2088.73 o 
  19  -2 -27      529.21      924.50   1607.94 o 
  19   2 -27      529.20     1082.11   1761.58 o 
  20   2 -27      910.26      937.74   1809.26 o 
  20  -2 -27      910.26     -664.90   1553.63 o 
  21   2 -27      117.46      288.74   2543.03 o 
  21  -2 -27      117.45     -582.78   2446.34 o 
  22  -2 -27      199.08      258.28   1655.62 o 
  22   2 -27      199.08      242.38   1900.65 o 
  23   2 -27      537.12     -866.22   2047.67 o 
  23  -2 -27      537.11     1952.31   2213.23 o 
 -14   3 -27      654.55     1054.30   2128.46 o 
 -14  -3 -27      654.55      724.50   2052.97 o 
 -13   3 -27      733.75      725.82   3418.52 o 
 -13  -3 -27      120.02     -452.98   1981.44 o 
 -12   3 -27     1036.28      863.57   3161.57 o 
 -12  -3 -27      773.52     2431.77   1827.80 o 
 -11  -3 -27      345.17    -1042.38   1611.91 o 
 -11   3 -27      945.21     1286.08   3237.07 o 
 -10   3 -27       60.76     2368.20   2458.26 o 
  -9   3 -27      333.57     1245.03   1552.31 o 
  -9  -3 -27      333.57       19.87   1524.49 o 
  -8   3 -27      582.85      435.76   2569.52 o 
  -7  -3 -27      654.16      456.95   1475.49 o 
  -7  -3 -27      654.16      574.83   1802.64 o 
  -7   3 -27      654.16    -1646.35   1646.35 o 
  -7   3 -27      654.16     1226.48   1577.47 o 
  -6   3 -27       67.35       29.14   2917.86 o 
  -6   3 -27       38.45     -124.50   1500.65 o 
  -6  -3 -27       38.45      459.60   1570.85 o 
  -6  -3 -27       38.45      614.57   1663.57 o 
  -5  -3 -27      904.27    -1141.71   2072.83 o 
  -5   3 -27      904.26     3348.32   2513.89 o 
  -5   3 -27      904.26     1405.29   2108.60 o 
  -4   3 -27      356.60     1064.89   1336.42 o 
  -4  -3 -27      356.61      459.60   1337.74 o 
  -4   3 -27      356.60      429.14   1487.41 o 
  -3   3 -27     3809.79     3629.12   1989.39 o 
  -3   3 -27     3809.79     3882.09   1650.32 o 
  -3  -3 -27     3809.76     3966.86   1674.16 o 
  -2   3 -27     1633.00      292.71   1468.86 o 
  -2   3 -27     1633.00      370.86   1245.03 o 
  -2  -3 -27     1633.01     1039.73   1347.01 o 
  -1   3 -27     1993.75     2279.46   2180.12 o 
  -1  -3 -27     1993.75     3508.59   2129.79 o 
  -1   3 -27     1993.75     4009.25   1919.19 o 
  -1  -3 -27     1993.75     2945.68   1890.05 o 
   0  -3 -27     1305.82      252.98   1385.42 o 
   0  -3 -27     1305.82     1789.39   1458.27 o 
   0   3 -27     1305.81     2903.29   1340.39 o 
   0   3 -27     1305.81     2891.37   1581.45 o 
   1  -3 -27      385.50     -280.79   1202.64 o 
   1   3 -27      385.51     -231.79   1198.67 o 
   1   3 -27      385.51      214.57   1442.38 o 
   1  -3 -27     1121.63     -851.65   2245.02 o 
   2   3 -27      695.69      646.35   1798.66 o 
   2   3 -27      695.69     1364.23   2029.13 o 
   2  -3 -27      695.69     -386.75   1936.41 o 
   2  -3 -27      695.69     -859.60   1698.00 o 
   3  -3 -27     1989.26     1401.32   2026.48 o 
   3   3 -27     1989.27     1254.30   2303.30 o 
   3   3 -27     1524.72      545.69   1225.16 o 
   3  -3 -27     1524.71     1156.28   1271.52 o 
   4  -3 -27     3369.73     5072.82   1609.26 o 
   4   3 -27     3369.73     4349.64   1533.77 o 
   4  -3 -27     3369.73     3919.18   1819.86 o 
   4   3 -27     3369.73     4086.07   1935.09 o 
   5  -3 -27      788.28     -262.25   1296.68 o 
   5  -3 -27      788.28      781.45   1282.11 o 
   5   3 -27      788.28      -84.77   1413.24 o 
   5   3 -27      788.28      492.71   1245.03 o 
   6   3 -27     1336.47     2576.14   2229.12 o 
   6  -3 -27     1336.46      794.70   1974.82 o 
   6   3 -27     1336.47     2425.15   1924.49 o 
   6  -3 -27     1336.46      577.48   1904.62 o 
   7  -3 -27      537.45     -374.83   1250.32 o 
   7   3 -27      537.45       52.98   1441.05 o 
   7   3 -27      537.45      769.53   1329.79 o 
   8  -3 -27      162.91     -501.98   1965.55 o 
   8   3 -27      162.91    -1050.32   2321.84 o 
   8  -3 -27       61.91      435.76   1288.73 o 
   8   3 -27       61.91     -200.00   1313.90 o 
   9   3 -27      598.42     -529.80   2112.57 o 
   9   3 -27      598.42      301.98   1599.99 o 
   9  -3 -27      598.42     -226.49   1717.87 o 
  10  -3 -27     1998.91      792.05   1392.04 o 
  10   3 -27     1998.90     1623.83   1500.65 o 
  10   3 -27     2872.16     2535.08   2446.34 o 
  11   3 -27     3102.23     3276.80   2060.91 o 
  11   3 -27     3102.23     3064.88   1846.35 o 
  11  -3 -27     3102.24     2905.94   1790.72 o 
  12   3 -27     1003.80      256.95   1508.60 o 
  12   3 -27     1003.80      683.44   1352.31 o 
  12  -3 -27     1003.80     1523.17   1451.65 o 
  13   3 -27       88.80      496.69   1490.06 o 
  13  -3 -27       88.80     -486.09   1438.40 o 
  13   3 -27      226.84      438.41   2381.44 o 
  14  -3 -27      262.32      238.41   2108.60 o 
  14   3 -27      201.48      476.82   1539.06 o 
  14   3 -27      201.48     1353.63   1580.12 o 
  15  -3 -27      164.53     -109.93   1429.13 o 
  15   3 -27      164.53      361.59   1566.88 o 
  15   3 -27      320.05     1303.30   2455.61 o 
  16   3 -27     1756.76     1304.63   1815.88 o 
  16  -3 -27     1756.75     2025.15   1890.05 o 
  17  -3 -27     1789.28     1520.52   1558.93 o 
  17   3 -27     1789.29     1712.57   1577.47 o 
  18  -3 -27     1322.43      978.80   2188.07 o 
  18   3 -27     1322.43     2005.29   2168.20 o 
  19   3 -27       18.10      521.85   1638.40 o 
  19  -3 -27       18.10     -888.74   1537.74 o 
  20  -3 -27       65.91      421.19   1614.56 o 
  20   3 -27       65.91      180.13   1676.81 o 
  21   3 -27      408.53     1006.62   2747.00 o 
  21  -3 -27      408.53     -278.14   2474.16 o 
  22   3 -27       57.67      176.16   1834.43 o 
  22  -3 -27       57.66     -377.48   1670.19 o 
  23  -3 -27      712.09     -557.61   1905.95 o 
  23   3 -27      712.08     -921.85   2100.65 o 
 -13   4 -27      499.16     1025.16   3368.19 o 
 -13  -4 -27        6.21      692.71   1848.99 o 
 -12   4 -27      277.73     -639.73   3237.07 o 
 -12  -4 -27      154.24     1647.67   2022.50 o 
 -11   4 -27      336.63     -192.05   3333.75 o 
 -11  -4 -27      204.92      662.25   1733.76 o 
 -10   4 -27      197.88     -415.89   2541.71 o 
  -9   4 -27      450.35      887.41   1871.51 o 
  -9  -4 -27      450.35        7.95   1597.34 o 
  -8   4 -27      602.14      825.16   2627.80 o 
  -7  -4 -27      443.88     -316.55   1446.35 o 
  -7  -4 -27      443.88      182.78   1703.30 o 
  -7   4 -27      443.88     -296.69   1675.49 o 
  -6   4 -27     3456.38     3139.05   2652.96 o 
  -6  -4 -27     3079.54     1536.41   1625.16 o 
  -5   4 -27     3363.79     4407.92   2445.02 o 
  -5  -4 -27     3363.79     3834.41   2255.61 o 
  -4   4 -27      994.19     1492.71   2553.63 o 
  -4  -4 -27      824.96     2109.92   1463.57 o 
  -3  -4 -27      462.61     2039.72   1798.66 o 
  -3   4 -27      462.61      725.82   1911.25 o 
  -3   4 -27      462.61     1270.19   1545.69 o 
  -2   4 -27       44.74      912.58   1354.96 o 
  -2  -4 -27       44.74      190.73   1300.65 o 
  -2   4 -27       44.74      365.56   1496.68 o 
  -1   4 -27      992.44     1676.81   1792.04 o 
  -1   4 -27      992.44     1357.61   2241.05 o 
  -1  -4 -27      992.44      251.65   1846.35 o 
   0   4 -27      721.04     1405.29   1312.57 o 
   0  -4 -27      721.03     1521.84   1377.47 o 
   0   4 -27      721.04     -271.52   1435.75 o 
   0  -4 -27      721.03     -354.96   1449.00 o 
   1   4 -27      496.71      388.08   1194.69 o 
   1  -4 -27      496.72      513.90   1332.44 o 
   1   4 -27      496.71     -198.67   1443.70 o 
   2  -4 -27      242.85       56.95   1760.25 o 
   2   4 -27      242.86        5.30   1854.29 o 
   2   4 -27      242.86     -431.79   2067.54 o 
   3  -4 -27     2663.69     3932.43   1384.10 o 
   3   4 -27     2663.71     2364.22   1301.98 o 
   3   4 -27     4326.74     3773.49   2441.04 o 
   4   4 -27      759.50     1301.98   1496.68 o 
   4  -4 -27      759.50     1833.10   1597.34 o 
   4   4 -27      759.50     2998.66   1994.69 o 
   5   4 -27      373.53     -147.02   1459.59 o 
   5  -4 -27      373.53     1038.40   1415.89 o 
   5   4 -27      373.53      748.34   1206.61 o 
   5  -4 -27      373.53     1046.35   1340.39 o 
   6   4 -27      734.13      -82.12   2084.76 o 
   6  -4 -27      734.14      603.97   1923.17 o 
   6   4 -27      734.13     -835.76   1817.21 o 
   7  -4 -27     1011.75      417.22   1280.79 o 
   7   4 -27     1011.77      968.21   1533.77 o 
   7   4 -27     1011.77      736.42   1390.72 o 
   8   4 -27       39.76     -332.45   1299.33 o 
   8  -4 -27       39.76      105.96   1211.91 o 
   8   4 -27       64.52     2198.66   2500.65 o 
   9  -4 -27      575.30      496.69   1793.37 o 
   9   4 -27      575.29     -586.75   2076.81 o 
   9   4 -27      575.29    -1150.99   1720.52 o 
  10   4 -27      831.16     -211.92   2438.40 o 
  10   4 -27      556.14      -23.84   1386.75 o 
  10  -4 -27      556.13      152.32   1284.76 o 
  11   4 -27     1936.59     3532.43   1848.99 o 
  11  -4 -27     1936.59     3104.62   1841.05 o 
  11   4 -27     1936.59     2124.49   2098.00 o 
  12   4 -27     1114.94      932.44   1466.22 o 
  12  -4 -27     1114.93     1003.97   1433.10 o 
  12   4 -27     1114.94     1835.75   1633.10 o 
  13   4 -27     1572.54     2070.19   2543.03 o 
  13  -4 -27      882.07     1324.49   1549.66 o 
  13   4 -27      882.07     1572.18   1528.47 o 
  14   4 -27     1007.59     1851.64   1695.35 o 
  14  -4 -27     1007.59     1001.32   1503.30 o 
  14   4 -27     1007.59     1615.88   1569.53 o 
  15   4 -27     1531.79     3564.22   2549.65 o 
  15  -4 -27      220.59      254.30   1452.97 o 
  15   4 -27      220.60      600.00   1452.97 o 
  16  -4 -27      341.53     -419.86   1823.83 o 
  16   4 -27      341.53     1757.60   2274.16 o 
  16   4 -27      341.53     -137.75   1972.17 o 
  17   4 -27      161.03      394.70   1708.60 o 
  17  -4 -27      161.03      323.18   1549.66 o 
  18  -4 -27      934.37      384.10   1992.04 o 
  18   4 -27      934.37     2747.00   2386.74 o 
  19   4 -27      395.09      447.68   1839.72 o 
  19  -4 -27      395.08      838.41   1609.26 o 
  20  -4 -27       84.16     2609.26   1908.60 o 
  20   4 -27       84.16     -694.04   1670.19 o 
  21  -4 -27      803.91      405.30   2573.49 o 
  21   4 -27      803.91     1696.68   2860.91 o 
  22  -4 -27      131.01      479.47   1708.60 o 
  22   4 -27      131.01     -625.16   1846.35 o 
 -12  -5 -27       34.54     1325.82   1883.43 o 
 -12   5 -27      231.30      858.27   3311.24 o 
 -11   5 -27      660.13     1757.60   3464.88 o 
 -11  -5 -27      593.51      319.20   1796.02 o 
 -10   5 -27     3134.70     2158.93   2586.74 o 
  -9  -5 -27      238.97      520.53   1647.67 o 
  -8   5 -27      460.73     -879.46   2308.59 o 
  -7   5 -27      309.50       74.17   1603.96 o 
  -7  -5 -27      309.50      181.46   1649.00 o 
  -7  -5 -27      309.50     1813.23   1602.64 o 
  -6   5 -27      230.73      233.11   2773.49 o 
  -6  -5 -27       37.86     -189.40   1467.54 o 
  -5  -5 -27     1187.22     1519.20   2252.97 o 
  -5   5 -27     1187.22     2993.36   2476.81 o 
  -4  -5 -27      989.21     1206.61   1411.91 o 
  -4   5 -27     1303.71     3141.70   2633.10 o 
  -3   5 -27      292.37      842.38   1960.25 o 
  -3  -5 -27      292.36      295.36   1609.26 o 
  -2  -5 -27     1739.78     1144.36   1415.89 o 
  -2   5 -27     1739.79     1864.89   1605.29 o 
  -1   5 -27     2973.91     4414.54   2290.05 o 
  -1  -5 -27     2973.92     2095.35   1985.42 o 
   0  -5 -27      724.15     -109.93   1292.71 o 
   0   5 -27      724.16      166.89   1511.25 o 
   0  -5 -27      724.15     -169.54   1397.34 o 
   1   5 -27      398.43      961.58   1558.93 o 
   1  -5 -27      398.43     -133.77   1229.13 o 
   2  -5 -27     3305.21     2907.27   2112.57 o 
   2   5 -27     3305.24     5537.71   2354.95 o 
   3  -5 -27       50.47      377.48   1303.30 o 
   3   5 -27       50.46      831.78   1520.52 o 
   4  -5 -27     1603.17     3063.56   1660.92 o 
   4   5 -27     1603.17      978.80   1948.33 o 
   4   5 -27     1603.17     1287.41   1341.71 o 
   5   5 -27      670.96      490.06   1264.89 o 
   5   5 -27      670.96      103.31   1508.60 o 
   5  -5 -27      670.96      491.39   1299.33 o 
   5  -5 -27      670.96     1019.86   1361.58 o 
   6  -5 -27     1222.07     1039.73   2199.99 o 
   6   5 -27     1222.06      921.85   2358.93 o 
   6   5 -27     1222.06     1335.09   1982.77 o 
   7   5 -27      129.65      519.20   1348.34 o 
   7   5 -27      129.65      916.55   1517.87 o 
   7  -5 -27      129.66     -213.24   1284.76 o 
   8   5 -27      497.86       83.44   1425.16 o 
   8  -5 -27      497.86     1516.55   1442.38 o 
   8   5 -27      758.64     3419.85   2458.26 o 
   9   5 -27     2495.64     4280.77   1956.28 o 
   9   5 -27     2495.64     3294.02   2268.86 o 
   9  -5 -27     2495.66     2475.48   1925.82 o 
  10   5 -27      136.86      272.85   1552.31 o 
  10   5 -27      136.86    -1039.73   1356.28 o 
  10  -5 -27      136.85      699.33   1331.12 o 
  11   5 -27      389.69     -197.35   1937.74 o 
  11   5 -27      389.69     1282.11   2125.81 o 
  11  -5 -27      389.69      -87.42   1802.64 o 
  12   5 -27     2215.48     1521.84   1680.78 o 
  12  -5 -27     2215.49     1111.25   1505.95 o 
  12   5 -27     2215.48      136.42   1454.30 o 
  13   5 -27      539.95      174.83   1512.57 o 
  13  -5 -27      539.96      490.06   1364.23 o 
  13   5 -27     1731.51     1650.32   2646.34 o 
  14   5 -27     1738.96      283.44   1531.12 o 
  14   5 -27     1738.96     1022.51   1719.19 o 
  14  -5 -27     1738.96     1407.94   1570.85 o 
  15   5 -27     2739.98     1475.49   2684.75 o 
  15   5 -27      981.01      949.66   1609.26 o 
  15  -5 -27      981.00      327.15   1584.10 o 
  16   5 -27      186.17     1007.94   2373.49 o 
  16   5 -27      186.17     -535.10   1966.88 o 
  16  -5 -27      186.18      989.40   1953.63 o 
  17   5 -27     1404.63     1886.08   1630.45 o 
  17  -5 -27     1404.63      217.22   1550.98 o 
  17   5 -27     1453.00      619.86   2905.94 o 
  18   5 -27     1424.19     2103.30   2225.15 o 
  18  -5 -27     1424.20      825.16   2292.70 o 
  19   5 -27      865.27      607.94   1703.30 o 
  19  -5 -27      865.26       23.84   1645.02 o 
  20   5 -27       81.38     2048.99   1993.36 o 
  20  -5 -27       81.38     -712.58   1682.11 o 
  21   5 -27      323.16      -18.54   2852.96 o 
  21  -5 -27      323.16     1695.35   2703.29 o 
 -11   6 -27     2334.28     3658.26   3704.61 o 
 -11  -6 -27     2200.93     3082.10   1953.63 o 
 -10   6 -27      822.78     1903.30   2623.82 o 
  -9  -6 -27      663.91      691.39   1704.62 o 
  -8   6 -27      395.14     -430.46   2410.58 o 
  -7   6 -27     1493.09     1749.66   1703.30 o 
  -7  -6 -27     1493.09      437.08   1531.12 o 
  -6  -6 -27        2.90      666.22   1558.93 o 
  -6   6 -27      118.28       30.46   2827.80 o 
  -5  -6 -27      285.52    -1034.43   2263.56 o 
  -5   6 -27      285.52     1315.22   2525.81 o 
  -4  -6 -27      964.11      495.36   1471.51 o 
  -4   6 -27      964.10     1276.81   1649.00 o 
  -3   6 -27     3798.08     3605.28   2027.80 o 
  -3  -6 -27     3798.08     2964.22   1765.55 o 
  -2  -6 -27     1302.38      937.74   1419.86 o 
  -2   6 -27     1302.37      554.96   1573.50 o 
  -1   6 -27      651.28      190.73   2266.21 o 
  -1  -6 -27      651.28     1086.09   1992.04 o 
   0  -6 -27     1625.07     1279.46   1486.08 o 
   0   6 -27     1625.06     1509.92   1619.86 o 
   0  -6 -27     1625.07      980.13   1426.48 o 
   1  -6 -27      662.72      451.65   1369.53 o 
   1   6 -27      662.74     1182.77   1602.64 o 
   2   6 -27      893.72     -545.69   2203.96 o 
   2  -6 -27      893.72      504.63   2101.97 o 
   3   6 -27      660.26     1023.83   1578.80 o 
   3  -6 -27      660.25      406.62   1397.34 o 
   4   6 -27      922.51      862.25   1978.80 o 
   4  -6 -27      922.50     1699.33   1842.37 o 
   5   6 -27     2173.72     2788.06   1633.10 o 
   5  -6 -27     2173.71      830.46   1422.51 o 
   5  -6 -27     2173.71     2977.46   1439.73 o 
   6  -6 -27     2097.65     2671.51   2113.89 o 
   6   6 -27     2097.66     2573.49   2389.39 o 
   7  -6 -27      702.99     -496.69   1276.81 o 
   7   6 -27      702.99     1634.43   1623.83 o 
   8   6 -27      993.93     2474.16   2470.18 o 
   8  -6 -27      826.72     -320.53   1336.42 o 
   9   6 -27     2460.71     5251.62   2348.33 o 
   9  -6 -27     2460.70     1176.15   1929.79 o 
  10   6 -27       83.19     -389.40   1376.15 o 
  10   6 -27       83.19     1113.90   1683.43 o 
  10  -6 -27       83.19     -266.22   1418.53 o 
  11   6 -27      596.90     2101.97   1925.82 o 
  11  -6 -27      596.90      523.18   1847.67 o 
  11   6 -27      596.90     1503.30   2214.56 o 
  12   6 -27     2197.87     1396.02   1499.33 o 
  12  -6 -27     2197.85     2099.32   1513.90 o 
  12   6 -27     2197.87      701.98   1736.41 o 
  13   6 -27     3281.86     4158.91   1658.27 o 
  13  -6 -27     3281.86     1909.92   1625.16 o 
  13   6 -27     3870.00     4704.61   2802.63 o 
  14   6 -27     3107.18     3537.73   2777.47 o 
  14  -6 -27     3107.17      698.01   2288.73 o 
  14   6 -27      858.36     1141.71   1589.39 o 
  15  -6 -27     1093.75     1536.41   1729.79 o 
  15   6 -27     1093.76     1684.76   1666.21 o 
  15   6 -27     1155.73     2370.85   2713.89 o 
  16   6 -27     3970.77     4229.11   2107.27 o 
  16  -6 -27     3970.77     3214.55   2166.87 o 
  16   6 -27     3970.77     4001.30   2486.08 o 
  17   6 -27     1127.77     1116.55   1803.96 o 
  17   6 -27     1127.77      908.60   1928.46 o 
  17  -6 -27     1127.77      758.94   1696.68 o 
  18  -6 -27      610.27    -1071.52   2369.52 o 
  18   6 -27      610.27     -831.78   2390.71 o 
  18   6 -27      610.27     -207.95   2524.49 o 
  19  -6 -27      292.80      981.45   1732.44 o 
  19   6 -27      292.80     1054.30   1908.60 o 
  19   6 -27      292.80      961.58   2074.16 o 
  20  -6 -27      728.16     1596.02   1872.84 o 
  20   6 -27      728.16     1176.15   2014.56 o 
 -10   7 -27      863.21      313.91   2417.20 o 
  -9  -7 -27     2064.73     2827.80   1845.02 o 
  -9   7 -27     2064.73     1463.57   1904.62 o 
  -8   7 -27      488.10     -154.97   2547.00 o 
  -7  -7 -27      561.70      483.44   1596.02 o 
  -7   7 -27      561.70     -343.04   1719.19 o 
  -6  -7 -27      786.24     -158.94   1578.80 o 
  -6   7 -27     1039.71     1029.13   2859.58 o 
  -5  -7 -27      162.74      458.28   2176.15 o 
  -5   7 -27      162.74      447.68   2535.08 o 
  -4  -7 -27     1538.57      923.17   1540.39 o 
  -4   7 -27     1538.58     2768.19   1743.04 o 
  -3   7 -27     1535.42     1149.66   2082.11 o 
  -3  -7 -27     1535.41     1475.49   1776.15 o 
  -2  -7 -27      169.07      168.21   1445.02 o 
  -2   7 -27      169.08      658.27   1641.05 o 
  -1  -7 -27     2490.72     3785.41   2349.65 o 
  -1   7 -27     2490.74     2725.81   2480.78 o 
   0  -7 -27     1256.30     2716.54   1523.17 o 
   0   7 -27     1256.32      267.55   1639.72 o 
   1  -7 -27     1117.45     1006.62   1466.22 o 
   1   7 -27     1117.47      863.57   1642.37 o 
   2  -7 -27      485.74     1996.01   2197.34 o 
   2   7 -27      485.74     2394.69   2414.55 o 
   3  -7 -27     1125.40     -305.96   1344.36 o 
   3   7 -27     1125.39      772.18   1602.64 o 
   4   7 -27      620.92      153.64   1997.34 o 
   4  -7 -27      620.92      645.03   1754.96 o 
   5   7 -27       83.15      319.20   1590.72 o 
   5  -7 -27       83.15      487.41   1370.85 o 
   6   7 -27     3369.76     4172.16   2509.92 o 
   6  -7 -27     3369.75     3087.40   2194.69 o 
   7   7 -27     1181.12     1729.79   1690.06 o 
   7  -7 -27     1181.12      550.99   1415.89 o 
   8   7 -27      729.43     1007.94   2466.21 o 
   8  -7 -27      407.49     -727.15   1268.87 o 
   9  -7 -27     1513.42     1672.84   1978.80 o 
   9   7 -27     1513.41     4107.26   2414.55 o 
  10   7 -27     2274.11     2149.66   2760.25 o 
  10  -7 -27     1943.03     1072.84   1496.68 o 
  11   7 -27     4884.55     4664.87   2352.30 o 
  11  -7 -27     4884.56     4765.53   2112.57 o 
  12   7 -27      731.87     1548.33   1815.88 o 
  12  -7 -27      731.86      825.16   1512.57 o 
  13   7 -27     1579.13     1349.66   2879.45 o 
  13  -7 -27     1380.44     1325.82   1650.32 o 
  14  -7 -27     1235.99      854.30   2466.21 o 
  14   7 -27     1235.99      729.80   2933.76 o 
  15   7 -27     1728.53     1845.02   2880.78 o 
  15  -7 -27     1127.26      880.79   1659.59 o 
  16  -7 -27     1839.45     1919.19   2137.73 o 
  16   7 -27     1839.45     3280.77   2679.45 o 
  17   7 -27      674.25      879.46   1809.26 o 
  17  -7 -27      674.26     1196.02   1825.15 o 
  17   7 -27      704.44      174.83   3301.97 o 
  18   7 -27      895.31      923.17   2809.25 o 
  18  -7 -27      895.31      999.99   2550.98 o 
  18   7 -27      895.31     1598.67   2301.97 o 
  19  -7 -27      188.74      378.81   1782.77 o 
  19   7 -27      188.75      101.99   2182.77 o 
  19   7 -27      188.75     -622.51   1929.79 o 
  -9   8 -27      608.16     1721.84   2021.18 o 
  -9  -8 -27      608.16      747.02   1826.48 o 
  -8   8 -27     2510.95      957.61   2629.12 o 
  -7  -8 -27      793.34     1323.17   1676.81 o 
  -7   8 -27      793.34     1585.42   1925.82 o 
  -6  -8 -27      183.07     -845.03   1573.50 o 
  -6   8 -27      262.96     1209.26   2928.46 o 
  -5  -8 -27     1279.05     2345.68   2537.73 o 
  -5   8 -27     1279.05     2333.76   2745.68 o 
  -4  -8 -27      202.70      750.99   1614.56 o 
  -4   8 -27      202.70      578.80   1717.87 o 
  -3  -8 -27     1120.34    -1339.06   1921.84 o 
  -3   8 -27     1120.33     1286.08   2150.98 o 
  -2   8 -27      380.67     -247.68   1614.56 o 
  -2  -8 -27      380.67      463.57   1494.03 o 
  -1  -8 -27      626.90      998.67   2153.63 o 
  -1   8 -27      626.89     1716.55   2507.27 o 
   0  -8 -27      149.82      790.72   1468.86 o 
   0   8 -27      149.83       -6.62   1584.10 o 
   1  -8 -27      412.39     1100.66   1539.06 o 
   1   8 -27      412.38     1107.28   1664.89 o 
   2   8 -27     2841.29     3172.17   2448.99 o 
   2  -8 -27     2841.28     4136.40   2139.06 o 
   3  -8 -27     1998.83     1558.93   1556.28 o 
   3   8 -27     2576.66     3137.73   2731.11 o 
   4  -8 -27     3207.05     3010.58   1919.19 o 
   4   8 -27     3207.05     2609.26   2123.17 o 
   5   8 -27      855.21     2341.71   1688.73 o 
   5  -8 -27      855.20     1019.86   1505.95 o 
   6  -8 -27       97.16     -753.64   2207.93 o 
   6   8 -27       97.16     1792.04   2603.96 o 
   7   8 -27      388.73     1646.35   1707.27 o 
   7  -8 -27      388.72      672.84   1537.74 o 
   8  -8 -27       20.10      659.60   1536.41 o 
   8   8 -27      160.01     -715.23   2727.14 o 
   9  -8 -27      397.52     1300.65   2062.24 o 
   9   8 -27      397.53     1107.28   2451.64 o 
  10   8 -27      844.46     1214.56   2782.76 o 
  10  -8 -27      702.71      -83.44   1675.49 o 
  11  -8 -27     1666.60     1637.08   2070.19 o 
  11   8 -27     1666.61     2699.32   2389.39 o 
  12  -8 -27      213.03     -362.91   1682.11 o 
  12   8 -27      213.03     -131.12   1843.70 o 
  13   8 -27     3144.89     2626.47   3045.01 o 
  13  -8 -27     1439.97     1319.20   1671.51 o 
  14  -8 -27     3474.80     3700.64   2651.64 o 
  14   8 -27     2488.08     3128.46   2046.34 o 
  15   8 -27      422.05        5.30   3046.34 o 
  15  -8 -27      202.94      189.40   1663.57 o 
  16  -8 -27       76.21     -762.91   2090.05 o 
  16   8 -27       76.21      646.35   2639.72 o 
  17  -8 -27      186.37      462.25   1773.50 o 
  17   8 -27      365.98    -1116.55   3305.94 o 
  18   8 -27       18.52     1202.64   2223.83 o 
  18  -8 -27       18.52      997.34   1932.44 o 
  -7   9 -27      347.07     -749.66   1837.07 o 
  -7  -9 -27      347.08      113.91   1743.04 o 
  -6  -9 -27      380.27      717.88   1749.66 o 
  -6   9 -27     1387.84     1252.97   3038.39 o 
  -5  -9 -27      377.19     -439.73   2602.63 o 
  -5   9 -27      377.18      686.09   2831.77 o 
  -4  -9 -27      735.18     2015.88   1739.06 o 
  -4   9 -27      735.18      798.67   1778.80 o 
  -3   9 -27     1859.37       92.71   2165.55 o 
  -3  -9 -27     1859.36     2101.97   1933.76 o 
  -2   9 -27      564.73      729.80   1772.17 o 
  -2  -9 -27      564.74      822.51   1570.85 o 
  -1  -9 -27     1715.55     2474.16   2339.06 o 
  -1   9 -27     1715.55     1182.77   2576.14 o 
   0   9 -27     3642.50     2843.69   1876.81 o 
   0  -9 -27     3642.47     4029.11   1749.66 o 
   1   9 -27      600.62    -1084.76   1594.69 o 
   1  -9 -27      600.61     -655.62   1478.14 o 
   2   9 -27     1217.09     1039.73   2486.08 o 
   2  -9 -27     1217.10     1719.19   2406.61 o 
   3  -9 -27      272.70      380.13   1592.04 o 
   3   9 -27      437.99     -708.60   2716.54 o 
   4   9 -27     1029.11      794.70   2169.52 o 
   4  -9 -27     1029.11      833.11   1940.39 o 
   5  -9 -27      821.53      965.56   1572.18 o 
   5   9 -27      821.53      949.66   1727.14 o 
   6   9 -27      313.83      907.28   2683.43 o 
   6  -9 -27      313.84      413.24   2290.05 o 
   7  -9 -27      936.48     1647.67   1601.31 o 
   7   9 -27      936.49      642.38   1786.74 o 
   8   9 -27     1453.54      384.10   2850.31 o 
   8  -9 -27      224.90      958.93   1609.26 o 
   9   9 -27     1339.40     1855.62   2527.14 o 
   9  -9 -27     1339.39      633.11   2152.30 o 
  10  -9 -27      200.04     -821.19   1708.60 o 
  10   9 -27      445.21     -328.47   2867.53 o 
  11   9 -27      843.07     2690.05   2566.87 o 
  11  -9 -27      843.08      651.65   2124.49 o 
  12   9 -27      646.81    -1157.61   1860.92 o 
  12  -9 -27      646.82     1717.87   1712.57 o 
  13   9 -27      277.67    -1386.75   3158.92 o 
  13  -9 -27      264.41     1754.96   1721.84 o 
  14  -9 -27      200.53      414.57   2631.77 o 
  14   9 -27       19.34    -1084.76   1994.69 o 
  15   9 -27      501.62    -1641.05   3231.77 o 
  15  -9 -27      258.54     -103.31   1750.98 o 
  16  -9 -27     1005.23     1078.14   2288.73 o 
  16   9 -27     1005.23     1139.07   2764.22 o 
  -4  10 -27      713.45      634.43   1913.90 o 
  -4 -10 -27      713.46      392.05   1747.01 o 
  -3 -10 -27     1810.95     3407.93   2096.68 o 
  -3  10 -27     1810.95     1174.83   2267.54 o 
  -2 -10 -27       48.09      345.69   1707.27 o 
  -2  10 -27       48.09      676.82   1829.13 o 
  -1 -10 -27      628.62      176.16   2652.96 o 
  -1  10 -27      628.62     3996.00   2667.53 o 
   0  10 -27      388.48      682.11   1831.78 o 
   0 -10 -27      388.48     1188.07   1851.64 o 
   1  10 -27     2222.87     1258.27   1842.37 o 
   1 -10 -27     2222.86     2239.72   1731.11 o 
   2 -10 -27     1780.36     1721.84   2515.22 o 
   2  10 -27     1780.36     3652.96   2760.25 o 
   3 -10 -27      258.23      184.10   1638.40 o 
   3  10 -27      258.23      360.26   1758.93 o 
   4 -10 -27      771.16     1543.04   2058.27 o 
   4  10 -27      771.15     1313.90   2294.03 o 
   5  10 -27     1246.02     1626.48   1856.94 o 
   5 -10 -27     1246.01     1756.28   1753.63 o 
   6 -10 -27     1328.07     1524.49   2507.27 o 
   6  10 -27     1328.08     3454.28   2894.02 o 
   7  10 -27      289.95      863.57   1883.43 o 
   7 -10 -27      289.95     1056.95   1838.40 o 
   8  10 -27      765.62     1709.92   3072.83 o 
   8 -10 -27      743.43      494.04   1674.16 o 
   9  10 -27     2590.96     1900.65   2552.30 o 
   9 -10 -27     2590.96     2899.32   2549.65 o 
  10 -10 -27       14.16    -1462.24   1658.27 o 
  10  10 -27      124.81     1442.38   3055.61 o 
  11  10 -27      382.47      182.78   2610.58 o 
  11 -10 -27      382.48    -1949.66   2413.23 o 
  12  10 -27      596.03      527.15   2063.56 o 
  12 -10 -27      596.04      133.77   1766.88 o 
  13 -10 -27     1234.20     2678.13   1913.90 o 
  13  10 -27     1234.21      916.55   2145.68 o 
   0  11 -27     1267.09     2143.03   1996.01 o 
   0 -11 -27     1267.08     1801.31   1839.72 o 
   1  11 -27       64.72      -71.52   1831.78 o 
   1 -11 -27       64.72     -503.31   1668.86 o 
   2  11 -27      970.38      736.42   2756.27 o 
   2 -11 -27      970.38      365.56   2609.26 o 
   3  11 -27      688.09      811.92   2999.98 o 
   3 -11 -27      148.60     1276.81   1961.58 o 
   4  11 -27       90.48      406.62   2398.66 o 
   4 -11 -27       90.48     1487.41   2152.30 o 
   5 -11 -27      133.16      357.61   1762.90 o 
   5  11 -27      133.16      434.43   1929.79 o 
   6  11 -27      667.61      339.07   2939.05 o 
   6 -11 -27      667.61     1197.34   2638.39 o 
   7 -11 -27      871.24     1627.80   2002.64 o 
   7  11 -27      871.25      859.60   1944.36 o 
   8  11 -27     1706.41      997.34   3147.00 o 
   8 -11 -27     1188.40     1466.22   1860.92 o 
   9 -11 -27      658.39     1981.44   2609.26 o 
   9  11 -27      658.39     -523.18   2683.43 o 
 -12   0 -26     3085.32     1578.80   1699.33 o 
 -12   0 -26     3085.32     2659.59   1911.25 o 
 -11   0 -26     1231.17      154.97   2801.31 o 
 -10   0 -26      180.50      528.47   1512.57 o 
  -9   0 -26     2759.13     2757.60   1846.35 o 
  -9   0 -26     2759.13     2626.47   1664.89 o 
  -8   0 -26     6195.62     4890.03   2366.87 o 
  -7   0 -26        4.59     1679.46   2662.23 o 
  -7   0 -26        4.59     -251.65   1301.98 o 
  -6   0 -26     2685.58     3662.23   2201.31 o 
  -6   0 -26     2685.58     4313.88   1888.73 o 
  -5   0 -26     1446.23      819.86   1378.80 o 
  -5   0 -26     1446.23      903.31   1565.55 o 
  -4   0 -26     9268.93     8674.12   2601.31 o 
  -4   0 -26     7310.45     8030.41   1656.94 o 
  -3   0 -26     6963.67     8333.72   2512.57 o 
  -3   0 -26      589.95     1674.16   1231.78 o 
  -2   0 -26      666.12      552.31   2446.34 o 
  -2   0 -26      666.12      856.95   1214.56 o 
  -1   0 -26    11026.26    11401.25   2248.99 o 
  -1   0 -26    11026.26     9784.04   1884.76 o 
   0   0 -26     5224.98     5303.28   1414.56 o 
   0   0 -26     5224.98     5805.26   2464.89 o 
   1   0 -26     4192.00     4234.41   2068.86 o 
   1   0 -26     4192.00     2972.17   1619.86 o 
   2   0 -26    15485.26    14945.60   1719.19 o 
   2   0 -26    15485.26    14727.06   1851.64 o 
   3   0 -26      255.36     -206.62   1210.59 o 
   3   0 -26      255.36      120.53   1316.55 o 
   4   0 -26    16209.95    17384.00   2243.69 o 
   4   0 -26    16209.95    16222.41   2313.89 o 
   5   0 -26     5404.49     4728.45   1385.42 o 
   5   0 -26     5404.49     3912.56   2150.98 o 
   6   0 -26     6760.56     8913.85   1860.92 o 
   6   0 -26     6760.56     7112.54   1664.89 o 
   7   0 -26     4443.71     3850.31   1385.42 o 
   7   0 -26     4443.71     4962.88   1430.45 o 
   8   0 -26     1574.46     2264.89   1900.65 o 
   8   0 -26     1574.46     2352.30   1719.19 o 
   9   0 -26      754.67      774.83   1298.01 o 
   9   0 -26      754.67     1365.55   1401.32 o 
  10   0 -26      585.43      601.32   1415.89 o 
  10   0 -26      585.43     1611.91   2137.73 o 
  11   0 -26     5534.46     7117.84   2062.24 o 
  11   0 -26     5534.46     5039.70   2084.76 o 
  12   0 -26     6349.51     3426.47   2092.70 o 
  12   0 -26     6349.51     6230.42   1584.10 o 
  13   0 -26     1548.03     2427.80   1550.98 o 
  14   0 -26      807.33      947.01   1386.75 o 
  15   0 -26     1309.51     1932.44   2087.40 o 
  16   0 -26     1816.21     1129.79   1572.18 o 
  17   0 -26      824.50      830.46   1454.30 o 
  18   0 -26     2601.27      124.50   1896.68 o 
  19   0 -26     2694.82     3826.47   1712.57 o 
  20   0 -26     1857.06     1651.65   1858.27 o 
  21   0 -26      382.67     1827.80   1650.32 o 
  22   0 -26      119.44       29.14   1662.24 o 
  23   0 -26       26.23      357.61   1721.84 o 
  24   0 -26     2048.19     2166.87   1932.44 o 
 -14   1 -26      770.65      621.19   3086.07 o 
 -13   1 -26      375.88    -1366.88   2380.12 o 
 -12  -1 -26      639.93     1491.38   1684.76 o 
 -12  -1 -26      639.93     1162.91   1973.50 o 
 -12   1 -26      639.93      329.80   1780.12 o 
 -11   1 -26      858.96     2239.72   2772.17 o 
 -10  -1 -26      489.65      140.40   1486.08 o 
 -10   1 -26      489.65     1580.12   1517.87 o 
 -10   1 -26      891.90      909.93   2937.73 o 
  -9   1 -26      214.15     1980.12   1790.72 o 
  -9   1 -26      214.15      842.38   1411.91 o 
  -9  -1 -26      214.15      792.05   1601.31 o 
  -9  -1 -26      214.15    -1353.63   1564.23 o 
  -8  -1 -26      350.61    -1474.16   2121.84 o 
  -8   1 -26      350.60     -878.14   2410.58 o 
  -7   1 -26      322.71      584.10   2668.86 o 
  -7  -1 -26      322.71    -1148.34   2521.84 o 
  -7   1 -26        7.46      476.82   1421.18 o 
  -7  -1 -26        7.46      772.18   1348.34 o 
  -6  -1 -26      588.93      508.61   2076.81 o 
  -6   1 -26      588.93       60.93   2035.75 o 
  -6  -1 -26      588.93     1352.31   1852.97 o 
  -6   1 -26      588.93     -565.56   1696.68 o 
  -5   1 -26      742.71       30.46   1350.98 o 
  -5  -1 -26      742.71     1544.36   1442.38 o 
  -5   1 -26      742.71     2339.06   1650.32 o 
  -5  -1 -26      742.71     1721.84   1593.37 o 
  -4  -1 -26     3687.02     2292.70   2464.89 o 
  -4   1 -26     3687.03     3545.67   2503.30 o 
  -4  -1 -26     3230.16     2577.47   1368.20 o 
  -4   1 -26     3230.17     1613.23   1254.30 o 
  -3  -1 -26      759.74      124.50   1201.32 o 
  -3   1 -26      759.72      670.19   1309.93 o 
  -3   1 -26      766.44      108.61   2398.66 o 
  -2   1 -26     6255.63     7962.86   2550.98 o 
  -2  -1 -26     6255.65     6806.58   2446.34 o 
  -2   1 -26     5928.56     5479.44   1476.81 o 
  -2  -1 -26     5928.58     7819.82   1545.69 o 
  -1  -1 -26      789.29     1811.91   1724.49 o 
  -1   1 -26      789.30     1190.72   1630.45 o 
  -1  -1 -26      789.29     -299.34   1968.20 o 
  -1   1 -26      789.30      999.99   2017.21 o 
   0  -1 -26    13780.59    12486.01   2466.21 o 
   0   1 -26    13780.64    14313.82   2488.73 o 
   0   1 -26    12840.56    13950.91   1802.64 o 
   0  -1 -26    12840.50    14644.94   1799.99 o 
   1   1 -26      403.39      573.51   1847.67 o 
   1   1 -26      403.39      362.91   1658.27 o 
   1  -1 -26      403.39     -192.05   1550.98 o 
   1  -1 -26      403.39      786.75   1948.33 o 
   2   1 -26       77.90      447.68   1344.36 o 
   2  -1 -26       77.90     1332.44   1362.91 o 
   2   1 -26       77.90      141.72   1086.09 o 
   2  -1 -26       77.90     -127.15   1099.33 o 
   3  -1 -26      119.38       38.41   2162.90 o 
   3   1 -26      119.38     2026.48   2013.23 o 
   3  -1 -26        8.04     -315.23   1135.09 o 
   3   1 -26        8.04      100.66   1095.36 o 
   4  -1 -26     1545.23     2007.93   2112.57 o 
   4   1 -26     1545.23     2223.83   1704.62 o 
   4  -1 -26     1545.23     1144.36   1769.53 o 
   4   1 -26     1545.23     2997.33   2153.63 o 
   5  -1 -26     1960.38     2705.94   2177.47 o 
   5   1 -26     1960.38     3128.46   2206.61 o 
   5   1 -26      248.48      886.09   1170.85 o 
   5  -1 -26      248.48     1422.51   1229.13 o 
   6   1 -26     2129.15     2055.62   1647.67 o 
   6  -1 -26     2129.14     2705.94   1785.42 o 
   6   1 -26     2129.15     1166.88   1772.17 o 
   6  -1 -26     2129.14     2340.38   1540.39 o 
   7   1 -26     2399.82     1487.41   1278.14 o 
   7  -1 -26     2399.83     2422.50   1321.85 o 
   7   1 -26     2399.82     1952.31   1354.96 o 
   7  -1 -26     2399.83     1799.99   1345.69 o 
   8  -1 -26      632.68      668.87   1794.69 o 
   8   1 -26      632.68     2709.92   1712.57 o 
   8  -1 -26      632.68     -508.61   1867.54 o 
   8   1 -26      632.68     1426.48   1916.54 o 
   9  -1 -26      725.93      360.26   1246.35 o 
   9   1 -26      725.94      272.85   1245.03 o 
   9   1 -26      725.94      968.21   1347.01 o 
   9  -1 -26      725.93      618.54   1247.67 o 
  10   1 -26     1207.74     1427.81   1320.52 o 
  10  -1 -26     1207.74     1074.17   1333.77 o 
  10   1 -26     1270.78     -234.44   2092.70 o 
  10  -1 -26     1270.78     -378.81   1997.34 o 
  11   1 -26      526.17      626.49   2017.21 o 
  11  -1 -26      526.17      562.91   2017.21 o 
  11   1 -26      526.17     -642.38   1907.27 o 
  11  -1 -26      526.17       -6.62   1935.09 o 
  12   1 -26     1842.36     1980.12   1377.47 o 
  12  -1 -26     1842.35     2388.06   1407.94 o 
  12   1 -26     2017.79     2300.65   2238.40 o 
  13   1 -26      445.28      649.00   1508.60 o 
  13   1 -26      445.28     -186.75   1764.23 o 
  13  -1 -26      445.28     -235.76   1500.65 o 
  14   1 -26     2071.89     2182.77   1451.65 o 
  14  -1 -26     2071.89     1762.90   1392.04 o 
  15   1 -26      842.71      562.91   2184.09 o 
  15  -1 -26      842.71      598.67   2095.35 o 
  16   1 -26     1266.92     1731.11   1476.81 o 
  16  -1 -26     1266.91     2724.49   1564.23 o 
  17   1 -26      486.53     1993.36   1639.72 o 
  17  -1 -26      486.53      666.22   1441.05 o 
  18   1 -26     7190.76     8811.86   2340.38 o 
  18  -1 -26     7190.76     6129.76   2266.21 o 
  19   1 -26       45.53      -46.36   1480.79 o 
  19  -1 -26       45.53     -348.34   1463.57 o 
  20   1 -26      370.25       63.58   1841.05 o 
  20  -1 -26      370.25      985.42   1829.13 o 
  21  -1 -26       20.63     1041.05   1656.94 o 
  21   1 -26       20.63      695.36   1682.11 o 
  22  -1 -26      117.46      348.34   1645.02 o 
  22   1 -26      117.46      276.82   1690.06 o 
  23  -1 -26      375.33       68.87   1884.76 o 
  23   1 -26      375.33     -197.35   1947.01 o 
  24   1 -26      588.13       84.77   1813.23 o 
  24  -1 -26      588.13     -246.36   1931.11 o 
 -15   2 -26     4724.82     6670.16   2936.41 o 
 -14   2 -26      791.99    -1765.55   3181.44 o 
 -13  -2 -26      894.66      996.02   2192.04 o 
 -13   2 -26      894.66     2426.47   2535.08 o 
 -12   2 -26      199.06    -1041.05   1814.56 o 
 -12  -2 -26      199.06      692.71   1883.43 o 
 -12  -2 -26      199.06     -401.32   1765.55 o 
 -11   2 -26      293.76     -520.53   2852.96 o 
 -10   2 -26     1941.07     2894.02   1700.65 o 
 -10  -2 -26     1941.07     2483.43   1641.05 o 
  -9   2 -26        5.36     -430.46   1713.90 o 
  -9  -2 -26        5.36     1105.95   1786.74 o 
  -9   2 -26        5.36      -41.06   1499.33 o 
  -9  -2 -26        5.36     -777.48   1569.53 o 
  -8   2 -26      721.26      825.16   2336.41 o 
  -7   2 -26     2387.27     3303.29   2858.26 o 
  -7   2 -26     1438.87     1928.46   1487.41 o 
  -7  -2 -26     1438.86      777.48   1397.34 o 
  -6   2 -26     3885.32     5525.79   2315.22 o 
  -6  -2 -26     3885.31     4637.06   1986.74 o 
  -6  -2 -26     3885.31     1999.99   2046.34 o 
  -5   2 -26      788.81      847.68   1553.63 o 
  -5  -2 -26      788.81       14.57   1504.63 o 
  -5   2 -26      788.81     1015.89   1350.98 o 
  -5  -2 -26      788.81      829.13   1445.02 o 
  -4  -2 -26      537.40     1100.66   1411.91 o 
  -4   2 -26      537.40     1397.34   1308.60 o 
  -4  -2 -26     4134.52     3897.99   2410.58 o 
  -4   2 -26     4134.52     1719.19   2513.89 o 
  -3   2 -26      412.51      203.97   1241.05 o 
  -3  -2 -26      412.51      303.31   1252.97 o 
  -3  -2 -26      503.66     1598.67   2275.48 o 
  -3   2 -26      503.66      467.55   2278.13 o 
  -2   2 -26     1914.05     2773.49   2349.65 o 
  -2  -2 -26     1914.04     3385.41   2409.26 o 
  -2   2 -26     1911.53     2039.72   1180.12 o 
  -2  -2 -26     1911.52     2876.80   1376.15 o 
  -1  -2 -26     5207.48     5745.66   1719.19 o 
  -1   2 -26     5207.47     4984.07   1949.66 o 
  -1  -2 -26     5207.48     3735.08   2006.61 o 
  -1   2 -26     5207.47     5160.23   1668.86 o 
   0  -2 -26      162.01      649.00   1336.42 o 
   0   2 -26      162.01      911.25   1247.67 o 
   0   2 -26      162.01     -678.14   1328.47 o 
   0  -2 -26      593.33      470.20   2226.48 o 
   1  -2 -26    10021.00     9206.56   1852.97 o 
   1   2 -26    10020.97     9421.13   1814.56 o 
   1   2 -26    10020.97     9909.87   2099.32 o 
   1  -2 -26    10021.00    10066.16   2060.91 o 
   2   2 -26    16454.62    16716.45   1895.35 o 
   2   2 -26    16454.62    15825.07   1743.04 o 
   2  -2 -26    16454.55    13299.25   1761.58 o 
   2  -2 -26    16454.55    12112.51   1801.31 o 
   3  -2 -26     8943.80     7854.25   2290.05 o 
   3   2 -26     6977.42     7437.04   1459.59 o 
   3   2 -26     6977.42     5852.94   1622.51 o 
   3  -2 -26     6977.41     6133.74   1466.22 o 
   4  -2 -26     5810.29     5642.35   2095.35 o 
   4   2 -26     5810.27     4794.67   1894.03 o 
   4  -2 -26     5810.29     4614.54   1917.87 o 
   4   2 -26     5810.27     2425.15   2136.41 o 
   5   2 -26     1630.73     2364.22   1317.87 o 
   5  -2 -26     1630.74     2221.18   1316.55 o 
   5   2 -26     2551.58     1576.15   2222.50 o 
   5  -2 -26     2551.59     1478.14   2018.53 o 
   6  -2 -26      781.93     1323.17   1666.21 o 
   6   2 -26      781.94      741.72   1574.82 o 
   6  -2 -26      781.93      625.16   1517.87 o 
   6   2 -26      781.94     1422.51   1830.45 o 
   7  -2 -26       32.44      129.80   1198.67 o 
   7   2 -26       32.44     -717.88   1255.62 o 
   7   2 -26       32.44     -205.30   1324.49 o 
   7  -2 -26      472.03      698.01   1921.84 o 
   8  -2 -26     1147.14      954.96   1803.96 o 
   8   2 -26     1147.14     1850.32   2015.88 o 
   8   2 -26     1147.14      769.53   1803.96 o 
   8  -2 -26     1147.14      324.50   1928.46 o 
   9  -2 -26      817.79      735.09   1259.59 o 
   9   2 -26      817.78      965.56   1390.72 o 
   9  -2 -26      817.79      899.33   1241.05 o 
   9   2 -26      817.78      478.14   1350.98 o 
  10  -2 -26      539.97     -177.48   1972.17 o 
  10   2 -26      539.98      574.83   2124.49 o 
  10   2 -26      500.71     1278.14   1288.73 o 
  10  -2 -26      500.71     1488.73   1298.01 o 
  11   2 -26      640.18      -78.15   1895.35 o 
  11  -2 -26      640.17     -116.56   1874.16 o 
  11   2 -26      640.18      291.39   2075.48 o 
  12   2 -26     1915.74     2847.66   1410.59 o 
  12  -2 -26     1915.74     4086.07   1531.12 o 
  12   2 -26     1938.53     1279.46   2298.00 o 
  13   2 -26     2006.39     1173.50   1691.38 o 
  13   2 -26     2006.39     3033.09   1896.68 o 
  13  -2 -26     2006.39     1535.09   1564.23 o 
  14   2 -26     4620.71     6276.78   1735.09 o 
  14  -2 -26     4620.71     5117.85   1609.26 o 
  14   2 -26     4620.71     4944.34   1602.64 o 
  15   2 -26     1272.47     1389.40   2074.16 o 
  15  -2 -26     1272.47     1282.11   2135.09 o 
  16  -2 -26     1050.13      674.17   1434.43 o 
  16   2 -26     1050.14     1141.71   1569.53 o 
  17  -2 -26     1088.16      707.28   1486.08 o 
  17   2 -26     1088.17     1309.93   1646.35 o 
  18  -2 -26     1455.34     1790.72   2177.47 o 
  18   2 -26     1455.34      723.17   2133.76 o 
  19  -2 -26      959.13     -443.71   1426.48 o 
  19   2 -26      959.13     1174.83   1582.77 o 
  20  -2 -26     1041.31      430.46   1835.75 o 
  20   2 -26     1041.32       94.04   1848.99 o 
  21   2 -26      105.40      251.65   1670.19 o 
  21  -2 -26      105.40      564.23   1613.23 o 
  22  -2 -26     3922.77     3939.05   2606.61 o 
  22   2 -26     3409.74     4337.72   1911.25 o 
  23  -2 -26     1766.74     1417.21   1723.17 o 
  23   2 -26     1766.73     1961.58   1860.92 o 
  24  -2 -26       39.81     -400.00   1898.00 o 
  24   2 -26       39.81      190.73   1866.21 o 
 -15   3 -26      365.68     -124.50   3001.31 o 
 -14   3 -26      605.72     1540.39   3433.09 o 
 -13  -3 -26      252.02       38.41   2197.34 o 
 -13   3 -26      252.03    -1417.21   2578.79 o 
 -12  -3 -26     1071.99     1427.81   1972.17 o 
 -12  -3 -26     1071.99     1047.68   1699.33 o 
 -12   3 -26     1071.99     1992.04   1984.09 o 
 -11   3 -26     1532.02     2217.20   2899.32 o 
 -10   3 -26      728.67      815.89   3003.95 o 
 -10  -3 -26      725.16     1509.92   1793.37 o 
  -9   3 -26        9.14      650.33   1490.06 o 
  -9  -3 -26        9.14     1117.87   1539.06 o 
  -9   3 -26        9.14     -463.57   1727.14 o 
  -8   3 -26      797.16      782.78   2547.00 o 
  -7   3 -26     2149.87     2564.22   1464.89 o 
  -7  -3 -26     2149.87     1835.75   1603.96 o 
  -7   3 -26     2262.65     1845.02   2928.46 o 
  -6  -3 -26     1850.72     2720.51   1803.96 o 
  -6   3 -26     1850.73     2460.91   2226.48 o 
  -5   3 -26        1.91        1.32   1470.19 o 
  -5   3 -26        1.91      202.65   1245.03 o 
  -5  -3 -26        1.91      778.80   1373.50 o 
  -5  -3 -26        1.91      196.03   1524.49 o 
  -4   3 -26     4379.63     4372.16   2389.39 o 
  -4   3 -26     3424.99     3147.00   1378.80 o 
  -4  -3 -26     3425.01     3280.77   1462.24 o 
  -3  -3 -26        4.15     -226.49   1357.61 o 
  -3   3 -26        4.15      181.46   1215.89 o 
  -3   3 -26       30.02       -3.97   2316.54 o 
  -2   3 -26     1751.04     2996.01   1296.68 o 
  -2   3 -26     1751.04     3385.41   1557.61 o 
  -2  -3 -26     1751.04     2818.53   1463.57 o 
  -1  -3 -26     1231.16     -129.80   1843.70 o 
  -1  -3 -26     1231.16     1413.24   1605.29 o 
  -1   3 -26     1231.18     2026.48   1928.46 o 
  -1   3 -26     1231.18     1817.21   1525.82 o 
   0   3 -26     4940.53     4148.32   1585.42 o 
   0  -3 -26     4940.55     4165.54   1402.64 o 
   0   3 -26     4940.53     6128.44   1491.38 o 
   0  -3 -26     5509.36     5059.57   2125.81 o 
   1  -3 -26     1059.30      969.53   1833.10 o 
   1   3 -26     1059.30      806.62   1894.03 o 
   1  -3 -26     1059.30      104.64   1619.86 o 
   1   3 -26     1059.30     -160.26   1535.09 o 
   2   3 -26      148.51      147.02   1143.04 o 
   2  -3 -26      148.51      198.67   1172.18 o 
   2  -3 -26      148.51      -86.09   1241.05 o 
   2   3 -26      148.51     -441.06   1352.31 o 
   3   3 -26     1118.91     -344.37   2209.26 o 
   3  -3 -26      912.95      687.41   1215.89 o 
   3   3 -26      912.96      619.86   1161.58 o 
   3  -3 -26     1554.24      630.46   2512.57 o 
   4  -3 -26     2263.00      765.56   2042.37 o 
   4   3 -26     2263.01     3243.69   1807.94 o 
   4  -3 -26     2263.00     3870.17   2019.85 o 
   4   3 -26     2263.01     1394.69   2272.83 o 
   5   3 -26      239.54       -1.32   1202.64 o 
   5  -3 -26      239.54     -178.81   1109.93 o 
   5   3 -26      440.63      188.08   2309.92 o 
   5  -3 -26      440.64      590.72   1949.66 o 
   6   3 -26     1211.96      557.61   1521.84 o 
   6  -3 -26     1211.97     1426.48   1565.55 o 
   6  -3 -26     1211.97     1784.09   1699.33 o 
   6   3 -26     1211.96      968.21   1850.32 o 
   7   3 -26     1387.52     2267.54   1490.06 o 
   7  -3 -26     1387.50     1610.59   1303.30 o 
   7   3 -26     1387.52      756.29   1280.79 o 
   8   3 -26     1882.58     1605.29   1777.47 o 
   8  -3 -26     1882.57     2038.40   1797.34 o 
   8  -3 -26     1882.57     2560.25   1814.56 o 
   8   3 -26     1882.58     3340.38   2094.03 o 
   9   3 -26      944.42      649.00   1348.34 o 
   9   3 -26      944.42      137.75   1423.83 o 
   9  -3 -26      944.42      512.58   1303.30 o 
  10   3 -26      259.83     -166.89   1325.82 o 
  10  -3 -26      259.84     -757.61   1233.10 o 
  10   3 -26      259.83      -95.36   1426.48 o 
  11   3 -26     1311.12     1678.14   2139.06 o 
  11   3 -26     1311.12     2019.85   1944.36 o 
  11  -3 -26     1311.12     1022.51   1874.16 o 
  12  -3 -26     1031.44      222.52   1394.69 o 
  12   3 -26     1031.44      282.12   1272.84 o 
  12   3 -26     1680.92     3357.59   2366.87 o 
  13  -3 -26      437.65       -7.95   1536.41 o 
  13   3 -26      437.65      652.98   1656.94 o 
  13   3 -26      437.65      658.27   1858.27 o 
  14   3 -26     2069.19     2758.92   1462.24 o 
  14   3 -26     2069.19      943.04   1490.06 o 
  14  -3 -26     2069.19     1339.06   1399.99 o 
  15   3 -26      328.28     1627.80   2218.53 o 
  15  -3 -26      328.28     -215.89   2125.81 o 
  15   3 -26      328.28      344.37   2214.56 o 
  16  -3 -26     1034.12     1649.00   1511.25 o 
  16   3 -26     1034.12     1347.01   1602.64 o 
  16   3 -26     1034.12      799.99   1462.24 o 
  17   3 -26      375.27      -54.30   1480.79 o 
  17  -3 -26      375.26      627.81   1446.35 o 
  18   3 -26      298.86      290.06   2133.76 o 
  18  -3 -26      298.86     -384.10   1954.95 o 
  19  -3 -26      219.74     -349.67   1507.28 o 
  19   3 -26      219.74      439.73   1593.37 o 
  20   3 -26      646.45      532.45   2127.14 o 
  20  -3 -26      646.44      703.31   1854.29 o 
  21  -3 -26       93.64      202.65   1558.93 o 
  21   3 -26       93.65    -1394.69   1781.45 o 
  22  -3 -26      765.18     -319.20   2501.97 o 
  22   3 -26      765.19     -654.30   2772.17 o 
  23   3 -26      243.86      613.24   1826.48 o 
  23  -3 -26      243.86      254.30   1719.19 o 
 -14   4 -26      994.56     -431.79   3516.53 o 
 -13  -4 -26     1229.58     2005.29   2090.05 o 
 -13   4 -26     1229.59     3785.41   2761.57 o 
 -12   4 -26      242.67     -100.66   1921.84 o 
 -12  -4 -26      242.67     -463.57   1858.27 o 
 -12  -4 -26      242.67     -643.70   1822.51 o 
 -11   4 -26      236.80      356.29   2936.41 o 
 -10  -4 -26      805.03      721.85   1574.82 o 
 -10   4 -26      912.27     2072.83   3108.59 o 
  -9   4 -26      346.88      737.74   1838.40 o 
  -9  -4 -26      346.87      128.48   1484.76 o 
  -8   4 -26     3255.98     1843.70   2548.33 o 
  -7   4 -26     1044.70     -958.93   2585.41 o 
  -7  -4 -26      159.37     1177.48   1488.73 o 
  -6   4 -26      183.38      741.72   1993.36 o 
  -6  -4 -26      183.38      247.68   1773.50 o 
  -5   4 -26     1263.75      565.56   1501.98 o 
  -5  -4 -26     1263.73     1325.82   1547.01 o 
  -5  -4 -26     1263.73      645.03   1368.20 o 
  -4   4 -26      431.65     1782.77   1353.63 o 
  -4  -4 -26      431.66      928.47   1329.79 o 
  -4   4 -26      855.05     1838.40   2431.77 o 
  -3  -4 -26      137.11      -45.03   1271.52 o 
  -3   4 -26      137.13       -2.65   1254.30 o 
  -3   4 -26     2715.49     1592.04   2381.44 o 
  -2   4 -26     1475.89     1162.91   1184.10 o 
  -2   4 -26     1475.89     1852.97   1533.77 o 
  -2  -4 -26     1475.88      181.46   1207.94 o 
  -1   4 -26     4326.82     2830.45   1929.79 o 
  -1   4 -26     4326.82     3811.90   1615.88 o 
  -1  -4 -26     4326.83     3982.76   1752.31 o 
   0   4 -26      721.27      603.97   1423.83 o 
   0  -4 -26      721.26      180.13   1258.27 o 
   0   4 -26      721.27       -5.30   1215.89 o 
   1   4 -26     2135.55     2214.56   1656.94 o 
   1   4 -26     2135.55     2708.59   1982.77 o 
   1  -4 -26     2135.56     2582.77   1891.38 o 
   2   4 -26     1383.91     2245.02   1287.41 o 
   2  -4 -26     1383.91      977.48   1388.07 o 
   2   4 -26     1383.91      311.26   1421.18 o 
   2  -4 -26     1383.91     2185.42   1340.39 o 
   3  -4 -26     2264.71     1825.15   1283.44 o 
   3   4 -26     2264.69     3039.72   1209.26 o 
   3   4 -26     3149.90     5193.34   2427.80 o 
   4   4 -26      541.90     1047.68   1829.13 o 
   4   4 -26      541.90     1347.01   2267.54 o 
   4  -4 -26      541.90     1070.19   1841.05 o 
   5   4 -26     2553.96     1958.93   1525.82 o 
   5   4 -26     2553.96     2745.68   1271.52 o 
   5  -4 -26     2553.94      717.88   1222.51 o 
   6   4 -26      998.30      603.97   1488.73 o 
   6   4 -26      998.30     1090.06   1890.05 o 
   6  -4 -26      998.30     2095.35   1582.77 o 
   7   4 -26      524.67      209.27   1393.37 o 
   7   4 -26      524.67     -524.50   1203.97 o 
   7  -4 -26      524.67      671.52   1251.65 o 
   8   4 -26       48.55      402.65   1992.04 o 
   8   4 -26       48.55     1358.93   1729.79 o 
   8  -4 -26       48.55     -101.99   1964.23 o 
   9   4 -26      434.97      572.18   1451.65 o 
   9  -4 -26      434.98     -405.30   1230.46 o 
   9   4 -26      434.97      456.95   1343.04 o 
  10  -4 -26      208.46     1037.08   1373.50 o 
  10   4 -26      208.46      447.68   1352.31 o 
  10   4 -26      208.46      879.46   1467.54 o 
  11   4 -26      476.82      374.83   1903.30 o 
  11   4 -26      476.82     -879.46   2219.85 o 
  11  -4 -26      476.82      431.79   1884.76 o 
  12   4 -26     4672.89     4497.98   1596.02 o 
  12  -4 -26     4672.87     3701.96   1580.12 o 
  12   4 -26     4710.82     4631.76   2517.86 o 
  13   4 -26     1561.70      186.75   1617.21 o 
  13   4 -26     1561.70     1860.92   1978.80 o 
  13  -4 -26     1561.70      798.67   1803.96 o 
  14   4 -26       79.55     -652.98   1438.40 o 
  14   4 -26       79.55     -386.75   1512.57 o 
  14  -4 -26       79.55     -675.49   1370.85 o 
  15  -4 -26     1037.38     -210.59   1969.52 o 
  15   4 -26     1037.40    -1143.04   2182.77 o 
  15   4 -26     1037.40    -1223.83   2305.95 o 
  16   4 -26      257.63     1321.85   1476.81 o 
  16   4 -26      257.63      527.15   1662.24 o 
  16  -4 -26      257.63     -921.85   1401.32 o 
  17  -4 -26       85.77     -809.27   1441.05 o 
  17   4 -26       85.77     -430.46   1472.84 o 
  17   4 -26      148.43     1001.32   2462.24 o 
  18   4 -26      896.97      -19.87   2361.57 o 
  18  -4 -26      896.96     1242.38   2210.58 o 
  19  -4 -26      789.72     1336.42   1593.37 o 
  19   4 -26      789.72      639.73   1629.13 o 
  20  -4 -26      827.95     1982.77   1949.66 o 
  20   4 -26      827.95     1165.56   2198.66 o 
  21   4 -26       12.11    -1015.89   1858.27 o 
  21  -4 -26       12.11      427.81   1667.54 o 
  22   4 -26      447.22     1255.62   1863.56 o 
  22  -4 -26      447.22      271.52   1631.78 o 
  23  -4 -26       42.49     -104.64   1753.63 o 
  23   4 -26       42.49    -1803.96   1803.96 o 
 -14   5 -26      496.82      562.91   2152.30 o 
 -13   5 -26      835.14     2803.96   2805.28 o 
 -13  -5 -26      835.15     -150.99   2038.40 o 
 -12  -5 -26      222.88     1127.15   1781.45 o 
 -12   5 -26      222.87      295.36   2005.29 o 
 -11   5 -26      167.74      -41.06   3021.17 o 
 -10  -5 -26     1409.17     1096.68   1642.37 o 
 -10   5 -26     2631.42     4245.01   3161.57 o 
  -9  -5 -26      223.94     -378.81   1684.76 o 
  -9   5 -26      223.93     -593.37   1713.90 o 
  -8   5 -26      675.91     2729.78   2299.32 o 
  -7  -5 -26       25.10     -663.57   1364.23 o 
  -7   5 -26       25.09      456.95   1588.07 o 
  -6   5 -26     1182.84     1226.48   1960.25 o 
  -6  -5 -26     1182.85     1841.05   1872.84 o 
  -5   5 -26      211.20     1639.72   1578.80 o 
  -5  -5 -26      211.19     -535.10   1352.31 o 
  -5  -5 -26      211.19      427.81   1499.33 o 
  -4  -5 -26      284.76      646.35   1366.88 o 
  -4   5 -26      579.70     1627.80   2445.02 o 
  -3  -5 -26     3477.80     2785.41   1474.16 o 
  -3   5 -26     4184.28     4770.83   2484.75 o 
  -2   5 -26     2188.84      850.33   1475.49 o 
  -2  -5 -26     2188.83     2088.73   1405.29 o 
  -1  -5 -26     1303.00      950.99   1695.35 o 
  -1   5 -26     1303.01     1558.93   2003.96 o 
   0   5 -26      331.59      136.42   1458.27 o 
   0  -5 -26      331.60      407.94   1309.93 o 
   1   5 -26     1688.58     2543.03   2052.97 o 
   1  -5 -26     1688.58     1638.40   1744.36 o 
   2  -5 -26     1000.50      403.97   1287.41 o 
   2   5 -26     1000.48      870.19   1203.97 o 
   2  -5 -26     1000.50     1235.75   1315.22 o 
   2   5 -26     1000.48     2803.96   1531.12 o 
   3  -5 -26     1180.80     1137.74   1299.33 o 
   3   5 -26     1180.81     1088.73   1153.64 o 
   3   5 -26     1356.15     -276.82   2239.72 o 
   4   5 -26     1296.51     3554.94   2388.06 o 
   4  -5 -26     1296.51     -701.98   1846.35 o 
   4   5 -26     1296.51     1639.72   1768.20 o 
   5   5 -26     3229.77     3703.29   1577.47 o 
   5   5 -26     3229.77     3100.64   1317.87 o 
   5  -5 -26     3229.77     3533.75   1446.35 o 
   6  -5 -26     2555.08     2835.74   1634.43 o 
   6   5 -26     2555.09     3026.47   1606.61 o 
   6   5 -26     2555.09      996.02   1903.30 o 
   7  -5 -26      533.18     1708.60   1352.31 o 
   7   5 -26      533.18      641.06   1321.85 o 
   7   5 -26      533.18     -452.98   1445.02 o 
   8   5 -26     1806.27      947.01   1829.13 o 
   8   5 -26     1806.27      966.88   2079.46 o 
   8  -5 -26     1806.27      838.41   2013.23 o 
   9   5 -26      138.51      705.96   1317.87 o 
   9   5 -26      138.51      445.03   1491.38 o 
   9  -5 -26      138.51      793.37   1319.20 o 
  10  -5 -26     1784.74     1913.90   1353.63 o 
  10   5 -26     1784.74      258.28   1333.77 o 
  10   5 -26     1784.74     2143.03   1593.37 o 
  11  -5 -26      358.09      455.63   2115.22 o 
  11   5 -26      358.09     -572.18   2019.85 o 
  11   5 -26      358.09     -260.93   2345.68 o 
  12  -5 -26     1862.65      780.13   1410.59 o 
  12   5 -26     1862.64     1058.27   1450.32 o 
  12   5 -26     3701.61     2994.68   2580.12 o 
  13   5 -26      194.42     1413.24   2041.05 o 
  13  -5 -26      194.42      247.68   1646.35 o 
  13   5 -26      194.42     -598.67   1607.94 o 
  14   5 -26     3206.64     3856.93   1646.35 o 
  14  -5 -26     3206.63     2127.14   1580.12 o 
  14   5 -26     3206.64     3051.64   1727.14 o 
  15   5 -26     1889.00     2023.83   2484.75 o 
  15  -5 -26     1889.02     -582.78   2059.59 o 
  15   5 -26     1889.00     1733.76   2256.94 o 
  16  -5 -26      131.05     -234.44   1483.43 o 
  16   5 -26      131.05     1352.31   1639.72 o 
  16   5 -26      131.05     1184.10   1784.09 o 
  17   5 -26      167.83     -327.15   1670.19 o 
  17  -5 -26      167.83      385.43   1544.36 o 
  17   5 -26      419.26    -1717.87   2610.58 o 
  18   5 -26     2208.61      456.95   2198.66 o 
  18   5 -26     2208.61     2394.69   2684.75 o 
  18  -5 -26     2208.60     2145.68   2317.87 o 
  19   5 -26      509.53      223.84   1829.13 o 
  19  -5 -26      509.52     1230.46   1593.37 o 
  20   5 -26      508.43     -603.97   2207.93 o 
  20  -5 -26      508.43     1076.81   1977.47 o 
  21   5 -26      131.44     1247.67   1835.75 o 
  21  -5 -26      131.44      198.67   1717.87 o 
  22  -5 -26       86.66      202.65   1692.70 o 
  22   5 -26      161.85      778.80   2999.98 o 
 -13   6 -26      189.05       83.44   2764.22 o 
 -12   6 -26      117.94      -21.19   2042.37 o 
 -12  -6 -26      117.95      445.03   1750.98 o 
 -11   6 -26      671.33      606.62   3055.61 o 
 -10   6 -26      525.42     -970.85   1719.19 o 
 -10  -6 -26      525.41     -127.15   1780.12 o 
  -9  -6 -26      288.91     1766.88   1699.33 o 
  -9   6 -26      288.91     -131.12   1662.24 o 
  -8   6 -26      601.23     -605.29   2303.30 o 
  -7   6 -26      563.04     1447.67   1654.29 o 
  -7  -6 -26      563.04      600.00   1513.90 o 
  -6  -6 -26      108.32     -425.16   1879.46 o 
  -6   6 -26      108.32     -299.34   2059.59 o 
  -5  -6 -26      168.15      -49.01   1430.45 o 
  -5   6 -26      168.15     -459.60   1495.35 o 
  -4   6 -26      432.25     2178.79   2446.34 o 
  -4  -6 -26       38.76      402.65   1394.69 o 
  -3   6 -26     1601.24     2830.45   1663.57 o 
  -3  -6 -26     1601.24     1354.96   1452.97 o 
  -2  -6 -26     3428.59     4075.47   1552.31 o 
  -2   6 -26     3428.60     3397.33   1698.00 o 
  -1  -6 -26     2067.04     2266.21   1780.12 o 
  -1   6 -26     2067.05     2256.94   2078.13 o 
   0   6 -26     1203.21     1729.79   1596.02 o 
   0  -6 -26     1203.21     1156.28   1343.04 o 
   1  -6 -26     1993.15      908.60   1784.09 o 
   1   6 -26     1993.14     1553.63   2055.62 o 
   2   6 -26      204.70      495.36   1500.65 o 
   2  -6 -26      204.70      458.28   1320.52 o 
   2  -6 -26      204.70     -773.51   1284.76 o 
   3  -6 -26     4059.78     3479.45   1492.71 o 
   3   6 -26     4138.75     4764.21   2560.25 o 
   4  -6 -26     2569.81     4205.27   2186.74 o 
   4   6 -26     2569.81     5248.97   2467.53 o 
   5   6 -26     2977.19     1682.11   1550.98 o 
   5  -6 -26     2977.17     1841.05   1381.45 o 
   6   6 -26     1085.58      449.00   1866.21 o 
   6  -6 -26     1085.58     1490.06   1650.32 o 
   7   6 -26      370.49      213.24   1466.22 o 
   7  -6 -26      370.49     -999.99   1252.97 o 
   8  -6 -26      763.84      474.17   1880.78 o 
   8   6 -26      763.84      385.43   2141.71 o 
   9   6 -26      420.87      619.86   1543.04 o 
   9   6 -26      420.87      634.43   1308.60 o 
   9  -6 -26      420.86      446.35   1343.04 o 
  10   6 -26      435.82     -397.35   1539.06 o 
  10   6 -26      435.82      425.16   1325.82 o 
  10  -6 -26      435.82     1086.09   1426.48 o 
  11   6 -26      517.85     1523.17   2443.69 o 
  11   6 -26      517.85     -121.85   2037.07 o 
  11  -6 -26      517.85     -852.97   2018.53 o 
  12  -6 -26      159.85      633.11   1382.77 o 
  12   6 -26      159.85       92.71   1426.48 o 
  12   6 -26      230.32     -549.67   2549.65 o 
  13  -6 -26      413.38     1219.86   1717.87 o 
  13   6 -26      413.38     2352.30   1725.82 o 
  13   6 -26      413.38     1817.21   2174.82 o 
  14   6 -26     1599.26     2837.07   1810.58 o 
  14   6 -26     1599.26      692.71   1528.47 o 
  14  -6 -26     1599.26     2075.48   1609.26 o 
  15   6 -26      152.46     -466.22   2570.84 o 
  15   6 -26      152.46       75.50   2247.67 o 
  15  -6 -26      152.47      -17.22   2168.20 o 
  16   6 -26      498.35      554.96   1817.21 o 
  16  -6 -26      498.35      630.46   1621.18 o 
  16   6 -26      498.35      -54.30   1614.56 o 
  17  -6 -26      137.86     -741.72   1592.04 o 
  17   6 -26      137.86    -1182.77   1658.27 o 
  17   6 -26      354.06    -1251.65   2888.72 o 
  18   6 -26       62.87      921.85   2437.07 o 
  18   6 -26       62.87     1219.86   2772.17 o 
  18  -6 -26       62.87    -1935.09   2080.78 o 
  19   6 -26      152.06    -1792.04   1792.04 o 
  19  -6 -26      152.06       83.44   1656.94 o 
  19   6 -26      199.91    -1462.24   3063.56 o 
  20   6 -26      578.00     1349.66   2299.32 o 
  20  -6 -26      577.99     -867.54   2010.58 o 
  21   6 -26      320.69     -107.28   1986.74 o 
  21  -6 -26      320.69     -189.40   1776.15 o 
 -12   7 -26     1672.70     1927.14   2181.44 o 
 -12  -7 -26     1672.68     2278.13   1961.58 o 
 -11   7 -26     1270.34     2460.91   2855.61 o 
 -10  -7 -26     1326.48      728.47   1717.87 o 
 -10   7 -26     1326.47     2753.62   1939.06 o 
  -9  -7 -26       75.61      136.42   1607.94 o 
  -9   7 -26       75.61     -890.06   1745.68 o 
  -8   7 -26     1184.28      492.71   2386.74 o 
  -7   7 -26      333.46      560.26   1691.38 o 
  -7  -7 -26      333.45     -509.93   1495.35 o 
  -6  -7 -26      355.28      756.29   2169.52 o 
  -6   7 -26      355.28     1696.68   2169.52 o 
  -5  -7 -26     1020.35      447.68   1472.84 o 
  -5   7 -26     1020.34     1226.48   1638.40 o 
  -4  -7 -26       27.38     1192.05   1480.79 o 
  -4   7 -26      182.18      430.46   2435.75 o 
  -3  -7 -26     3001.48     2025.15   1554.96 o 
  -3   7 -26     3248.05     4056.93   2788.06 o 
  -2  -7 -26     1605.60     1609.26   1466.22 o 
  -2   7 -26     1605.60      966.88   1593.37 o 
  -1  -7 -26     3097.03     3984.08   2029.13 o 
  -1   7 -26     3097.03     3651.63   2184.09 o 
   0   7 -26      872.41     -536.42   1500.65 o 
   0  -7 -26      872.42      227.81   1365.55 o 
   1   7 -26     2876.31     2491.37   2170.85 o 
   1  -7 -26     2876.32     2455.61   1867.54 o 
   2  -7 -26      170.11      -79.47   1301.98 o 
   2   7 -26      170.10      765.56   1536.41 o 
   3  -7 -26       15.19     -154.97   1308.60 o 
   3   7 -26      444.51     1260.92   2565.55 o 
   4  -7 -26      348.06      -74.17   1968.20 o 
   4   7 -26      348.06     1112.58   2456.94 o 
   5  -7 -26      250.90     -152.32   1353.63 o 
   5   7 -26      250.89      500.66   1503.30 o 
   6   7 -26      736.82      757.61   1997.34 o 
   6  -7 -26      736.82      721.85   1610.59 o 
   7   7 -26      470.77     1184.10   1544.36 o 
   7  -7 -26      470.78      400.00   1394.69 o 
   8  -7 -26     1616.85      839.73   2014.56 o 
   8   7 -26     1616.85     3051.64   2247.67 o 
   9   7 -26     1924.17     1434.43   1627.80 o 
   9  -7 -26     1924.17     1528.47   1513.90 o 
  10   7 -26     1513.73     1852.97   1729.79 o 
  10  -7 -26     1513.72      417.22   1462.24 o 
  11  -7 -26     1506.39     1245.03   2117.87 o 
  11   7 -26     1506.40     3398.65   2607.93 o 
  12  -7 -26     2518.89     1908.60   1494.03 o 
  12   7 -26     3368.40     3447.66   2777.47 o 
  13   7 -26     1012.43      900.66   2275.48 o 
  13  -7 -26     1012.43     -340.40   1770.85 o 
  14  -7 -26     1593.34     -464.90   1552.31 o 
  14   7 -26     1593.34      561.59   1801.31 o 
  15   7 -26      202.66      113.91   2635.74 o 
  15  -7 -26      202.65      707.28   2247.67 o 
  15   7 -26      202.66     -135.10   2264.89 o 
  16   7 -26       88.68      923.17   1919.19 o 
  16   7 -26       88.68       42.38   1654.29 o 
  16  -7 -26       88.68     -450.33   1650.32 o 
  17   7 -26      260.29     -981.45   1921.84 o 
  17   7 -26      260.29     -776.15   1699.33 o 
  17  -7 -26      260.29      210.59   1684.76 o 
  18  -7 -26      317.11       37.09   2275.48 o 
  18   7 -26      317.10     2827.80   2867.53 o 
  18   7 -26      317.10      923.17   2520.51 o 
  19   7 -26     1064.98        0.00   1901.97 o 
  19  -7 -26     1064.98      957.61   1788.07 o 
  19   7 -26     1176.57     2378.79   3221.17 o 
  20  -7 -26      369.61     1780.12   2425.15 o 
  20   7 -26      369.61     1182.77   2337.73 o 
  20   7 -26      369.61     -929.80   2784.09 o 
 -10  -8 -26      480.85     1143.04   1845.02 o 
 -10   8 -26      480.86       43.71   1901.97 o 
  -9   8 -26       92.77     -182.78   1760.25 o 
  -9  -8 -26       92.77     -517.88   1638.40 o 
  -8   8 -26      536.25    -1003.97   2456.94 o 
  -7   8 -26     1738.38     2609.26   2834.42 o 
  -7  -8 -26      546.23      659.60   1631.78 o 
  -6  -8 -26     1633.01      843.70   2046.34 o 
  -6   8 -26     1633.01     1079.46   2207.93 o 
  -5   8 -26      377.88      516.55   1705.95 o 
  -5  -8 -26      377.88       37.09   1549.66 o 
  -4  -8 -26      832.42     1001.32   2573.49 o 
  -4   8 -26      832.42     1003.97   2553.63 o 
  -3   8 -26      209.42     -439.73   1566.88 o 
  -3  -8 -26      209.42       35.76   1425.16 o 
  -2   8 -26      667.72      437.08   1638.40 o 
  -2  -8 -26      667.72     1098.01   1487.41 o 
  -1  -8 -26      945.62     1260.92   2025.15 o 
  -1   8 -26      945.62     1773.50   2238.40 o 
   0  -8 -26     1635.47     1659.59   1521.84 o 
   0   8 -26     1635.50     1736.41   1667.54 o 
   1   8 -26      783.49      670.19   2111.24 o 
   1  -8 -26      783.49      912.58   1919.19 o 
   2   8 -26      765.62      838.41   1621.18 o 
   2  -8 -26      765.62      807.94   1478.14 o 
   3  -8 -26     2459.00     2393.36   1467.54 o 
   3   8 -26     3110.93     2837.07   2700.65 o 
   4   8 -26     3368.97     4233.09   2598.66 o 
   4  -8 -26     3368.97     3497.99   2192.04 o 
   5  -8 -26      749.35      952.31   1365.55 o 
   5   8 -26      749.35        6.62   1582.77 o 
   6  -8 -26      146.31     1156.28   1700.65 o 
   6   8 -26      146.31      512.58   2018.53 o 
   7  -8 -26       97.56     -630.46   1373.50 o 
   7   8 -26       97.56      133.77   1660.92 o 
   8  -8 -26      686.30    -1992.04   1992.04 o 
   8   8 -26      686.30      429.14   2182.77 o 
   9  -8 -26      125.21     2173.50   1574.82 o 
   9   8 -26      125.21      148.34   1666.21 o 
  10  -8 -26      264.48      305.96   1503.30 o 
  10   8 -26      264.49     -517.88   1672.84 o 
  11   8 -26      216.58     -629.14   2664.88 o 
  11  -8 -26      216.58      570.86   2194.69 o 
  12   8 -26     1988.08     -317.88   2752.30 o 
  12  -8 -26      760.16      921.85   1581.45 o 
  13   8 -26      984.76      780.13   2305.95 o 
  13  -8 -26      984.76      641.06   2075.48 o 
  14  -8 -26      844.61     1547.01   1670.19 o 
  14   8 -26      844.61      694.04   1909.92 o 
  15  -8 -26     2153.46     3969.51   2708.59 o 
  15   8 -26     2153.45     2067.54   2912.56 o 
  16  -8 -26        5.96      539.07   1670.19 o 
  16   8 -26        5.96     -707.28   1928.46 o 
  17   8 -26      260.31     1650.32   3308.59 o 
  17  -8 -26       42.13     1472.84   1841.05 o 
  18  -8 -26      237.75     2188.07   2451.64 o 
  18   8 -26      237.74     1655.62   2962.90 o 
  19  -8 -26      631.24      141.72   1892.70 o 
  19   8 -26      825.73     1731.11   3475.47 o 
  -8   9 -26      228.21     1207.94   2645.02 o 
  -7  -9 -26      548.71      -99.34   1664.89 o 
  -7   9 -26      860.86     1203.97   2796.01 o 
  -6  -9 -26      301.56     1254.30   2354.95 o 
  -6   9 -26      301.56     -691.39   2266.21 o 
  -5   9 -26     1554.18      830.46   1814.56 o 
  -5  -9 -26     1554.18     1606.61   1723.17 o 
  -4  -9 -26     1019.05     1552.31   2692.70 o 
  -4   9 -26     1019.04     2080.78   2789.39 o 
  -3   9 -26      446.02     -201.32   1704.62 o 
  -3  -9 -26     1094.73     2063.56   2618.53 o 
  -2   9 -26      176.85      -67.55   1658.27 o 
  -2  -9 -26      176.84      423.84   1553.63 o 
  -1  -9 -26     1926.45     2545.68   2235.75 o 
  -1   9 -26     1926.45     4977.45   2392.04 o 
   0  -9 -26     1166.00      852.97   1535.09 o 
   0   9 -26     1166.00     2974.82   1826.48 o 
   1   9 -26      759.36     2347.00   2231.77 o 
   1  -9 -26      759.36     2210.58   2046.34 o 
   2   9 -26      537.60     1617.21   1700.65 o 
   2  -9 -26      537.59      -35.76   1495.35 o 
   3   9 -26      425.36      908.60   2781.44 o 
   3  -9 -26      196.35      348.34   1445.02 o 
   4  -9 -26     3430.85     3209.25   2566.87 o 
   4   9 -26     3430.85     3568.19   2737.73 o 
   5   9 -26      459.92     -739.07   1558.93 o 
   5  -9 -26      459.92      728.47   1558.93 o 
   6  -9 -26     2193.54     1537.74   1750.98 o 
   6   9 -26     2193.55      554.96   2185.42 o 
   7   9 -26      102.16      659.60   1672.84 o 
   7  -9 -26      102.16      890.06   1528.47 o 
   8   9 -26     4432.20     5316.52   2525.81 o 
   8  -9 -26     4432.19     5736.39   2308.59 o 
   9   9 -26      543.05     1072.84   1797.34 o 
   9  -9 -26      543.05      847.68   1607.94 o 
  10   9 -26      400.61      -59.60   1757.60 o 
  10  -9 -26      400.61      797.35   1633.10 o 
  11  -9 -26      988.31      173.51   2279.46 o 
  11   9 -26      988.31      739.07   2817.20 o 
  12  -9 -26     1923.59      415.89   1633.10 o 
  12   9 -26     4354.99     3831.76   2897.99 o 
  13  -9 -26      457.10     -398.67   1915.22 o 
  13   9 -26      457.10      433.11   2438.40 o 
  14   9 -26       75.11      238.41   1978.80 o 
  14  -9 -26       75.11      356.29   1743.04 o 
  15  -9 -26     1384.10     1243.70   2841.04 o 
  15   9 -26     1384.09     1610.59   3059.58 o 
  16   9 -26      312.14      239.73   2100.65 o 
  16  -9 -26      312.14      919.20   1744.36 o 
  17   9 -26     1476.79     1348.34   3392.03 o 
  17  -9 -26     1444.17      970.85   1875.48 o 
  -6  10 -26     1865.45     -458.28   2445.02 o 
  -5 -10 -26      289.89      341.72   1739.06 o 
  -5  10 -26      289.89      161.59   1868.86 o 
  -4  10 -26      424.33     -336.42   2739.06 o 
  -4 -10 -26      424.34     2607.93   2887.40 o 
  -3 -10 -26     1722.54     3733.75   2743.03 o 
  -3  10 -26     1426.44      590.72   1784.09 o 
  -2  10 -26     1471.83      135.10   1724.49 o 
  -2 -10 -26     1471.81      911.25   1680.78 o 
  -1  10 -26      173.90     1096.68   2337.73 o 
  -1 -10 -26      173.90     1019.86   2058.27 o 
   0  10 -26     3394.21     3528.45   1903.30 o 
   0 -10 -26     3394.21     4209.25   1936.41 o 
   1 -10 -26     1015.67     1255.62   2123.17 o 
   1  10 -26     1015.68      858.27   2356.28 o 
   2  10 -26      238.02     -750.99   1649.00 o 
   2 -10 -26      238.03     1354.96   1633.10 o 
   3 -10 -26     1306.48     1262.24   1629.13 o 
   3  10 -26     1378.52     4031.76   2897.99 o 
   4  10 -26      580.50     1087.41   2817.20 o 
   4 -10 -26      580.50     2357.60   2388.06 o 
   5  10 -26      792.32     1066.22   1757.60 o 
   5 -10 -26      792.32     1064.89   1596.02 o 
   6 -10 -26      904.80      886.09   1875.48 o 
   6  10 -26      904.79       -9.27   2252.97 o 
   7  10 -26       76.50      784.10   1757.60 o 
   7 -10 -26       76.50      200.00   1554.96 o 
   8  10 -26      566.08      819.86   2348.33 o 
   8 -10 -26      566.08      887.41   2258.26 o 
   9 -10 -26       94.97      552.31   1667.54 o 
   9  10 -26       94.97     -887.41   1781.45 o 
  10  10 -26      639.49     1565.55   1962.90 o 
  10 -10 -26      639.48     1854.29   1717.87 o 
  11  10 -26      611.44       99.34   2848.99 o 
  11 -10 -26      611.44      947.01   2392.04 o 
  12  10 -26       41.01    -1101.98   2962.90 o 
  12 -10 -26       24.68      512.58   1784.09 o 
  13  10 -26     1306.73      -71.52   2581.44 o 
  13 -10 -26     1306.73      764.23   2042.37 o 
  14  10 -26     1677.26     2611.90   2153.63 o 
  14 -10 -26     1677.27     1231.78   1878.13 o 
  15 -10 -26      156.20      841.05   1863.56 o 
  15  10 -26      156.20      573.51   2172.17 o 
  -3 -11 -26     1436.26     3080.78   2947.00 o 
  -3  11 -26     1436.27     -405.30   3115.21 o 
  -2  11 -26      159.62    -1148.34   1739.06 o 
  -2 -11 -26      159.62      770.86   1719.19 o 
  -1  11 -26      482.08      560.26   2459.59 o 
  -1 -11 -26      482.09       52.98   2360.25 o 
   0 -11 -26      198.74     1605.29   1948.33 o 
   0  11 -26      198.74      -75.50   1744.36 o 
   1  11 -26     1021.75     1876.81   2356.28 o 
   1 -11 -26     1021.74        0.00   2190.71 o 
   2 -11 -26      330.06      386.75   1724.49 o 
   2  11 -26      330.07     1189.40   1860.92 o 
   3 -11 -26       57.09      452.98   1683.43 o 
   3  11 -26      117.62     -362.91   2985.41 o 
   4  11 -26      662.23    -1051.65   2944.35 o 
   4 -11 -26      662.22     -458.28   2709.92 o 
   5  11 -26       94.01      560.26   1851.64 o 
   5 -11 -26       94.01      807.94   1939.06 o 
   6 -11 -26     2873.68     4401.30   2116.54 o 
   6  11 -26     2873.69     3494.02   2402.63 o 
   7 -11 -26     1009.44      137.75   1725.82 o 
   7  11 -26     1009.45      788.07   1854.29 o 
   8 -11 -26       52.11     -455.63   2272.83 o 
   8  11 -26       52.11      596.02   2630.45 o 
   9 -11 -26      916.03      419.86   1780.12 o 
   9  11 -26      916.03      911.25   1974.82 o 
  10 -11 -26      553.09     1104.63   1792.04 o 
  10  11 -26      553.09      915.23   1973.50 o 
  11 -11 -26     1201.61      851.65   2560.25 o 
  11  11 -26     1201.60     2876.80   3056.93 o 
  12 -11 -26      567.50    -1049.00   1790.72 o 
  27   0  -4      403.56     2325.81   2781.44 o 
  23   0 -10     2307.42     2072.83   2558.92 o 
  20   0 -14      548.56     -246.36   2350.98 o 
  19   0 -16     4977.49     4915.20   2251.64 o 
  16   0 -20      675.08       29.14   2143.03 o 
  15   0 -22     2395.24     4454.28   2107.27 o 
 -15  -1 -25      183.56     1647.67   1965.55 o 
 -15   1 -25      183.56      370.86   2043.70 o 
 -14   1 -25     1093.20     1557.61   3014.55 o 
 -13   1 -25      883.39      137.75   2817.20 o 
 -12   1 -25      487.47      676.82   2948.33 o 
 -12  -1 -25       21.40      238.41   1570.85 o 
 -11   1 -25     5284.73     3894.02   2288.73 o 
 -10   1 -25      295.16      275.49   1732.44 o 
 -10  -1 -25      295.16      294.04   1478.14 o 
 -10   1 -25      295.16      -92.71   1382.77 o 
  -9  -1 -25     4628.61     2794.68   2366.87 o 
  -9   1 -25     4628.60     2622.50   2517.86 o 
  -8  -1 -25      309.79     1574.82   1619.86 o 
  -8   1 -25      309.80      784.10   1638.40 o 
  -8   1 -25      309.80      773.51   1422.51 o 
  -8  -1 -25      309.79     1801.31   1550.98 o 
  -7  -1 -25       11.31      246.36   1498.00 o 
  -7   1 -25       11.31     -286.09   1238.40 o 
  -7   1 -25       11.31     1247.67   1614.56 o 
  -7  -1 -25       11.31      203.97   1422.51 o 
  -6   1 -25      528.02     1060.92   1981.44 o 
  -6  -1 -25      528.02     1014.56   2194.69 o 
  -6   1 -25      528.02      708.60   2405.28 o 
  -6  -1 -25      528.02     -149.67   1929.79 o 
  -5   1 -25      230.72     -309.93   2525.81 o 
  -5  -1 -25      230.72      217.22   2411.91 o 
  -5   1 -25       26.76      582.78   1199.99 o 
  -5  -1 -25       26.77      348.34   1341.71 o 
  -4   1 -25      237.20     2026.48   1891.38 o 
  -4  -1 -25      237.20     1439.73   1427.81 o 
  -4   1 -25      237.20      -91.39   1421.18 o 
  -4  -1 -25      237.20     2091.38   1986.74 o 
  -3   1 -25     2588.43     2296.67   1544.36 o 
  -3  -1 -25     2588.44     3515.21   1454.30 o 
  -3   1 -25     2588.43     3300.64   1370.85 o 
  -2  -1 -25     5471.09     6185.39   1977.47 o 
  -2   1 -25     5471.10     5496.65   1842.37 o 
  -2   1 -25     5471.10     6317.84   2274.16 o 
  -2  -1 -25     5471.09     6750.95   2268.86 o 
  -1   1 -25      238.92      414.57   1313.90 o 
  -1   1 -25      238.92      369.53   1196.02 o 
  -1  -1 -25      238.91     1158.93   1174.83 o 
  -1  -1 -25      238.91     -259.60   1349.66 o 
   0   1 -25     3234.25     4328.45   1397.34 o 
   0   1 -25     3234.25     5361.56   1511.25 o 
   0  -1 -25     3234.29     5650.30   1421.18 o 
   0  -1 -25    10275.32    12388.00   2524.49 o 
   1  -1 -25     1053.75     1124.50   1772.17 o 
   1   1 -25     1053.73     -246.36   1655.62 o 
   1  -1 -25     1053.75     1341.71   2031.78 o 
   1   1 -25     1053.73      539.07   1943.03 o 
   2   1 -25      749.91       52.98   1165.56 o 
   2  -1 -25      749.91      332.45   1121.85 o 
   2  -1 -25     1765.66     1131.12   2144.36 o 
   2   1 -25     1765.66     1977.47   2203.96 o 
   3  -1 -25     2641.63     2505.94   1528.47 o 
   3  -1 -25     2641.63     2055.62   1839.72 o 
   3   1 -25     2641.61     2841.04   1347.01 o 
   3   1 -25     2641.61     2475.48   1770.85 o 
   4   1 -25      872.10      154.97   1313.90 o 
   4  -1 -25      872.09      197.35   1294.03 o 
   4   1 -25      872.10      112.58   1218.54 o 
   4  -1 -25      872.09      981.45   1189.40 o 
   5  -1 -25     2684.06     1997.34   1988.07 o 
   5   1 -25     2684.07     3590.71   1935.09 o 
   5  -1 -25     2684.06     3119.19   2002.64 o 
   5   1 -25     2684.07     3056.93   2013.23 o 
   6  -1 -25     1347.70     1860.92   1256.95 o 
   6  -1 -25     1347.70     1374.83   1313.90 o 
   6   1 -25     1347.71     1513.90   1288.73 o 
   6   1 -25     1347.71     1581.45   1291.38 o 
   7  -1 -25     1298.89     3275.48   2068.86 o 
   7   1 -25     1298.89     1323.17   2136.41 o 
   7   1 -25      151.07       76.82   1174.83 o 
   7  -1 -25      151.07      430.46   1199.99 o 
   8   1 -25     1363.48      724.50   1747.01 o 
   8  -1 -25     1363.47     -533.77   1708.60 o 
   8  -1 -25     1363.47      694.04   1609.26 o 
   8   1 -25     1363.48     1243.70   1875.48 o 
   9  -1 -25     4253.61     5117.85   1997.34 o 
   9   1 -25     4253.60     3652.96   2194.69 o 
   9  -1 -25     2459.16     3045.01   1381.45 o 
   9   1 -25     2459.15     4239.71   1396.02 o 
  10   1 -25     2584.33     2272.83   1753.63 o 
  10  -1 -25     2584.32     3872.82   1878.13 o 
  10  -1 -25     2584.32     3545.67   1630.45 o 
  10   1 -25     2584.33     2398.66   1745.68 o 
  11  -1 -25     1095.36      519.20   1203.97 o 
  11   1 -25     1095.37     1217.21   1295.36 o 
  11   1 -25     1095.37      221.19   1280.79 o 
  11  -1 -25     1095.36     2336.41   1361.58 o 
  12  -1 -25       99.75     -132.45   1256.95 o 
  12   1 -25       99.75     -321.85   1176.15 o 
  12   1 -25      498.67      -79.47   1989.39 o 
  13   1 -25      582.14      667.55   1299.33 o 
  13   1 -25      582.14      966.88   1304.63 o 
  13  -1 -25      582.15      213.24   1282.11 o 
  14   1 -25     1518.51     2719.19   2196.01 o 
  14  -1 -25      256.13     -896.68   1272.84 o 
  14   1 -25      256.13     1009.27   1331.12 o 
  15   1 -25     2658.69     2161.58   1817.21 o 
  15  -1 -25     2658.70     2772.17   1717.87 o 
  16   1 -25     4416.53     6405.26   1618.53 o 
  16  -1 -25     4416.54     4168.19   1533.77 o 
  17   1 -25     5254.93     5190.70   2066.21 o 
  17  -1 -25     5254.92     5043.68   2071.51 o 
  18   1 -25      369.37      675.49   1468.86 o 
  18  -1 -25      369.37     1173.50   1433.10 o 
  19  -1 -25      297.14     -258.28   1445.02 o 
  19   1 -25      297.15     -283.44   1466.22 o 
  20   1 -25     1657.55     1670.19   2345.68 o 
  20  -1 -25     1657.56     1226.48   2299.32 o 
  21  -1 -25       68.74     -652.98   1520.52 o 
  21   1 -25       68.74     -366.89   1521.84 o 
  22   1 -25      970.13     2026.48   1917.87 o 
  22  -1 -25      970.13      982.78   1829.13 o 
  23  -1 -25       67.30     -843.70   1592.04 o 
  23   1 -25       67.30     -621.19   1690.06 o 
  24  -1 -25      376.88     -150.99   2464.89 o 
  24   1 -25      376.88      589.40   2516.54 o 
  25  -1 -25      154.93      610.59   1845.02 o 
  25   1 -25      154.93       18.54   1866.21 o 
 -16   2 -25      813.78     -133.77   2694.02 o 
 -15   2 -25      551.45      707.28   1958.93 o 
 -15  -2 -25      551.46     -556.29   1947.01 o 
 -14   2 -25     1627.53     -421.19   3071.50 o 
 -13  -2 -25      221.08    -1594.69   1735.09 o 
 -13   2 -25      471.11      279.47   2870.18 o 
 -12  -2 -25      349.99      -18.54   1719.19 o 
 -12   2 -25      350.00      345.69   1793.37 o 
 -11   2 -25     1271.75     2059.59   2393.36 o 
 -10  -2 -25      150.77       58.28   1470.19 o 
 -10   2 -25      150.77      536.42   1495.35 o 
  -9   2 -25      257.08     1603.96   2479.45 o 
  -8  -2 -25       62.44      166.89   1339.06 o 
  -8  -2 -25       62.44     -290.06   1574.82 o 
  -8   2 -25       62.45     1135.09   1396.02 o 
  -8   2 -25       62.45      180.13   1594.69 o 
  -7  -2 -25      530.78     1203.97   1517.87 o 
  -7   2 -25      530.77     -716.55   1291.38 o 
  -7  -2 -25      530.78      446.35   1360.26 o 
  -7   2 -25      712.53      729.80   2690.05 o 
  -6   2 -25      978.61     1764.23   2487.40 o 
  -6  -2 -25      978.61     -198.67   2186.74 o 
  -6  -2 -25      562.08      464.90   1307.28 o 
  -5   2 -25      325.72      588.08   1282.11 o 
  -5  -2 -25      325.73       -3.97   1214.56 o 
  -5   2 -25      325.72      172.18   1490.06 o 
  -5  -2 -25      747.50     1846.35   2458.26 o 
  -4  -2 -25      243.90       -9.27   1854.29 o 
  -4   2 -25      243.90      806.62   1421.18 o 
  -4   2 -25      243.90     1166.88   1850.32 o 
  -4  -2 -25      243.90      705.96   1577.47 o 
  -3   2 -25      118.41      177.48   1336.42 o 
  -3   2 -25      118.41     1135.09   1238.40 o 
  -3  -2 -25      118.41      350.99   1197.34 o 
  -3  -2 -25      118.41      -87.42   1335.09 o 
  -2   2 -25      398.37     -149.67   1776.15 o 
  -2  -2 -25      398.38     -480.79   1868.86 o 
  -2   2 -25      398.37     1561.58   2059.59 o 
  -2  -2 -25      398.38       19.87   2078.13 o 
  -1   2 -25     2061.42     1323.17   1369.53 o 
  -1  -2 -25     2061.41     1684.76   1291.38 o 
  -1   2 -25     2061.42     2739.06   1260.92 o 
  -1  -2 -25     2061.41     2698.00   1452.97 o 
   0   2 -25      324.44     1430.45   1206.61 o 
   0  -2 -25      324.44      129.80   1128.47 o 
   0   2 -25      324.44     1031.78   1353.63 o 
   0  -2 -25     1065.66      -98.01   2192.04 o 
   1   2 -25      352.83     1203.97   1642.37 o 
   1   2 -25      352.83     1358.93   1940.39 o 
   1  -2 -25      352.83     1792.04   1950.98 o 
   1  -2 -25      352.83      271.52   1806.61 o 
   2  -2 -25     1198.38     1499.33   1152.31 o 
   2   2 -25     1198.37      945.69   1165.56 o 
   2   2 -25    11492.92    12434.36   2445.02 o 
   2  -2 -25    11492.93    12361.51   2308.59 o 
   3   2 -25     5878.57     5108.58   1373.50 o 
   3   2 -25     5878.57     6590.69   1803.96 o 
   3  -2 -25     5878.56     6631.75   1867.54 o 
   3  -2 -25     5878.56     3988.05   1471.51 o 
   4   2 -25     2139.81     1818.53   1378.80 o 
   4  -2 -25     2139.82     1727.14   1298.01 o 
   4   2 -25     2139.81     2037.07   1153.64 o 
   4  -2 -25     2139.82     1776.15   1267.54 o 
   5  -2 -25     3127.73     2969.52   1850.32 o 
   5   2 -25     3127.74     4280.77   2060.91 o 
   5   2 -25     3127.74     3970.84   1882.11 o 
   5  -2 -25     3127.73     2670.18   1980.12 o 
   6  -2 -25      790.01       58.28   1197.34 o 
   6   2 -25      790.01      917.87   1241.05 o 
   6   2 -25      790.01      806.62   1368.20 o 
   6  -2 -25      790.01      280.79   1221.18 o 
   7  -2 -25      803.92      517.88   1211.91 o 
   7   2 -25      803.92      519.20   1242.38 o 
   7   2 -25     2359.18     3239.71   2301.97 o 
   7  -2 -25     2359.18     2700.65   1891.38 o 
   8   2 -25      547.86     1034.43   1699.33 o 
   8   2 -25      547.86     2035.75   1953.63 o 
   8  -2 -25      547.85      246.36   1652.97 o 
   8  -2 -25      547.85     1707.27   1721.84 o 
   9   2 -25      867.50      650.33   1332.44 o 
   9  -2 -25      867.49      -43.71   1186.75 o 
   9   2 -25      867.50      643.70   1316.55 o 
   9  -2 -25     1031.96      805.29   1950.98 o 
  10   2 -25      251.75       14.57   1496.68 o 
  10   2 -25      251.75      611.92   1806.61 o 
  10  -2 -25      251.75     1370.85   1659.59 o 
  10  -2 -25      251.75     -105.96   1582.77 o 
  11  -2 -25      383.76     -895.36   1259.59 o 
  11   2 -25      383.76     -349.67   1320.52 o 
  11   2 -25      383.76    -1288.73   1288.73 o 
  12   2 -25     1143.16     3725.80   2168.20 o 
  12  -2 -25       77.47     -119.20   1287.41 o 
  12   2 -25       77.47      247.68   1380.12 o 
  13  -2 -25     1555.29      950.99   1347.01 o 
  13   2 -25     1555.29      936.42   1348.34 o 
  13   2 -25     1555.29     1083.44   1305.95 o 
  14  -2 -25       33.27     -321.85   1295.36 o 
  14   2 -25       33.27     -324.50   1245.03 o 
  14   2 -25     1345.90     1055.62   2243.69 o 
  15  -2 -25      984.94     2246.34   1731.11 o 
  15   2 -25      984.94     1210.59   1924.49 o 
  15   2 -25      984.94      352.32   1785.42 o 
  16   2 -25       15.99      663.57   1360.26 o 
  16  -2 -25       15.99      -37.09   1325.82 o 
  17  -2 -25      340.28     -231.79   1940.39 o 
  17   2 -25      340.29     1283.44   1978.80 o 
  18   2 -25       48.55     -271.52   1426.48 o 
  18  -2 -25       48.55      234.44   1361.58 o 
  19   2 -25       46.78     -855.62   1464.89 o 
  19  -2 -25       46.78     -378.81   1390.72 o 
  20   2 -25     1173.87      321.85   2329.79 o 
  20  -2 -25     1173.87     1197.34   2275.48 o 
  21  -2 -25       91.87     -211.92   1520.52 o 
  21   2 -25       91.87       64.90   1570.85 o 
  22   2 -25      725.08     -343.04   1875.48 o 
  22  -2 -25      725.09      621.19   2009.26 o 
  23  -2 -25      868.58      -79.47   1671.51 o 
  23   2 -25      868.57      298.01   1761.58 o 
  24   2 -25      728.74     -153.64   2520.51 o 
  24  -2 -25      728.74     1059.60   2501.97 o 
 -16   3 -25     1129.29     2341.71   2856.94 o 
 -15  -3 -25      352.00     1015.89   2003.96 o 
 -15   3 -25      352.00     1054.30   2052.97 o 
 -14   3 -25      205.93    -1684.76   3254.28 o 
 -13  -3 -25      987.75      619.86   1687.41 o 
 -13   3 -25     1172.80     1846.35   3066.21 o 
 -12  -3 -25      490.54      433.11   1649.00 o 
 -12   3 -25      490.53     -173.51   1774.82 o 
 -11   3 -25      624.65      743.04   2276.81 o 
 -10  -3 -25     1409.24     2609.26   1747.01 o 
 -10   3 -25     1409.26     1005.29   1717.87 o 
  -9   3 -25     1221.36     2807.93   2507.27 o 
  -8   3 -25     1587.01     1858.27   1417.21 o 
  -8   3 -25     1587.01     1433.10   1625.16 o 
  -8  -3 -25     1586.99     1256.95   1565.55 o 
  -8  -3 -25     1586.99     1401.32   1663.57 o 
  -7  -3 -25      231.79     -483.44   1320.52 o 
  -7  -3 -25      231.79      184.10   1619.86 o 
  -7   3 -25      231.79      716.55   1327.14 o 
  -7   3 -25     1025.44      458.28   2725.81 o 
  -6   3 -25      692.12     1965.55   2284.75 o 
  -6  -3 -25      438.66      421.19   1344.36 o 
  -5   3 -25     2248.90     2729.78   1532.44 o 
  -5   3 -25     2248.90     1682.11   1284.76 o 
  -5  -3 -25     2248.91     2039.72   1373.50 o 
  -4  -3 -25     1216.83     1255.62   1638.40 o 
  -4   3 -25     1216.83     1543.04   1764.23 o 
  -4   3 -25     1216.83     2246.34   1414.56 o 
  -3   3 -25      258.56    -1115.22   1324.49 o 
  -3  -3 -25      258.55       70.20   1197.34 o 
  -3  -3 -25      258.55     -374.83   1422.51 o 
  -3   3 -25      258.56      215.89   1164.23 o 
  -2  -3 -25      482.05    -1153.64   1968.20 o 
  -2   3 -25      482.05     -205.30   1670.19 o 
  -2   3 -25      482.05       15.89   2038.40 o 
  -2  -3 -25      482.05     -113.91   1694.03 o 
  -1   3 -25     2543.93     2136.41   1218.54 o 
  -1  -3 -25     2543.93     3121.83   1370.85 o 
  -1  -3 -25     2543.93     2025.15   1406.61 o 
  -1   3 -25     2543.93     3168.19   1515.22 o 
   0  -3 -25     5793.48     5434.40   1454.30 o 
   0   3 -25     5793.50     6154.93   1370.85 o 
   0   3 -25     5793.50     7119.16   1658.27 o 
   0  -3 -25     7304.30     6933.73   2229.12 o 
   1   3 -25     2618.24     1343.04   1692.70 o 
   1  -3 -25     2618.24     2137.73   1711.25 o 
   1  -3 -25     2618.24     2819.85   1920.52 o 
   1   3 -25     2618.24     2678.13   2023.83 o 
   2   3 -25     1231.75     1760.25   1144.36 o 
   2  -3 -25     1231.75     1013.24   1286.08 o 
   2   3 -25     1231.75     1172.18   1389.40 o 
   2  -3 -25     1896.45     2721.84   1996.01 o 
   3   3 -25     2130.46     2602.63   1823.83 o 
   3   3 -25     2130.46     2757.60   1377.47 o 
   3  -3 -25     2130.46      834.43   1511.25 o 
   3  -3 -25     2130.46      834.43   1709.92 o 
   4  -3 -25     1133.75     1786.74   1368.20 o 
   4   3 -25     1133.75      553.64   1344.36 o 
   4  -3 -25     1133.75     1985.42   1283.44 o 
   4   3 -25     1133.75      256.95   1154.96 o 
   5  -3 -25     3866.27     3524.48   1962.90 o 
   5   3 -25     3866.22     3519.18   1807.94 o 
   5  -3 -25     3866.27     2999.98   1845.02 o 
   5   3 -25     3866.22     2823.82   2068.86 o 
   6  -3 -25     2052.54     1290.06   1260.92 o 
   6   3 -25     2052.53     2260.91   1434.43 o 
   6   3 -25     2052.53     1728.47   1250.32 o 
   7  -3 -25      536.37      385.43   1925.82 o 
   7  -3 -25       69.82      884.76   1198.67 o 
   7   3 -25       69.82      919.20   1245.03 o 
   7   3 -25       69.82     -337.75   1328.47 o 
   8   3 -25     4042.67     2286.08   1956.28 o 
   8  -3 -25     4042.68     3470.18   1758.93 o 
   8   3 -25     4042.67     4280.77   1772.17 o 
   8  -3 -25     4042.68     4674.14   1752.31 o 
   9   3 -25      661.91     -174.83   1320.52 o 
   9   3 -25      661.91     -219.87   1140.39 o 
   9  -3 -25      661.91      968.21   1272.84 o 
   9  -3 -25      865.12     1144.36   1851.64 o 
  10   3 -25      167.91      213.24   1826.48 o 
  10   3 -25      167.91    -1023.83   1599.99 o 
  10  -3 -25      167.91      349.67   1592.04 o 
  11  -3 -25      286.77     -413.24   1284.76 o 
  11   3 -25      286.77      337.75   1328.47 o 
  11   3 -25      286.77       91.39   1358.93 o 
  12   3 -25     1721.41      900.66   2260.91 o 
  12  -3 -25      661.86      731.12   1347.01 o 
  12   3 -25      661.86     -180.13   1333.77 o 
  13   3 -25     1546.03     2080.78   1467.54 o 
  13   3 -25     1546.03     1050.32   1312.57 o 
  13  -3 -25     1999.50      876.82   1977.47 o 
  14   3 -25      947.86      482.12   1294.03 o 
  14  -3 -25      947.86     1430.45   1366.88 o 
  14   3 -25     1654.70     2392.04   2299.32 o 
  15  -3 -25     4053.66     3378.79   1792.04 o 
  15   3 -25     4053.67     3475.47   2048.99 o 
  15   3 -25     4053.67     4064.88   1733.76 o 
  16   3 -25      200.74      923.17   1401.32 o 
  16  -3 -25      200.74      802.64   1421.18 o 
  16   3 -25      200.74     1539.06   1532.44 o 
  17   3 -25      158.45     2255.61   2046.34 o 
  17  -3 -25      158.44      874.17   1798.66 o 
  18   3 -25     1194.94     1100.66   1507.28 o 
  18  -3 -25     1194.94     1170.85   1491.38 o 
  19   3 -25       87.58      178.81   1548.33 o 
  19  -3 -25       87.58     -107.28   1442.38 o 
  20   3 -25     1715.10     1676.81   2378.79 o 
  20  -3 -25     1715.09     1851.64   2320.52 o 
  21   3 -25      101.81     -687.41   1766.88 o 
  21  -3 -25      101.81      -91.39   1523.17 o 
  22   3 -25      557.31     2291.38   2214.56 o 
  22  -3 -25      557.31      537.74   1807.94 o 
  23   3 -25      359.46     1430.45   2017.21 o 
  23  -3 -25      359.46     -210.59   1686.08 o 
  24   3 -25      235.51     1136.42   2809.25 o 
  24  -3 -25      235.51     -415.89   2488.73 o 
 -15   4 -25      752.85     1185.42   2128.46 o 
 -14   4 -25     1455.39     -691.39   3230.44 o 
 -13  -4 -25     1998.03      953.64   1769.53 o 
 -13   4 -25     2202.40     2720.51   3147.00 o 
 -12  -4 -25       29.58      762.91   1850.32 o 
 -12   4 -25      473.64      494.04   3250.31 o 
 -11   4 -25      156.87      319.20   2332.44 o 
 -10  -4 -25      286.37      385.43   1680.78 o 
 -10   4 -25      286.38      504.63   1740.39 o 
  -9   4 -25     3143.08     4294.01   2592.04 o 
  -8  -4 -25      636.37     1049.00   1500.65 o 
  -8  -4 -25      636.37      958.93   1645.02 o 
  -8   4 -25      636.38     1658.27   1654.29 o 
  -7  -4 -25     1209.85     1898.00   1458.27 o 
  -7   4 -25     2287.10     1340.39   2517.86 o 
  -6   4 -25     1404.86     1348.34   2320.52 o 
  -6  -4 -25     1404.84     1765.55   2121.84 o 
  -6   4 -25      524.22      986.75   1343.04 o 
  -5  -4 -25      128.92      717.88   1260.92 o 
  -5   4 -25      128.92     -494.04   1246.35 o 
  -5   4 -25      128.92    -1268.87   1347.01 o 
  -4  -4 -25     3401.15     2495.35   1586.74 o 
  -4   4 -25     3401.17     3384.08   1503.30 o 
  -4   4 -25     3401.17     3368.19   1798.66 o 
  -3   4 -25     4550.02     4582.75   1609.26 o 
  -3  -4 -25     4550.02     4305.93   1553.63 o 
  -3   4 -25     4550.02     4082.09   1337.74 o 
  -3  -4 -25     4550.02     3466.20   1438.40 o 
  -2  -4 -25     1649.22      805.29   1778.80 o 
  -2   4 -25     1649.22     -107.28   2094.03 o 
  -2   4 -25     1649.22     1464.89   1750.98 o 
  -1  -4 -25      907.91      172.18   1396.02 o 
  -1  -4 -25      907.91      434.43   1222.51 o 
  -1   4 -25      907.92      821.19   1172.18 o 
  -1   4 -25      907.92     1703.30   1427.81 o 
   0   4 -25     1409.82     2389.39   1471.51 o 
   0   4 -25     1409.82     1464.89   1129.79 o 
   0  -4 -25     1409.81     1664.89   1287.41 o 
   1   4 -25      267.64       72.85   1715.22 o 
   1   4 -25      267.64      819.86   2026.48 o 
   1  -4 -25      267.64      452.98   1686.08 o 
   2   4 -25       55.78     -266.22   1096.68 o 
   2   4 -25       55.78      830.46   1388.07 o 
   2  -4 -25       55.79     -769.53   1112.58 o 
   3  -4 -25     2119.11     1994.69   1459.59 o 
   3   4 -25     2119.10     1150.99   1752.31 o 
   3   4 -25     2119.10     1985.42   1382.77 o 
   4  -4 -25       86.54      177.48   1174.83 o 
   4   4 -25       86.54     -349.67   1347.01 o 
   4   4 -25       86.54      752.31   1177.48 o 
   4  -4 -25       86.54      716.55   1324.49 o 
   5   4 -25      805.03     1699.33   2131.11 o 
   5   4 -25      805.03     1539.06   1692.70 o 
   5  -4 -25      805.02      944.36   1807.94 o 
   6   4 -25      755.45      150.99   1129.79 o 
   6  -4 -25      755.45     1144.36   1245.03 o 
   6   4 -25      755.45       71.52   1403.96 o 
   7   4 -25      330.45      769.53   1203.97 o 
   7  -4 -25      330.46      295.36   1197.34 o 
   7   4 -25     1617.13     1229.13   2221.18 o 
   8  -4 -25     2360.27     1256.95   1704.62 o 
   8   4 -25     2360.25     2437.07   1809.26 o 
   8   4 -25     2360.25     3406.60   1996.01 o 
   9  -4 -25       90.12      451.65   1243.70 o 
   9   4 -25       90.12     -720.53   1209.26 o 
   9   4 -25       90.12      415.89   1373.50 o 
  10  -4 -25     1816.08     1924.49   1703.30 o 
  10   4 -25     1816.08     2450.32   1953.63 o 
  10   4 -25     1816.08     1860.92   1749.66 o 
  11   4 -25     1366.26      406.62   1335.09 o 
  11   4 -25     1366.26      337.75   1418.53 o 
  11  -4 -25     1366.26      -26.49   1259.59 o 
  12   4 -25      371.66      132.45   1344.36 o 
  12  -4 -25      371.66      -50.33   1287.41 o 
  12   4 -25     1885.88     3418.52   2332.44 o 
  13  -4 -25     2209.81     2123.17   1471.51 o 
  13   4 -25     2209.79     2549.65   1565.55 o 
  13   4 -25     2209.79     2339.06   1368.20 o 
  14   4 -25     3257.34     3810.57   2434.42 o 
  14   4 -25       55.36      566.88   1418.53 o 
  14  -4 -25       55.36     -396.02   1348.34 o 
  15   4 -25     1632.56     2426.47   2051.64 o 
  15  -4 -25     1632.55     1174.83   1736.41 o 
  15   4 -25     1632.56     1140.39   1822.51 o 
  16   4 -25      103.72     -266.22   1561.58 o 
  16  -4 -25      103.72      509.93   1443.70 o 
  16   4 -25      103.72        5.30   1524.49 o 
  17   4 -25     1320.70     1580.12   2169.52 o 
  17  -4 -25     1320.70      907.28   2045.02 o 
  17   4 -25     1320.70      -52.98   2153.63 o 
  18   4 -25      834.37      634.43   1688.73 o 
  18   4 -25      834.37     1656.94   1592.04 o 
  18  -4 -25      834.36     1561.58   1548.33 o 
  19  -4 -25      259.62     1005.29   1540.39 o 
  19   4 -25      259.62     -109.93   1561.58 o 
  20   4 -25      413.40    -1117.87   2548.33 o 
  20  -4 -25      413.39    -1491.38   2323.16 o 
  21  -4 -25       86.63      246.36   1581.45 o 
  21   4 -25       86.64     -888.74   1798.66 o 
  22   4 -25      478.33      247.68   1980.12 o 
  22  -4 -25      478.32     1186.75   1892.70 o 
  23  -4 -25       21.34     -740.39   1792.04 o 
  23   4 -25       21.34     -695.36   1815.88 o 
  24   4 -25      861.41     1038.40   2127.14 o 
  24  -4 -25      861.41      785.43   1764.23 o 
 -15   5 -25       67.00      152.32   2090.05 o 
 -14   5 -25      288.26     2810.58   3422.49 o 
 -13   5 -25     1141.95      324.50   3139.05 o 
 -13  -5 -25     1051.02     2079.46   1997.34 o 
 -12   5 -25      553.07     1470.19   3279.45 o 
 -12  -5 -25      259.81     -415.89   1650.32 o 
 -11   5 -25     1966.26      190.73   2615.88 o 
 -10   5 -25       31.53      943.04   1805.29 o 
 -10  -5 -25       31.53     1266.22   1619.86 o 
  -9   5 -25       79.00      170.86   2221.18 o 
  -8  -5 -25      317.21     1872.84   1686.08 o 
  -8   5 -25      317.21     1105.95   1609.26 o 
  -8  -5 -25      317.21      -88.74   1463.57 o 
  -7  -5 -25      432.92     1161.58   1487.41 o 
  -7   5 -25     1074.64    -1401.32   2423.83 o 
  -6   5 -25      447.11      -99.34   2325.81 o 
  -6  -5 -25      447.11     2111.24   2202.63 o 
  -5   5 -25      818.65     1422.51   1544.36 o 
  -5  -5 -25      818.64      554.96   1369.53 o 
  -4   5 -25     1336.35     2462.24   1872.84 o 
  -4  -5 -25     1336.36     1503.30   1588.07 o 
  -3   5 -25     4393.20     4703.28   1630.45 o 
  -3  -5 -25     4393.19     4613.22   1499.33 o 
  -3  -5 -25     4393.19     4242.36   1544.36 o 
  -2  -5 -25     1935.00     2716.54   2046.34 o 
  -2   5 -25     1935.00     3009.25   2150.98 o 
  -1  -5 -25      765.98      846.35   1287.41 o 
  -1  -5 -25      765.98     1470.19   1365.55 o 
  -1   5 -25      765.98      899.33   1451.65 o 
   0  -5 -25     1164.37     1480.79   1283.44 o 
   0   5 -25     1164.36     -439.73   1403.96 o 
   1   5 -25     3463.77     4336.40   2182.77 o 
   1   5 -25     3463.77     2901.97   1683.43 o 
   1  -5 -25     3463.75     1558.93   1939.06 o 
   2   5 -25      377.63     -230.46   1361.58 o 
   2  -5 -25      377.62       42.38   1056.95 o 
   2   5 -25      377.63       49.01   1104.63 o 
   3   5 -25     1698.00     1999.99   1823.83 o 
   3  -5 -25     1698.01     1086.09   1507.28 o 
   3   5 -25     1698.00      993.37   1300.65 o 
   4  -5 -25        6.87      -58.28   1189.40 o 
   4   5 -25        6.87     -501.98   1300.65 o 
   4   5 -25        6.87     -158.94   1104.63 o 
   4  -5 -25        6.87      596.02   1192.05 o 
   5  -5 -25     1263.93     1492.71   1896.68 o 
   5   5 -25     1263.93     1274.16   1766.88 o 
   5   5 -25     1263.93      218.54   2112.57 o 
   6  -5 -25     1181.20      888.74   1267.54 o 
   6   5 -25     1181.20     -445.03   1350.98 o 
   6   5 -25     1181.20      655.62   1127.15 o 
   7   5 -25     1050.03     2271.51   2230.45 o 
   7   5 -25      509.57     1213.24   1284.76 o 
   7  -5 -25      509.57     1029.13   1266.22 o 
   8   5 -25      868.47     1717.87   1745.68 o 
   8   5 -25      868.47     3377.46   2125.81 o 
   8  -5 -25      868.47     1953.63   1937.74 o 
   9   5 -25      916.32     1352.31   1478.14 o 
   9  -5 -25      916.31     1354.96   1291.38 o 
   9   5 -25      916.32      723.17   1353.63 o 
  10  -5 -25     3524.18     4715.20   1982.77 o 
  10   5 -25     3524.19     5405.26   1688.73 o 
  10   5 -25     3524.19     5478.11   2047.67 o 
  11   5 -25      840.70     1354.96   1362.91 o 
  11   5 -25      840.70       62.25   1475.49 o 
  11  -5 -25      840.71     2205.28   1449.00 o 
  12   5 -25      312.99      602.65   1358.93 o 
  12  -5 -25      312.99      985.42   1417.21 o 
  12   5 -25     1050.94      917.87   2398.66 o 
  13  -5 -25     1291.29     1941.71   2381.44 o 
  13   5 -25     1076.87      527.15   1528.47 o 
  13   5 -25     1076.87      292.71   1388.07 o 
  14   5 -25     2683.84     2921.84   1552.31 o 
  14  -5 -25     2683.83     3141.70   1585.42 o 
  14   5 -25     3960.03     3988.05   2548.33 o 
  15   5 -25      488.93      932.44   1817.21 o 
  15  -5 -25      488.93     -839.73   1774.82 o 
  15   5 -25      488.93    -1846.35   2116.54 o 
  16   5 -25     1720.38     1033.11   1491.38 o 
  16   5 -25     1720.38     1211.91   1744.36 o 
  16  -5 -25     1720.37     3101.97   1634.43 o 
  17  -5 -25     2956.29     1831.78   2168.20 o 
  17   5 -25     2956.29     4238.38   2394.69 o 
  17   5 -25     2956.29     1354.96   2042.37 o 
  18   5 -25      427.44      649.00   1815.88 o 
  18   5 -25      427.44      303.31   1690.06 o 
  18  -5 -25      427.44      814.56   1568.20 o 
  19   5 -25      303.12     -185.43   1602.64 o 
  19  -5 -25      303.13       83.44   1586.74 o 
  19   5 -25      421.97      949.66   2931.11 o 
  20   5 -25      763.49      -80.79   2619.85 o 
  20  -5 -25      763.50      973.50   2494.02 o 
  21  -5 -25      122.22     -394.70   1623.83 o 
  21   5 -25      122.22      284.77   1909.92 o 
  22   5 -25      156.40     -245.03   2278.13 o 
  22  -5 -25      156.40       60.93   1891.38 o 
  23   5 -25      377.21     -637.08   2037.07 o 
  23  -5 -25      377.21     -247.68   1674.16 o 
 -14   6 -25     2414.59     1043.70   3568.19 o 
 -13   6 -25     1098.02     2532.43   3339.05 o 
 -13  -6 -25      898.97      629.14   1825.15 o 
 -12   6 -25      688.50      206.62   1969.52 o 
 -12  -6 -25      688.50     1419.86   1762.90 o 
 -11   6 -25      291.47     1747.01   2573.49 o 
 -10  -6 -25      858.88      548.34   1596.02 o 
 -10   6 -25      858.88     -864.90   1676.81 o 
  -9   6 -25     1277.82     3121.83   2386.74 o 
  -8  -6 -25     2741.09     1936.41   1607.94 o 
  -8   6 -25     2741.09     1696.68   1705.95 o 
  -7   6 -25     1267.58     2266.21   2695.35 o 
  -7  -6 -25      471.12     -621.19   1413.24 o 
  -6  -6 -25     3705.54     5214.54   2337.73 o 
  -6   6 -25     3705.56     3631.77   2439.72 o 
  -5  -6 -25     3284.84     3463.55   1483.43 o 
  -5   6 -25     3284.83     3664.88   1663.57 o 
  -4  -6 -25     1081.88     2107.27   1789.39 o 
  -4   6 -25     1081.87     1911.25   1874.16 o 
  -3   6 -25     1779.57     1027.81   1515.22 o 
  -3  -6 -25     1779.55      533.77   1352.31 o 
  -2  -6 -25     2188.06     2194.69   2075.48 o 
  -2   6 -25     2188.07     2472.83   2239.72 o 
  -1   6 -25     1117.82     2038.40   1543.04 o 
  -1  -6 -25     1117.81      899.33   1319.20 o 
   0  -6 -25      419.64     -731.12   1229.13 o 
   0   6 -25      419.64       90.07   1421.18 o 
   1  -6 -25     1991.75     -601.32   1754.96 o 
   1   6 -25     1991.75     2246.34   2144.36 o 
   2   6 -25       36.27     1043.70   1463.57 o 
   2  -6 -25       36.28     -529.80   1168.20 o 
   3  -6 -25     5754.90     5374.80   1698.00 o 
   3   6 -25     5754.93     7116.51   1943.03 o 
   4   6 -25      446.80     1051.65   1458.27 o 
   4  -6 -25      446.81     1026.48   1278.14 o 
   5   6 -25      399.70     1708.60   2185.42 o 
   5  -6 -25      399.70    -1029.13   1843.70 o 
   6   6 -25     1297.12     1313.90   1459.59 o 
   6  -6 -25     1297.12     2494.02   1389.40 o 
   7   6 -25     1527.75     2343.03   2292.70 o 
   7  -6 -25      858.00     1370.85   1332.44 o 
   7   6 -25      857.99     1058.27   1225.16 o 
   8   6 -25     1664.71      153.64   2096.68 o 
   8  -6 -25     1664.72     1290.06   1798.66 o 
   8   6 -25     1664.71     2113.89   1707.27 o 
   9  -6 -25      624.42     -286.09   1270.19 o 
   9   6 -25      624.42     2602.63   1565.55 o 
   9   6 -25      624.42      798.67   1246.35 o 
  10   6 -25      590.18      553.64   1703.30 o 
  10   6 -25      590.18      341.72   2001.31 o 
  10  -6 -25      590.18      855.62   1766.88 o 
  11  -6 -25     4490.68     4472.82   1618.53 o 
  11   6 -25     4490.71     4385.40   1577.47 o 
  11   6 -25     4490.71     4716.53   1724.49 o 
  12  -6 -25     7508.84     7631.74   1761.58 o 
  12   6 -25     7508.84    11309.86   1760.25 o 
  12   6 -25     9740.29    11900.59   2643.69 o 
  13   6 -25     3256.41     4936.39   1811.91 o 
  13   6 -25     3256.41     3886.07   1564.23 o 
  13  -6 -25     8401.61     6340.36   2557.60 o 
  14   6 -25      102.85      544.37   1454.30 o 
  14  -6 -25      102.85      619.86   1525.82 o 
  14   6 -25      212.37      762.91   2586.74 o 
  15   6 -25      603.58      519.20   1847.67 o 
  15  -6 -25      603.58     1413.24   1917.87 o 
  15   6 -25      603.58      879.46   2294.03 o 
  16   6 -25      102.55     -341.72   1569.53 o 
  16  -6 -25      102.56      -46.36   1468.86 o 
  16   6 -25      757.29     1133.77   2915.21 o 
  17  -6 -25      626.13     -362.91   1996.01 o 
  17   6 -25      626.13     1527.14   2268.86 o 
  17   6 -25      626.13     2290.05   2370.85 o 
  18   6 -25      454.66     -172.18   1562.90 o 
  18  -6 -25      454.66     1607.94   1634.43 o 
  18   6 -25      454.66      260.93   1871.51 o 
  19   6 -25      229.66     -568.21   1750.98 o 
  19  -6 -25      229.66     -286.09   1596.02 o 
  19   6 -25      264.60      427.81   3078.13 o 
  20  -6 -25     1264.45     2357.60   2390.71 o 
  20   6 -25     1264.46     -841.05   2705.94 o 
  20   6 -25     1264.46     1180.12   2977.46 o 
  21  -6 -25      381.09     1256.95   1750.98 o 
  21   6 -25      381.09     -550.99   1920.52 o 
  22   6 -25      590.78     -245.03   2312.57 o 
  22  -6 -25      590.78      658.27   2003.96 o 
 -13  -7 -25      790.61      704.63   1876.81 o 
 -13   7 -25     1517.02      810.59   3388.06 o 
 -12   7 -25     3137.36     2626.47   2090.05 o 
 -12  -7 -25     3137.38     2611.90   1915.22 o 
 -11   7 -25     1235.57      919.20   2311.24 o 
 -10   7 -25      167.37     -540.39   1705.95 o 
 -10  -7 -25      167.37     1715.22   1756.28 o 
  -9   7 -25      820.26      340.40   2402.63 o 
  -8   7 -25      167.26      339.07   1663.57 o 
  -8  -7 -25      167.25      573.51   1580.12 o 
  -7  -7 -25     2589.68     4402.62   1731.11 o 
  -7   7 -25     2592.94     3086.07   2788.06 o 
  -6  -7 -25     1300.60     2343.03   2340.38 o 
  -6   7 -25     1300.61      442.38   2425.15 o 
  -5  -7 -25     1354.76      834.43   1455.62 o 
  -5   7 -25     1354.74      278.14   1557.61 o 
  -4  -7 -25     3147.19     3074.15   1717.87 o 
  -4   7 -25     3147.18     2401.31   1976.15 o 
  -3  -7 -25       94.72      373.51   1390.72 o 
  -3   7 -25       94.72      449.00   1549.66 o 
  -2  -7 -25     3427.62     1750.98   1980.12 o 
  -2   7 -25     3427.64     1941.71   2189.39 o 
  -1  -7 -25      126.99      150.99   1305.95 o 
  -1   7 -25      126.99     -866.22   1373.50 o 
   0  -7 -25      731.30     -888.74   1264.89 o 
   0   7 -25      731.29     2880.78   1622.51 o 
   1  -7 -25     1179.21      452.98   2015.88 o 
   1   7 -25     1179.20     1324.49   2199.99 o 
   2   7 -25      273.26     1374.83   1495.35 o 
   2  -7 -25      273.26     -169.54   1307.28 o 
   3  -7 -25     1878.67     2186.74   1719.19 o 
   3   7 -25     1878.66     2370.85   1890.05 o 
   4   7 -25      313.23     1058.27   1441.05 o 
   4  -7 -25      313.24      123.18   1284.76 o 
   5   7 -25     1405.45     3329.78   2219.85 o 
   5  -7 -25     1405.45      230.46   1986.74 o 
   6  -7 -25     1197.45     1667.54   1382.77 o 
   6   7 -25     1197.46      921.85   1484.76 o 
   7   7 -25     3276.73     2419.85   2434.42 o 
   7  -7 -25     1340.52     1535.09   1415.89 o 
   8  -7 -25     1895.06     2087.40   1871.51 o 
   8   7 -25     1895.08      333.77   2150.98 o 
   9   7 -25      795.95     -162.91   1482.11 o 
   9  -7 -25      795.95     1157.61   1413.24 o 
  10   7 -25     5373.72     6033.07   2245.02 o 
  10  -7 -25     5373.72     4038.39   1956.28 o 
  11   7 -25      554.73      943.04   1629.13 o 
  11  -7 -25      554.73     -148.34   1401.32 o 
  12   7 -25     1451.94     2467.53   2694.02 o 
  12  -7 -25      418.15     1864.89   1511.25 o 
  13   7 -25     1508.73      580.13   1698.00 o 
  13   7 -25     1508.73     1182.77   1476.81 o 
  13  -7 -25     1795.33     1456.94   2315.22 o 
  14   7 -25     2965.77     2801.31   2723.16 o 
  14   7 -25     1239.82      143.05   1501.98 o 
  14  -7 -25     1239.82     1014.56   1564.23 o 
  15   7 -25     5601.54     6215.85   2162.90 o 
  15   7 -25     5601.54     4746.99   2368.20 o 
  15  -7 -25     5601.52     3524.48   2071.51 o 
  16   7 -25     1147.75     1361.58   1696.68 o 
  16  -7 -25     1147.74     1768.20   1765.55 o 
  16   7 -25     1468.87     3454.28   2964.22 o 
  17   7 -25     1094.13     1438.40   2590.71 o 
  17   7 -25     1094.13       -6.62   2258.26 o 
  17  -7 -25     1094.14      553.64   2352.30 o 
  18   7 -25     1104.51     1521.84   1874.16 o 
  18  -7 -25     1104.52     1451.65   1744.36 o 
  18   7 -25     1104.51      780.13   1960.25 o 
  19   7 -25      820.57     1242.38   1866.21 o 
  19  -7 -25      820.57     1176.15   1748.33 o 
  19   7 -25     1186.92     1993.36   3287.40 o 
  20  -7 -25      348.56     -454.30   2650.31 o 
  20   7 -25      348.56       46.36   3150.97 o 
  20   7 -25      348.56    -1524.49   2741.70 o 
  21   7 -25      157.85     1035.76   3194.68 o 
  21   7 -25      125.66      -58.28   2030.45 o 
  21  -7 -25      125.67      578.80   1805.29 o 
 -12  -8 -25      963.79      633.11   1876.81 o 
 -11   8 -25      601.13      855.62   2460.91 o 
 -10  -8 -25       34.40      521.85   1729.79 o 
 -10   8 -25       34.40      -60.93   1807.94 o 
  -9   8 -25     3483.00     4117.85   2553.63 o 
  -8   8 -25      579.51     -509.93   1668.86 o 
  -8  -8 -25      579.51      442.38   1639.72 o 
  -7   8 -25     4684.47     3838.39   2862.23 o 
  -7  -8 -25     3829.01     4070.17   1732.44 o 
  -6  -8 -25     4415.55     6252.94   2544.35 o 
  -6   8 -25     4415.55     4646.33   2675.48 o 
  -5   8 -25      865.83      803.97   1670.19 o 
  -5  -8 -25      865.84      505.96   1541.71 o 
  -4  -8 -25      356.37      711.25   1680.78 o 
  -4   8 -25      356.38    -1654.29   1925.82 o 
  -3  -8 -25     1287.20     1055.62   1452.97 o 
  -3   8 -25     1287.20     -246.36   1580.12 o 
  -2  -8 -25     1147.39     3904.61   2390.71 o 
  -2   8 -25     1147.39     1249.00   2258.26 o 
  -1  -8 -25     1850.94     1879.46   1474.16 o 
  -1   8 -25     1850.93     1324.49   1552.31 o 
   0  -8 -25      307.89     1802.64   1468.86 o 
   0   8 -25      307.88     -527.15   1503.30 o 
   1   8 -25      664.50     3226.47   2364.22 o 
   1  -8 -25      664.50     1161.58   2139.06 o 
   2  -8 -25     3949.83     4405.27   1564.23 o 
   2   8 -25     3949.81     4835.73   1748.33 o 
   3   8 -25      307.22     -725.82   1866.21 o 
   3  -8 -25      307.22     1809.26   1773.50 o 
   4  -8 -25     1062.58     1082.11   1439.73 o 
   4   8 -25     1062.58      316.55   1527.14 o 
   5  -8 -25     2019.16     2041.05   2335.08 o 
   5   8 -25     2019.15     2656.94   2459.59 o 
   6   8 -25      356.81      145.69   1553.63 o 
   6  -8 -25      356.82      119.20   1407.94 o 
   7   8 -25       97.60     -981.45   2468.86 o 
   7  -8 -25       82.98     -864.90   1347.01 o 
   8   8 -25      804.54     2474.16   2299.32 o 
   8  -8 -25      804.55     1169.53   2117.87 o 
   9  -8 -25      420.66     1349.66   1476.81 o 
   9   8 -25      420.66      472.84   1611.91 o 
  10  -8 -25     1056.85     1729.79   2123.17 o 
  10   8 -25     1056.86     2091.38   2245.02 o 
  11  -8 -25     2367.59     1794.69   1532.44 o 
  11   8 -25     2367.59     1894.03   1825.15 o 
  12   8 -25     2308.94      720.53   2789.39 o 
  12  -8 -25      340.86      670.19   1515.22 o 
  13   8 -25     2872.26     2843.69   1907.27 o 
  13  -8 -25     3105.80     2998.66   2454.29 o 
  14   8 -25     2312.95     3096.67   2912.56 o 
  14  -8 -25     1792.09     2038.40   1635.75 o 
  15   8 -25     1269.75    -1049.00   2341.71 o 
  15  -8 -25     1269.76     2333.76   2051.64 o 
  16   8 -25      642.42     2482.10   3164.22 o 
  16  -8 -25      109.40     -137.75   1660.92 o 
  17  -8 -25      659.89      655.62   2501.97 o 
  17   8 -25      659.89     1952.31   2633.10 o 
  18   8 -25      191.85      786.75   2050.32 o 
  18  -8 -25      191.85     -384.10   1766.88 o 
  19  -8 -25      122.80      374.83   1810.58 o 
  19   8 -25      127.90     1177.48   3308.59 o 
  20   8 -25     1074.49     3221.17   2968.19 o 
  20   8 -25     1074.49     1753.63   3336.40 o 
  20  -8 -25     1074.49     1451.65   2868.86 o 
 -10   9 -25       69.71     1388.07   1973.50 o 
 -10  -9 -25       69.71       80.79   1699.33 o 
  -9   9 -25     1275.52      876.82   2475.48 o 
  -8  -9 -25     1454.50     1599.99   1803.96 o 
  -8   9 -25     1454.51     1125.82   1821.18 o 
  -7   9 -25     1491.87     3284.75   2912.56 o 
  -7  -9 -25      816.68     2341.71   1701.98 o 
  -6   9 -25     1731.10      268.87   2684.75 o 
  -6  -9 -25     1731.10     3540.38   2572.17 o 
  -5  -9 -25      533.19      329.80   1564.23 o 
  -5   9 -25      533.20     -108.61   1703.30 o 
  -4   9 -25      490.36    -1550.98   2033.10 o 
  -4  -9 -25      490.37      758.94   1811.91 o 
  -3   9 -25     4269.88     4589.38   1871.51 o 
  -3  -9 -25     4269.86     4304.61   1687.41 o 
  -2   9 -25     2425.65     2813.23   2339.06 o 
  -2  -9 -25     2425.65     2537.73   2446.34 o 
  -1   9 -25      555.14      189.40   1626.48 o 
  -1  -9 -25      555.14      837.08   1471.51 o 
   0  -9 -25     1208.75     1001.32   1483.43 o 
   0   9 -25     1208.75     1312.57   1660.92 o 
   1  -9 -25     1541.75      560.26   2231.77 o 
   1   9 -25     1541.76     3282.10   2431.77 o 
   2  -9 -25     1405.02     1565.55   1486.08 o 
   2   9 -25     1405.00     1255.62   1626.48 o 
   3  -9 -25      884.24     1794.69   1871.51 o 
   3   9 -25      884.24     1744.36   2025.15 o 
   4   9 -25     1472.10     1732.44   1675.49 o 
   4  -9 -25     1472.11     1223.83   1484.76 o 
   5   9 -25     1023.16     1362.91   2478.13 o 
   5  -9 -25     1023.16     1279.46   2182.77 o 
   6  -9 -25      531.67      500.66   1454.30 o 
   6   9 -25      531.67      295.36   1573.50 o 
   7  -9 -25     2271.39       -5.30   1445.02 o 
   7   9 -25     2750.11     2460.91   2733.76 o 
   8  -9 -25     1069.13     1136.42   2022.50 o 
   8   9 -25     1069.13     1369.53   2266.21 o 
   9   9 -25       90.35     -215.89   1654.29 o 
   9  -9 -25       90.35      825.16   1525.82 o 
  10   9 -25      507.71      994.70   2311.24 o 
  10  -9 -25      507.71      414.57   2011.91 o 
  11  -9 -25     1515.64     1381.45   1626.48 o 
  11   9 -25     1515.65     1858.27   1886.08 o 
  12  -9 -25      675.27      761.58   1623.83 o 
  12   9 -25     1783.83     3270.18   2996.01 o 
  13   9 -25     1617.71     2323.16   1969.52 o 
  13  -9 -25     2080.37     2570.84   2772.17 o 
  14  -9 -25     3548.52     3688.72   1988.07 o 
  14   9 -25     4866.63     2964.22   3072.83 o 
  15   9 -25      704.23     1770.85   2564.22 o 
  15  -9 -25      704.23     1713.90   2376.14 o 
  16  -9 -25      842.45     1182.77   1540.39 o 
  16  -9 -25      842.45     1104.63   1770.85 o 
  16   9 -25     1627.86     2488.73   3230.44 o 
  17  -9 -25     1139.66     1968.20   2182.77 o 
  17   9 -25     1139.66    -1215.89   2721.84 o 
  17  -9 -25     1139.66     1045.03   2539.06 o 
  18  -9 -25      925.44      483.44   1871.51 o 
  18   9 -25      925.45     -466.22   2140.38 o 
  -8  10 -25      207.99     -398.67   1866.21 o 
  -8 -10 -25      207.99      966.88   1852.97 o 
  -7 -10 -25      117.66      380.13   1802.64 o 
  -7  10 -25     1419.20    -1166.88   3034.42 o 
  -6  10 -25     2635.35     1250.32   2854.29 o 
  -5 -10 -25      653.30     2054.29   1720.52 o 
  -5  10 -25      653.31      349.67   1813.23 o 
  -4 -10 -25     1050.87     2043.70   1958.93 o 
  -4  10 -25     1050.86     1471.51   2190.71 o 
  -3  10 -25      210.87      523.18   1705.95 o 
  -3 -10 -25      210.87     1108.60   1605.29 o 
  -2 -10 -25     2002.49     1660.92   2298.00 o 
  -2  10 -25     2002.48    -1407.94   2435.75 o 
  -1  10 -25      202.87       66.22   1606.61 o 
  -1 -10 -25      202.87     -912.58   1516.55 o 
   0  10 -25      408.60      989.40   1719.19 o 
   0 -10 -25      408.60    -1054.30   1394.69 o 
   1  10 -25     1256.70     2680.78   2517.86 o 
   1 -10 -25     1256.69     1213.24   2382.77 o 
   2  10 -25     1375.19     1470.19   1712.57 o 
   2 -10 -25     1375.18     2361.57   1646.35 o 
   3 -10 -25     3268.05     4553.61   2227.80 o 
   3  10 -25     3268.05     5202.62   2242.37 o 
   4  10 -25     2272.59     2878.13   1822.51 o 
   4 -10 -25     2272.58     1429.13   1626.48 o 
   5 -10 -25      478.85     1712.57   2382.77 o 
   5  10 -25      478.85     1925.82   2606.61 o 
   6  10 -25      915.22      696.68   1703.30 o 
   6 -10 -25      915.21     -193.38   1557.61 o 
   7  10 -25      227.57     1348.34   1778.80 o 
   7 -10 -25      227.57     -561.59   1512.57 o 
   8  10 -25      739.36      225.16   2458.26 o 
   8 -10 -25      739.37     2161.58   2125.81 o 
   9 -10 -25       36.18      729.80   1664.89 o 
   9  10 -25      148.59     -147.02   2834.42 o 
  10  10 -25     1113.69     2977.46   2328.46 o 
  10 -10 -25     1113.70     3378.79   2158.93 o 
  11 -10 -25     2173.38     2376.14   1786.74 o 
  11  10 -25     2173.37     2809.25   1981.44 o 
  12 -10 -25     1411.26      303.31   1668.86 o 
  12  10 -25     2104.84     2298.00   3082.10 o 
  13  10 -25     1012.26     1602.64   2017.21 o 
  13 -10 -25     1979.29     2421.18   2927.13 o 
  14 -10 -25       23.83    -1309.93   1867.54 o 
  14  10 -25       40.75     1459.59   3221.17 o 
  15 -10 -25      549.76    -1129.79   2144.36 o 
  15  10 -25      549.76      357.61   2645.02 o 
  16  10 -25      735.15     2307.27   3319.18 o 
  16 -10 -25      348.74       63.58   1843.70 o 
  -5  11 -25      879.43     1443.70   1935.09 o 
  -5 -11 -25      879.43     1760.25   2009.26 o 
  -4  11 -25      311.67     -460.92   2279.46 o 
  -4 -11 -25      311.67     1650.32   2284.75 o 
  -3 -11 -25      242.28      -95.36   1687.41 o 
  -3  11 -25      242.28      847.68   1867.54 o 
  -2  11 -25      826.92      843.70   2603.96 o 
  -2 -11 -25      826.92     1255.62   2627.80 o 
  -1  11 -25      560.40     1717.87   1835.75 o 
  -1 -11 -25      560.40      234.44   1662.24 o 
   0 -11 -25      176.72      283.44   1619.86 o 
   0  11 -25      176.72     -962.91   1700.65 o 
   1  11 -25      628.74     -782.78   2601.31 o 
   1 -11 -25      628.73     1413.24   2446.34 o 
   2  11 -25     1156.55     1376.15   2833.09 o 
   2 -11 -25      599.60     2331.11   1735.09 o 
   3  11 -25      313.89      254.30   2218.53 o 
   3 -11 -25      313.89    -1071.52   1894.03 o 
   4 -11 -25     1224.97     1670.19   1749.66 o 
   4  11 -25     1224.97     2164.22   1848.99 o 
   5  11 -25     1978.45     2659.59   2782.76 o 
   5 -11 -25     1978.45     2086.08   2486.08 o 
   6  11 -25      259.73      584.10   1819.86 o 
   6 -11 -25      259.73      211.92   1672.84 o 
   7 -11 -25      327.15     -341.72   1602.64 o 
   7  11 -25      327.15     1798.66   1878.13 o 
   8 -11 -25      780.04      356.29   2354.95 o 
   8  11 -25      780.04      169.54   2577.47 o 
   9 -11 -25      714.21      -92.71   1707.27 o 
   9  11 -25     1109.14      366.89   2984.09 o 
  10  11 -25     1499.02      427.81   2513.89 o 
  10 -11 -25     1499.01     4728.45   2528.46 o 
  11  11 -25      837.42      750.99   1989.39 o 
  11 -11 -25      837.43     2335.08   1886.08 o 
  12  11 -25      264.42      458.28   3101.97 o 
  12 -11 -25      208.59     -361.59   1748.33 o 
  13  11 -25       81.48     -600.00   1977.47 o 
  13 -11 -25      224.43     1301.98   2740.38 o 
  -1  12 -25      178.46     -761.58   1770.85 o 
  -1 -12 -25      178.47      425.16   1803.96 o 
   0 -12 -25      658.12      382.78   1807.94 o 
   0  12 -25      658.12      345.69   1817.21 o 
   1 -12 -25      678.15     2564.22   2671.51 o 
   1  12 -25      678.15     -647.68   2770.84 o 
   2  12 -25      464.28     2698.00   2935.08 o 
   2 -12 -25      267.12     -450.33   1720.52 o 
   3  12 -25      165.80      580.13   2324.49 o 
   3 -12 -25      165.80      679.47   2111.24 o 
   4  12 -25      580.33     -153.64   1843.70 o 
   4 -12 -25      580.32      569.53   1809.26 o 
   5  12 -25     2714.52     2389.39   2810.58 o 
   5 -12 -25     2714.52      576.16   2887.40 o 
   6 -12 -25       39.26     1701.98   2015.88 o 
   6  12 -25       39.26      103.31   1905.95 o 
   7 -12 -25      579.04     -495.36   1761.58 o 
   7  12 -25      579.03     -196.03   1871.51 o 
   8  12 -25      774.98      312.58   2659.59 o 
   8 -12 -25      774.99      622.51   2524.49 o 
   9 -12 -25      517.25      532.45   1837.07 o 
   9  12 -25      517.25      165.56   1957.60 o 
 -17   0 -24      864.39     1451.65   2042.37 o 
 -13   0 -24     1333.65     2292.70   1848.99 o 
 -12   0 -24     5597.64     5867.51   2675.48 o 
 -11   0 -24     2946.51     3650.31   1597.34 o 
 -10   0 -24     1711.58     1446.35   1626.48 o 
 -10   0 -24     1711.58     2943.03   1627.80 o 
  -9   0 -24    11135.52     8536.37   2418.53 o 
  -8   0 -24     1079.31      748.34   1319.20 o 
  -8   0 -24     1079.31     -480.79   2492.70 o 
  -7   0 -24      509.10     1317.87   2059.59 o 
  -6   0 -24     1083.26     1063.57   1454.30 o 
  -6   0 -24     1083.26     -121.85   1292.71 o 
  -5   0 -24      168.37      997.34   1291.38 o 
  -5   0 -24     1014.50     2841.04   2316.54 o 
  -4   0 -24     2952.29     2456.94   1345.69 o 
  -4   0 -24     3241.24     2678.13   2361.57 o 
  -3   0 -24      800.03     1181.45   2368.20 o 
  -3   0 -24      800.03     1672.84   1178.80 o 
  -2   0 -24     3115.31     1088.73   1940.39 o 
  -2   0 -24     3115.31     3935.07   1668.86 o 
  -1   0 -24     1714.55     1505.95   1260.92 o 
  -1   0 -24     1714.55     2071.51   2295.35 o 
   0   0 -24      613.94     1198.67   1887.41 o 
   0   0 -24      613.94      868.87   1656.94 o 
   1   0 -24    13082.77    10060.86   1519.20 o 
   1   0 -24    13082.77    12786.67   1793.37 o 
   2   0 -24     9179.60     9263.52   2158.93 o 
   2   0 -24      755.65     1360.26   1094.03 o 
   3   0 -24    13320.63    13263.49   2149.66 o 
   3   0 -24     9686.00    11708.54   1576.15 o 
   4   0 -24     4115.65     6039.70   1344.36 o 
   4   0 -24     4115.65     5345.66   2072.83 o 
   5   0 -24     2632.25     3305.94   1482.11 o 
   5   0 -24     2632.25     2680.78   1617.21 o 
   6   0 -24      721.40     1374.83   1182.77 o 
   6   0 -24      721.40      536.42   1219.86 o 
   7   0 -24     3721.59     4939.04   1871.51 o 
   7   0 -24     3721.59     3663.55   1670.19 o 
   8   0 -24     2553.42     2397.34   1259.59 o 
   8   0 -24     2553.42     2116.54   1226.48 o 
   9   0 -24     6991.37     8205.25   2043.70 o 
   9   0 -24     6991.37     7058.23   1516.55 o 
  10   0 -24    23617.18    26304.47   2413.23 o 
  10   0 -24    23617.18    26297.85   2254.29 o 
  11   0 -24    11403.83     8748.29   2153.63 o 
  11   0 -24    11403.83     8700.61   1594.69 o 
  12   0 -24        9.22     -675.49   1362.91 o 
  12   0 -24        9.22      592.05   1613.23 o 
  13   0 -24      922.58     1802.64   1251.65 o 
  13   0 -24      922.58     2246.34   1445.02 o 
  14   0 -24     5289.49     7450.28   2064.89 o 
  15   0 -24      756.44      905.95   1309.93 o 
  16   0 -24     3254.54     2904.62   1460.92 o 
  17   0 -24     5332.94     5144.34   1900.65 o 
  18   0 -24     1919.26     4350.97   1609.26 o 
  19   0 -24      929.78     1535.09   1705.95 o 
  20   0 -24      332.41      315.23   1511.25 o 
  21   0 -24     5422.66     6777.44   1822.51 o 
  22   0 -24     1232.30     2708.59   1708.60 o 
  23   0 -24      553.69      945.69   1675.49 o 
  24   0 -24      143.80     -980.13   2056.94 o 
  25   0 -24      138.95      317.88   1770.85 o 
 -17  -1 -24      114.13    -1141.71   2030.45 o 
 -17   1 -24      114.13     -533.77   1996.01 o 
 -14   1 -24      331.66      651.65   2262.24 o 
 -13  -1 -24     1716.99     3230.44   1878.13 o 
 -13   1 -24     1717.00     2345.68   1777.47 o 
 -12   1 -24      793.98      850.33   2650.31 o 
 -11   1 -24      275.79     1153.64   1593.37 o 
 -11  -1 -24      275.79     1588.07   1527.14 o 
 -10  -1 -24     1061.29     1238.40   1447.67 o 
 -10   1 -24     1061.30     1443.70   1696.68 o 
 -10  -1 -24     1061.29      186.75   1508.60 o 
 -10   1 -24     1061.30      887.41   1500.65 o 
  -9  -1 -24      228.76      852.97   2055.62 o 
  -9   1 -24      228.76      879.46   2323.16 o 
  -8   1 -24     1057.12     1247.67   1410.59 o 
  -8  -1 -24     1057.11     1059.60   1354.96 o 
  -8  -1 -24     2491.09     3974.81   2558.92 o 
  -8   1 -24     2491.09     2252.97   2548.33 o 
  -7  -1 -24     1732.93     2182.77   1622.51 o 
  -7  -1 -24     1732.93     1466.22   1961.58 o 
  -7   1 -24     1732.94     1535.09   2083.43 o 
  -6  -1 -24       32.08     -270.20   1410.59 o 
  -6   1 -24       32.08      308.61   1468.86 o 
  -6  -1 -24       32.08     -393.38   1316.55 o 
  -6   1 -24       32.08       80.79   1280.79 o 
  -5  -1 -24     1518.39      892.71   2324.49 o 
  -5   1 -24     1518.39     1586.74   2315.22 o 
  -5   1 -24      908.61      454.30   1264.89 o 
  -5  -1 -24      908.61     1376.15   1262.24 o 
  -4   1 -24     3395.62     2221.18   1198.67 o 
  -4  -1 -24     3395.64     3496.67   1331.12 o 
  -4  -1 -24     5079.13     4513.88   2384.09 o 
  -4   1 -24     5079.10     3786.73   2388.06 o 
  -3  -1 -24     4930.22     5010.56   2459.59 o 
  -3   1 -24     4314.84     4495.34   1611.91 o 
  -3   1 -24     4314.84     4078.12   1331.12 o 
  -3  -1 -24     4314.85     4871.49   1362.91 o 
  -2   1 -24     2008.05     1982.77   1580.12 o 
  -2   1 -24     2008.05     2994.68   1862.24 o 
  -2  -1 -24     2008.04     2917.86   1901.97 o 
  -2  -1 -24     2008.04     1826.48   1667.54 o 
  -1   1 -24     4366.40     2943.03   1403.96 o 
  -1  -1 -24     4366.37     3109.91   1272.84 o 
  -1   1 -24     4366.40     4965.53   1374.83 o 
  -1  -1 -24     4780.77     3435.74   2231.77 o 
   0  -1 -24      508.36     -341.72   1476.81 o 
   0   1 -24      508.36     1674.16   1593.37 o 
   0   1 -24      508.36      803.97   1780.12 o 
   0  -1 -24      508.36      692.71   1850.32 o 
   1  -1 -24     1521.35     1013.24   1128.47 o 
   1  -1 -24     1521.35     1803.96   1327.14 o 
   1   1 -24     1521.36     1492.71   1279.46 o 
   1   1 -24     1521.36     1357.61   1178.80 o 
   2  -1 -24     3423.95     3487.40   1214.56 o 
   2   1 -24     3423.97     3136.40   1246.35 o 
   2  -1 -24     3423.95     3035.74   1380.12 o 
   2   1 -24     4483.25     4737.72   2108.60 o 
   3   1 -24      954.69     2896.67   1953.63 o 
   3  -1 -24      954.68     2133.76   2037.07 o 
   3   1 -24      844.84      720.53   1145.69 o 
   3  -1 -24      844.83      547.02   1095.36 o 
   4  -1 -24      110.36     -409.27   1068.87 o 
   4   1 -24      110.36     -682.11   1018.54 o 
   4   1 -24      290.55     -870.19   2067.54 o 
   4  -1 -24      290.55      996.02   2029.13 o 
   5   1 -24    23448.57    22998.53   2006.61 o 
   5   1 -24    23448.57    21148.21   2001.31 o 
   5  -1 -24    23448.50    23144.22   1990.72 o 
   5  -1 -24    23448.50    21038.28   1984.09 o 
   6   1 -24      604.61      607.94   2104.62 o 
   6  -1 -24      604.61      615.89   1969.52 o 
   6  -1 -24      165.84     -839.73   1051.65 o 
   6   1 -24      165.84     -304.63   1188.07 o 
   7  -1 -24    29414.06    29107.10   2145.68 o 
   7  -1 -24    29414.06    30055.44   2443.69 o 
   7   1 -24    29414.12    29692.53   2275.48 o 
   7   1 -24    29414.12    29373.32   2305.95 o 
   8  -1 -24    12082.83    10055.57   1524.49 o 
   8  -1 -24    12082.83    12267.47   1707.27 o 
   8   1 -24    12082.83    10083.38   1649.00 o 
   8   1 -24    12082.83    10962.84   1683.43 o 
   9  -1 -24      589.11     1709.92   1981.44 o 
   9   1 -24      589.11     -113.91   2070.19 o 
   9  -1 -24      448.28     -203.97   1209.26 o 
   9   1 -24      448.28      339.07   1201.32 o 
  10   1 -24     4354.80     2508.59   1940.39 o 
  10  -1 -24     4354.83     4537.72   1846.35 o 
  10  -1 -24     4354.83     4724.47   1876.81 o 
  10   1 -24     4354.80     5656.92   1950.98 o 
  11   1 -24    14940.64    14177.39   2271.51 o 
  11  -1 -24    14940.65    12827.73   2030.45 o 
  11  -1 -24    14416.29    13233.03   1793.37 o 
  11   1 -24    14416.27    13637.00   1769.53 o 
  12   1 -24     4868.22     4847.65   1794.69 o 
  12  -1 -24     4868.22     5798.64   1698.00 o 
  12   1 -24     4868.22     5001.29   1684.76 o 
  13   1 -24     7860.67     7290.02   1492.71 o 
  13   1 -24     7860.67     7320.48   1569.53 o 
  13  -1 -24     7860.66     6531.08   1562.90 o 
  14   1 -24      384.19      780.13   1884.76 o 
  14  -1 -24      384.19      413.24   1735.09 o 
  14   1 -24      384.19      761.58   1882.11 o 
  15   1 -24      808.54      480.79   1414.56 o 
  15  -1 -24      808.54      602.65   1303.30 o 
  16   1 -24      932.44     1882.11   1364.23 o 
  16  -1 -24      932.44     1439.73   1381.45 o 
  17  -1 -24      533.48     2144.36   1806.61 o 
  17   1 -24      533.48     -699.33   1920.52 o 
  18   1 -24      699.73     -178.81   1377.47 o 
  18  -1 -24      699.74     -117.88   1352.31 o 
  19   1 -24     2738.17     2739.06   1785.42 o 
  19  -1 -24     2738.17     2937.73   1778.80 o 
  20  -1 -24      118.25     -745.69   1437.08 o 
  20   1 -24      118.25    -1401.32   1418.53 o 
  21  -1 -24      536.30     1112.58   1581.45 o 
  21   1 -24      536.30     -692.71   1508.60 o 
  22   1 -24     1263.35     2157.60   1863.56 o 
  22  -1 -24     1263.35     1431.78   1662.24 o 
  23  -1 -24     1041.52     1545.69   1735.09 o 
  23   1 -24     1041.52      913.90   1862.24 o 
  24   1 -24      132.68    -1945.68   2320.52 o 
  24  -1 -24      132.68      327.15   2111.24 o 
  25  -1 -24      932.75      218.54   1773.50 o 
  25   1 -24      932.75       96.69   1827.80 o 
 -17   2 -24     1155.50     2479.45   2181.44 o 
 -16   2 -24     1828.14     1618.53   2782.76 o 
 -15   2 -24      338.23     -217.22   3087.40 o 
 -14   2 -24      289.97     -419.86   2307.27 o 
 -13  -2 -24     1739.98     2153.63   1915.22 o 
 -13  -2 -24     1739.98     2401.31   1749.66 o 
 -13   2 -24     1739.97     1437.08   1841.05 o 
 -12   2 -24      615.08      496.69   2805.28 o 
 -11   2 -24     1093.09     1084.76   2838.39 o 
 -11  -2 -24      544.37     1437.08   1667.54 o 
 -10  -2 -24     5248.63     4818.51   1879.46 o 
 -10   2 -24     5248.65     4834.41   1660.92 o 
 -10  -2 -24     5248.63     5199.97   1684.76 o 
 -10   2 -24     5248.65     6887.37   1895.35 o 
  -9   2 -24     7002.29     7366.84   2362.90 o 
  -8   2 -24     1760.07     3230.44   1460.92 o 
  -8  -2 -24     1760.08     1984.09   1531.12 o 
  -8   2 -24     2457.30      888.74   2630.45 o 
  -7   2 -24     2259.42     2541.71   2135.09 o 
  -7  -2 -24     2259.42     2193.36   1822.51 o 
  -6   2 -24     1931.65      354.96   1512.57 o 
  -6  -2 -24     1931.66      104.64   1247.67 o 
  -6  -2 -24     1931.66     1296.68   1438.40 o 
  -6   2 -24     1931.65     1589.39   1301.98 o 
  -5  -2 -24     3674.56     4854.27   2311.24 o 
  -5   2 -24     3674.57     3084.75   2389.39 o 
  -5   2 -24     2412.29     2650.31   1317.87 o 
  -5  -2 -24     2412.28     2305.95   1312.57 o 
  -4   2 -24      909.59      696.68   1173.50 o 
  -4  -2 -24      909.58      158.94   1303.30 o 
  -4  -2 -24     2453.13     1969.52   2104.62 o 
  -4   2 -24     2453.13     3231.77   2246.34 o 
  -3   2 -24     1757.15     1981.44   1419.86 o 
  -3  -2 -24     1757.16     2294.03   1279.46 o 
  -3   2 -24     1757.15     1452.97   1202.64 o 
  -3  -2 -24     1938.29     2213.23   2340.38 o 
  -2  -2 -24      884.82     1426.48   1705.95 o 
  -2  -2 -24      884.82     1438.40   1883.43 o 
  -2   2 -24      884.82     1876.81   1803.96 o 
  -2   2 -24      884.82     1762.90   1623.83 o 
  -1   2 -24     4439.58     4917.85   1335.09 o 
  -1   2 -24     4439.58     4246.33   1474.16 o 
  -1  -2 -24     4439.60     4332.42   1439.73 o 
  -1  -2 -24     6119.04     6169.50   2307.27 o 
   0  -2 -24    12906.38    10920.46   1962.90 o 
   0   2 -24    12906.33    11225.09   1754.96 o 
   0  -2 -24    12906.38    11757.54   2046.34 o 
   0   2 -24    12906.33    12999.92   2055.62 o 
   1   2 -24     4098.30     5031.76   1301.98 o 
   1  -2 -24     4098.29     2768.19   1384.10 o 
   1   2 -24     4098.30     3740.37   1427.81 o 
   1  -2 -24     4098.29     4650.30   1357.61 o 
   2  -2 -24     3381.46     1145.69   2067.54 o 
   2   2 -24     3381.45     2597.33   2063.56 o 
   2   2 -24      122.94      553.64   1108.60 o 
   2  -2 -24      122.95      956.29   1153.64 o 
   3   2 -24     3872.11     4509.90   2132.44 o 
   3  -2 -24     3872.11     4642.35   2017.21 o 
   3  -2 -24     3872.11     4508.58   1799.99 o 
   3   2 -24      826.69     1357.61   1140.39 o 
   4   2 -24     1494.72     1831.78   1197.34 o 
   4  -2 -24     1494.72     1739.06   1219.86 o 
   4   2 -24     1494.72     3472.83   1405.29 o 
   4  -2 -24     4418.98     5594.67   2014.56 o 
   5   2 -24     3638.50     4099.31   1547.01 o 
   5  -2 -24     3638.49     1908.60   1464.89 o 
   5   2 -24     3638.50     4009.25   1784.09 o 
   5  -2 -24     3638.49     4074.15   1649.00 o 
   6   2 -24     5047.02     5887.38   1328.47 o 
   6  -2 -24     5047.01     5254.27   1374.83 o 
   6   2 -24     5047.02     5002.62   1459.59 o 
   6  -2 -24     5062.53     3258.26   1928.46 o 
   7  -2 -24     4457.44     3793.35   1749.66 o 
   7  -2 -24     4457.44     3296.67   1788.07 o 
   7   2 -24     4457.45     2957.60   1731.11 o 
   7   2 -24     4457.45     4684.74   1871.51 o 
   8  -2 -24     3145.23     4345.67   1407.94 o 
   8  -2 -24     3145.23     2958.92   1266.22 o 
   8   2 -24     3145.24     2732.43   1305.95 o 
   8   2 -24     3145.24     2741.70   1396.02 o 
   9  -2 -24      491.85       13.24   1194.69 o 
   9   2 -24      491.85      443.71   1278.14 o 
   9   2 -24      491.85      990.72   1292.71 o 
   9  -2 -24     1481.45     3839.71   1920.52 o 
  10  -2 -24     1157.96      927.15   1782.77 o 
  10  -2 -24     1157.96       42.38   1807.94 o 
  10   2 -24     1157.96      384.10   1809.26 o 
  10   2 -24     1157.96      -78.15   1962.90 o 
  11   2 -24     5631.89     6327.11   1562.90 o 
  11  -2 -24     5631.89     6275.46   1561.58 o 
  11   2 -24     5827.38     5290.03   2221.18 o 
  12   2 -24     1788.18     2242.37   1674.16 o 
  12   2 -24     1788.18     1610.59   1584.10 o 
  12  -2 -24     1788.18      296.69   1410.59 o 
  13  -2 -24     1111.22      -71.52   1180.12 o 
  13   2 -24     1111.22     1268.87   1279.46 o 
  13   2 -24     1111.22      577.48   1300.65 o 
  14   2 -24      709.94     1288.73   1997.34 o 
  14  -2 -24      709.94      533.77   1958.93 o 
  14   2 -24      709.94     -229.14   1863.56 o 
  15   2 -24      569.24      792.05   1291.38 o 
  15  -2 -24      569.24     1328.47   1298.01 o 
  15   2 -24      569.24      513.90   1340.39 o 
  16   2 -24     2747.37     2301.97   1450.32 o 
  16  -2 -24     2747.37     1823.83   1356.28 o 
  17   2 -24     1243.07      241.06   1929.79 o 
  17  -2 -24     1243.06      789.40   1952.31 o 
  18   2 -24      178.12      384.10   1399.99 o 
  18  -2 -24      178.12      158.94   1378.80 o 
  19   2 -24     2833.03     3733.75   1830.45 o 
  19  -2 -24     2833.03     3997.33   1806.61 o 
  20   2 -24     1203.87      606.62   1568.20 o 
  20  -2 -24     1203.87      347.02   1483.43 o 
  21   2 -24      539.10      331.12   1732.44 o 
  21  -2 -24      665.97    -1447.67   2292.70 o 
  22   2 -24      609.78      769.53   1688.73 o 
  22  -2 -24      609.79       83.44   1564.23 o 
  23  -2 -24      556.57      -51.66   1614.56 o 
  23   2 -24      556.57     -407.94   1667.54 o 
  24  -2 -24      836.45      699.33   2104.62 o 
  24   2 -24      836.46     -553.64   2376.14 o 
  25  -2 -24      232.83     -166.89   1768.20 o 
  25   2 -24      232.83      933.77   1867.54 o 
 -17   3 -24      582.40      603.97   2098.00 o 
 -16   3 -24      567.84     -411.92   2907.27 o 
 -15   3 -24     1593.77     4443.68   3328.46 o 
 -14   3 -24     1208.93      592.05   2368.20 o 
 -13  -3 -24     1017.00       37.09   1679.46 o 
 -13  -3 -24     1017.00    -1103.30   1709.92 o 
 -13   3 -24     1017.00    -1324.49   1770.85 o 
 -12   3 -24      106.90     -147.02   2769.52 o 
 -11   3 -24     3815.09     4736.39   2976.14 o 
 -11  -3 -24     2030.61     2986.74   1651.65 o 
 -10   3 -24        7.79        7.95   1630.45 o 
 -10  -3 -24        7.79       55.63   1547.01 o 
  -9   3 -24     3430.49     3723.16   2309.92 o 
  -8   3 -24      957.74     2127.14   1471.51 o 
  -8  -3 -24      957.74     1838.40   1421.18 o 
  -8   3 -24     1823.79     2331.11   2729.78 o 
  -7   3 -24     2626.41     2777.47   2117.87 o 
  -7  -3 -24     2626.39     1736.41   1905.95 o 
  -6   3 -24        5.77       43.71   1410.59 o 
  -6   3 -24        5.77      758.94   1210.59 o 
  -6  -3 -24        5.77     -550.99   1215.89 o 
  -6  -3 -24        5.77     -562.91   1417.21 o 
  -5  -3 -24      990.93     1214.56   1235.75 o 
  -5   3 -24      990.93      388.08   1141.71 o 
  -5   3 -24     1095.84     2362.90   2137.73 o 
  -4  -3 -24     1356.41      941.72   1225.16 o 
  -4   3 -24     1356.41     1977.47   1282.11 o 
  -4   3 -24     3295.96     3157.60   2287.40 o 
  -3   3 -24     3523.36     3533.75   1263.57 o 
  -3   3 -24     3523.36     3703.29   1509.92 o 
  -3  -3 -24     3523.36     4879.44   1399.99 o 
  -2   3 -24     1022.74      507.28   1810.58 o 
  -2  -3 -24     1022.74     1939.06   1741.71 o 
  -2   3 -24     1022.74     1279.46   1533.77 o 
  -2  -3 -24     1022.74     2919.19   1609.26 o 
  -1   3 -24     2577.19     3164.22   1199.99 o 
  -1   3 -24     2577.19     1940.39   1370.85 o 
  -1  -3 -24     2577.20     3250.31   1312.57 o 
  -1  -3 -24     2813.80     4680.77   2063.56 o 
   0   3 -24      982.80     2348.33   1792.04 o 
   0  -3 -24      982.81      966.88   1747.01 o 
   0   3 -24      982.80     1329.79   1594.69 o 
   0  -3 -24      982.81      716.55   1617.21 o 
   1  -3 -24     2097.70     1015.89   1271.52 o 
   1  -3 -24     2097.70     2398.66   1254.30 o 
   1   3 -24     2097.69     2154.95   1149.66 o 
   1   3 -24     2097.69     1814.56   1382.77 o 
   2  -3 -24     1506.79      900.66   2119.19 o 
   2   3 -24     1506.80      523.18   2031.78 o 
   2   3 -24       56.09       47.68   1031.78 o 
   2  -3 -24       56.09      100.66   1139.07 o 
   3  -3 -24      688.96      891.39   1860.92 o 
   3  -3 -24      688.96      496.69   1895.35 o 
   3   3 -24      688.96       75.50   2124.49 o 
   3   3 -24      637.08       63.58   1055.62 o 
   4  -3 -24     1040.38     1145.69   1176.15 o 
   4   3 -24     1040.38      124.50   1105.95 o 
   4   3 -24     1040.38     1966.88   1370.85 o 
   4  -3 -24     1413.22      280.79   1884.76 o 
   5   3 -24    11274.99    11335.03   1671.51 o 
   5  -3 -24    11274.95    11254.23   1769.53 o 
   5  -3 -24    11274.95     9621.13   1732.44 o 
   5   3 -24    11274.99    12738.99   1982.77 o 
   6   3 -24      551.36      500.66   1325.82 o 
   6  -3 -24      551.36      799.99   1190.72 o 
   6   3 -24      551.36     -249.01   1144.36 o 
   7  -3 -24     2280.35      725.82   1651.65 o 
   7  -3 -24     2280.35     1042.38   1679.46 o 
   7   3 -24     2280.35     2107.27   1676.81 o 
   7   3 -24     2280.35      904.63   1859.59 o 
   8   3 -24     1839.83     1601.31   1308.60 o 
   8   3 -24     1839.83     1316.55   1360.26 o 
   8  -3 -24     1839.82     1699.33   1199.99 o 
   8  -3 -24     1839.82     2572.17   1328.47 o 
   9  -3 -24     4289.33     4887.39   1883.43 o 
   9   3 -24      829.73     -353.64   1098.01 o 
   9  -3 -24      829.71     1038.40   1235.75 o 
   9   3 -24      829.73      618.54   1316.55 o 
  10   3 -24     2589.20     4594.67   2140.38 o 
  10  -3 -24     2589.18     2887.40   1850.32 o 
  10   3 -24     2589.20     2075.48   1803.96 o 
  11  -3 -24     4618.62     3403.95   1470.19 o 
  11   3 -24     4618.63     5296.66   1417.21 o 
  11   3 -24     5616.34     6015.86   2284.75 o 
  12  -3 -24     1504.81     1637.08   1496.68 o 
  12   3 -24     1504.81     2450.32   1782.77 o 
  12   3 -24     1504.81     3476.80   1476.81 o 
  13   3 -24     6720.06     5356.26   1541.71 o 
  13  -3 -24     6720.06     5303.28   1537.74 o 
  13   3 -24     6720.06     6058.24   1602.64 o 
  14   3 -24     1577.12     3262.23   1953.63 o 
  14  -3 -24     1577.11     2333.76   1866.21 o 
  14   3 -24     1577.12     1908.60   2043.70 o 
  15   3 -24      169.70      806.62   1435.75 o 
  15   3 -24      169.70      909.93   1389.40 o 
  15  -3 -24      169.70      639.73   1325.82 o 
  16  -3 -24     1274.40      687.41   1360.26 o 
  16   3 -24     1274.40     1135.09   1381.45 o 
  16   3 -24     2644.15     1268.87   2194.69 o 
  17   3 -24     1360.10      -37.09   2121.84 o 
  17  -3 -24     1360.11     2070.19   1859.59 o 
  17   3 -24     1360.10     1162.91   2213.23 o 
  18  -3 -24      195.55      633.11   1425.16 o 
  18   3 -24      195.55      426.49   1451.65 o 
  19  -3 -24     4619.30     2286.08   1760.25 o 
  19   3 -24     4619.31     4246.33   1896.68 o 
  20   3 -24       15.16     -214.57   1558.93 o 
  20  -3 -24       15.16      609.27   1500.65 o 
  21   3 -24       99.77     -451.65   1761.58 o 
  21  -3 -24      589.19    -1125.82   2472.83 o 
  22  -3 -24      582.88     -564.23   1549.66 o 
  22   3 -24      582.88      234.44   1831.78 o 
  23  -3 -24      792.50      998.67   1704.62 o 
  23   3 -24      792.50      676.82   1928.46 o 
  24   3 -24      189.64      841.05   2427.80 o 
  24  -3 -24      189.64      360.26   2129.79 o 
  25   3 -24      553.34     -364.24   2041.05 o 
  25  -3 -24      553.34      373.51   1788.07 o 
 -16   4 -24     1696.78     2581.44   3099.32 o 
 -15   4 -24      542.21     2403.96   3421.17 o 
 -14   4 -24     1023.86     3103.29   2601.31 o 
 -13  -4 -24      132.22     -679.47   1758.93 o 
 -13   4 -24      132.22      756.29   1899.33 o 
 -13  -4 -24      132.22     1827.80   1917.87 o 
 -12   4 -24      509.72     4549.64   2895.35 o 
 -11   4 -24     1357.86     -164.24   2916.54 o 
 -11  -4 -24      422.32     1103.30   1545.69 o 
 -10   4 -24      995.23        9.27   1707.27 o 
 -10  -4 -24      995.23      850.33   1643.70 o 
  -9   4 -24     1973.61      798.67   2442.37 o 
  -8   4 -24     1649.03     1856.94   1531.12 o 
  -8   4 -24     1649.03     1610.59   1354.96 o 
  -8  -4 -24     1649.04     1741.71   1478.14 o 
  -7  -4 -24     1156.01      993.37   1725.82 o 
  -7   4 -24     1156.02     1891.38   1912.57 o 
  -6  -4 -24     1324.39     1339.06   1341.71 o 
  -6   4 -24     1324.39      883.44   1483.43 o 
  -6   4 -24     1324.39     1839.72   1305.95 o 
  -6  -4 -24     1324.39     2672.83   1562.90 o 
  -5  -4 -24     2998.26     3487.40   1443.70 o 
  -5   4 -24     2998.27     2470.18   1304.63 o 
  -5   4 -24     3849.21     3054.29   2235.75 o 
  -4  -4 -24      934.84      678.14   1299.33 o 
  -4   4 -24      934.84     1539.06   1435.75 o 
  -4   4 -24      934.84     1311.25   1229.13 o 
  -3   4 -24      461.56      421.19   1144.36 o 
  -3  -4 -24      461.56     1034.43   1247.67 o 
  -3   4 -24      461.56      242.38   1365.55 o 
  -2  -4 -24     1546.58     1562.90   1596.02 o 
  -2   4 -24     1546.59     1537.74   1809.26 o 
  -2   4 -24     1546.59     1691.38   1480.79 o 
  -1   4 -24      127.55     1119.20   1162.91 o 
  -1  -4 -24      127.55     -568.21   1152.31 o 
  -1   4 -24      127.55       68.87   1316.55 o 
   0   4 -24      485.46     1067.54   1504.63 o 
   0  -4 -24      485.46     -309.93   1573.50 o 
   0   4 -24      485.46      415.89   1855.62 o 
   1   4 -24     3855.39     4541.69   1532.44 o 
   1  -4 -24     3855.39     3205.28   1345.69 o 
   1  -4 -24     3855.39     4337.72   1430.45 o 
   1   4 -24     3855.39     3757.59   1164.23 o 
   2  -4 -24     1289.72      829.13   1157.61 o 
   2   4 -24     1289.73     1740.39   1059.60 o 
   2   4 -24     5753.30     7186.71   2229.12 o 
   3  -4 -24      688.90        5.30   1736.41 o 
   3   4 -24      688.90      487.41   2168.20 o 
   3   4 -24      490.86      335.10   1117.87 o 
   4   4 -24     1110.53     1019.86   1090.06 o 
   4   4 -24     1110.53      884.76   1370.85 o 
   4  -4 -24     1110.52     1300.65   1199.99 o 
   5   4 -24     2474.77     1291.38   1505.95 o 
   5   4 -24     2474.77     2894.02   1749.66 o 
   5  -4 -24     2474.76     1821.18   1516.55 o 
   6   4 -24     4732.12     5311.22   1336.42 o 
   6   4 -24     4732.12     7262.21   1548.33 o 
   6  -4 -24     4732.12     4197.32   1364.23 o 
   7  -4 -24      239.65      611.92   1708.60 o 
   7   4 -24      239.65      708.60   1588.07 o 
   7   4 -24      239.65     1029.13   1875.48 o 
   8   4 -24      439.33     -105.96   1311.25 o 
   8  -4 -24      439.33      -67.55   1209.26 o 
   8  -4 -24      439.33      633.11   1218.54 o 
   8   4 -24      439.33     -104.64   1181.45 o 
   9  -4 -24      247.59      369.53   1280.79 o 
   9   4 -24      247.58      834.43   1237.08 o 
   9   4 -24      247.58      417.22   1341.71 o 
  10   4 -24     1810.20     1772.17   2092.70 o 
  10  -4 -24     1810.19     2511.24   1834.43 o 
  10   4 -24     1810.20     1201.32   1904.62 o 
  11   4 -24     3063.98     1984.09   1381.45 o 
  11  -4 -24     3063.98     3291.37   1468.86 o 
  11   4 -24     3863.94     1255.62   2280.78 o 
  12   4 -24     2350.45      386.75   1780.12 o 
  12  -4 -24     2350.44     1907.27   1552.31 o 
  12   4 -24     2350.45     1970.85   1565.55 o 
  13  -4 -24      254.98      565.56   1337.74 o 
  13   4 -24      254.98      909.93   1365.55 o 
  13   4 -24      254.98      333.77   1398.67 o 
  14   4 -24      660.96     -452.98   2152.30 o 
  14   4 -24      660.96       10.60   1880.78 o 
  14  -4 -24      660.96      962.91   2030.45 o 
  15  -4 -24       56.60      128.48   1345.69 o 
  15   4 -24       56.61      251.65   1445.02 o 
  15   4 -24       56.61     -528.47   1460.92 o 
  16   4 -24      401.37      833.11   1386.75 o 
  16  -4 -24      401.37      523.18   1397.34 o 
  16   4 -24      782.42     -203.97   2345.68 o 
  17  -4 -24     1511.59     2784.09   1923.17 o 
  17   4 -24     1511.59     1838.40   2050.32 o 
  17   4 -24     1511.59     2301.97   2305.95 o 
  18   4 -24      129.41    -1090.06   1544.36 o 
  18  -4 -24      129.41       37.09   1425.16 o 
  18   4 -24      343.39    -1671.51   2639.72 o 
  19  -4 -24      251.82     -553.64   1709.92 o 
  19   4 -24      251.83       41.06   1993.36 o 
  20   4 -24       60.78     -978.80   1674.16 o 
  20  -4 -24       60.78      -66.22   1512.57 o 
  21   4 -24     1361.83     1422.51   1737.74 o 
  21  -4 -24     1361.83     1292.71   1603.96 o 
  22   4 -24     1106.90     2568.20   1833.10 o 
  22  -4 -24     1106.90     1532.44   1663.57 o 
  23   4 -24      151.40     -835.76   1717.87 o 
  23  -4 -24      151.40      903.31   1723.17 o 
  24  -4 -24      314.29     1917.87   2439.72 o 
  24   4 -24      314.29    -1454.30   2446.34 o 
 -16   5 -24      994.32    -1275.49   3181.44 o 
 -15   5 -24      322.88      104.64   3421.17 o 
 -14   5 -24     1418.05     1449.00   2598.66 o 
 -13   5 -24     1074.63     1513.90   1923.17 o 
 -13  -5 -24     1074.63     1038.40   1721.84 o 
 -12   5 -24      261.14     1931.11   2905.94 o 
 -11   5 -24      236.19     -136.42   2823.82 o 
 -11  -5 -24      189.50     -872.84   1545.69 o 
 -10   5 -24      210.71     1113.90   1732.44 o 
 -10  -5 -24      210.71      713.90   1561.58 o 
  -9   5 -24      277.18       72.85   2141.71 o 
  -8   5 -24      459.35     -852.97   1431.78 o 
  -8  -5 -24      459.36      496.69   1438.40 o 
  -7   5 -24      549.12      684.76   1882.11 o 
  -7  -5 -24      549.12     1630.45   1981.44 o 
  -6   5 -24      750.73     1117.87   1496.68 o 
  -6  -5 -24      750.73      415.89   1384.10 o 
  -6  -5 -24      750.73     1441.05   1447.67 o 
  -5   5 -24     3154.72     3592.03   2392.04 o 
  -5  -5 -24     2542.69     3630.44   1437.08 o 
  -4   5 -24      112.03      -83.44   1348.34 o 
  -4  -5 -24      112.02      883.44   1313.90 o 
  -3   5 -24     1080.20     2735.08   1449.00 o 
  -3  -5 -24     1080.19      958.93   1267.54 o 
  -2  -5 -24     1954.21     2932.43   1645.02 o 
  -2   5 -24     1954.22     2866.21   1932.44 o 
  -1   5 -24     1010.99      989.40   1087.41 o 
  -1   5 -24     1010.99     1250.32   1419.86 o 
  -1  -5 -24     1010.99     1907.27   1291.38 o 
   0   5 -24      468.86      -88.74   1781.45 o 
   0  -5 -24      468.86     -156.29   1601.31 o 
   0   5 -24      468.86      788.07   1496.68 o 
   1   5 -24      587.61      691.39   1094.03 o 
   1  -5 -24      587.60       63.58   1198.67 o 
   1   5 -24      587.61      772.18   1321.85 o 
   1  -5 -24      587.60      278.14   1217.21 o 
   2   5 -24     2673.88     3515.21   2323.16 o 
   2   5 -24     1684.18     2060.91   1156.28 o 
   2  -5 -24     1684.17     1427.81   1202.64 o 
   3   5 -24     1304.39     -668.87   2198.66 o 
   3  -5 -24     1304.39      373.51   1762.90 o 
   3   5 -24      458.41     1272.84   1099.33 o 
   4   5 -24       12.85      792.05   1090.06 o 
   4  -5 -24       12.85     1009.27   1215.89 o 
   4   5 -24       12.85     -671.52   1276.81 o 
   5   5 -24     1731.40      799.99   1304.63 o 
   5   5 -24     1731.40     1470.19   1805.29 o 
   5  -5 -24     1731.40     1708.60   1527.14 o 
   6   5 -24      234.91     -688.74   1299.33 o 
   6   5 -24      234.91     -509.93   1152.31 o 
   6  -5 -24      234.90       34.44   1098.01 o 
   7   5 -24     2494.26     2757.60   1715.22 o 
   7  -5 -24     2494.26     2256.94   1782.77 o 
   7   5 -24     2494.26     3697.99   1972.17 o 
   8  -5 -24      541.23      350.99   1221.18 o 
   8   5 -24      541.23      822.51   1182.77 o 
   8   5 -24      541.23     1082.11   1410.59 o 
   9   5 -24      953.08     1390.72   1418.53 o 
   9  -5 -24      953.08     -137.75   1192.05 o 
   9   5 -24      953.08      941.72   1182.77 o 
  10   5 -24      482.87      667.55   2140.38 o 
  10   5 -24      482.87       37.09   1850.32 o 
  10  -5 -24      482.87      365.56   1793.37 o 
  11  -5 -24     1735.04     1472.84   1376.15 o 
  11   5 -24     1735.03     1456.94   1328.47 o 
  11   5 -24     2225.70     2814.55   2343.03 o 
  12   5 -24      595.23     -999.99   1467.54 o 
  12  -5 -24      595.23     1268.87   1585.42 o 
  12   5 -24      595.23      557.61   1887.41 o 
  13  -5 -24      971.73     1484.76   1450.32 o 
  13   5 -24      971.74     -235.76   1447.67 o 
  13   5 -24      971.74      671.52   1364.23 o 
  14  -5 -24      429.44      690.06   1940.39 o 
  14   5 -24      429.43     1439.73   2067.54 o 
  14   5 -24      429.43     -472.84   2287.40 o 
  15   5 -24     2025.47     2148.33   1674.16 o 
  15  -5 -24     2025.47     2389.39   1525.82 o 
  15   5 -24     2025.47     3813.22   1613.23 o 
  16   5 -24     1294.29     1406.61   2590.71 o 
  16   5 -24     1200.46     1760.25   1459.59 o 
  16  -5 -24     1200.45     1686.08   1471.51 o 
  17  -5 -24     1235.25     1006.62   2150.98 o 
  17   5 -24     1235.25     2121.84   2382.77 o 
  17   5 -24     1235.25    -1129.79   2007.93 o 
  18   5 -24      639.88     -891.39   1593.37 o 
  18  -5 -24      639.88     -656.95   1462.24 o 
  18   5 -24     1433.45      989.40   2781.44 o 
  19   5 -24      363.69      108.61   2045.02 o 
  19   5 -24      363.69    -1178.80   2259.59 o 
  19  -5 -24      363.70    -1536.41   1750.98 o 
  20  -5 -24       35.03      494.04   1607.94 o 
  20   5 -24       35.03      421.19   1803.96 o 
  21  -5 -24      507.82     -862.25   1509.92 o 
  21   5 -24      507.82      321.85   1647.67 o 
  22  -5 -24      224.21     1524.49   1741.71 o 
  22   5 -24      224.21     -328.47   1750.98 o 
  23   5 -24      238.52      -43.71   1772.17 o 
  23  -5 -24      238.52       66.22   1684.76 o 
  24   5 -24      492.51     1135.09   2520.51 o 
  24  -5 -24      492.51      423.84   2241.05 o 
 -15   6 -24        8.52     1880.78   2194.69 o 
 -14   6 -24     1196.55     1888.73   2695.35 o 
 -13   6 -24       62.59    -1262.24   1903.30 o 
 -13  -6 -24       62.59     -156.29   1721.84 o 
 -12   6 -24      313.67     -838.41   2883.43 o 
 -11  -6 -24       88.55      490.06   1635.75 o 
 -11   6 -24      580.73      749.66   2740.38 o 
 -10   6 -24       47.69      646.35   1662.24 o 
 -10  -6 -24       47.69      486.09   1532.44 o 
  -9   6 -24     1489.87       11.92   2239.72 o 
  -8  -6 -24      138.82      311.26   1573.50 o 
  -8   6 -24      138.81      251.65   1533.77 o 
  -7   6 -24     2306.49     2080.78   1985.42 o 
  -7  -6 -24     2306.49     4466.20   1937.74 o 
  -6   6 -24     1598.04      801.32   1511.25 o 
  -6  -6 -24     1598.03     1290.06   1456.94 o 
  -5   6 -24      252.95      140.40   2169.52 o 
  -5  -6 -24      189.66    -1252.97   1252.97 o 
  -4   6 -24     2055.21     1492.71   1533.77 o 
  -4  -6 -24     2055.22     1550.98   1316.55 o 
  -3  -6 -24       46.86     -622.51   1206.61 o 
  -3   6 -24       46.86     -765.56   1380.12 o 
  -2   6 -24     6711.02     6654.26   2059.59 o 
  -2  -6 -24     6711.00     5696.65   1776.15 o 
  -1   6 -24      335.71      259.60   1374.83 o 
  -1  -6 -24      335.70     1278.14   1340.39 o 
   0  -6 -24     4497.41     3748.32   1756.28 o 
   0   6 -24     4497.41     5846.32   2056.94 o 
   1  -6 -24     3121.42     3051.64   1389.40 o 
   1   6 -24     3121.43     2960.25   1500.65 o 
   2  -6 -24      486.41      964.23   1255.62 o 
   2   6 -24     1598.03     1924.49   2307.27 o 
   3  -6 -24     2077.22     2675.48   2005.29 o 
   3   6 -24     2077.23     1566.88   2255.61 o 
   4   6 -24     5203.84     3762.89   1501.98 o 
   4  -6 -24     5203.83     3989.38   1401.32 o 
   5  -6 -24     3655.70     2965.54   1602.64 o 
   5   6 -24     3655.71     3582.76   1839.72 o 
   6   6 -24     1799.29     2115.22   1203.97 o 
   6  -6 -24     1799.28     1721.84   1343.04 o 
   6   6 -24     1799.29     1627.80   1393.37 o 
   7   6 -24      779.96     1802.64   1637.08 o 
   7  -6 -24      779.96     1104.63   1797.34 o 
   7   6 -24      779.96     1548.33   2023.83 o 
   8  -6 -24      539.71     1156.28   1300.65 o 
   8   6 -24      539.71     1025.16   1140.39 o 
   8   6 -24      539.71      274.17   1386.75 o 
   9   6 -24      125.66      513.90   1426.48 o 
   9   6 -24      125.66      -62.25   1154.96 o 
   9  -6 -24      125.67     1117.87   1255.62 o 
  10   6 -24     2339.54     2475.48   2307.27 o 
  10   6 -24     2339.54     3699.31   1887.41 o 
  10  -6 -24     2339.55     3524.48   1982.77 o 
  11   6 -24     2992.94     3350.97   1479.46 o 
  11  -6 -24     2992.95     3720.51   1521.84 o 
  11   6 -24     4052.94     4537.72   2422.50 o 
  12  -6 -24      595.99      478.14   1561.58 o 
  12   6 -24      595.99     -434.43   1603.96 o 
  12   6 -24      595.99      397.35   1988.07 o 
  13  -6 -24       11.66      452.98   1409.26 o 
  13   6 -24       11.66     -303.31   1562.90 o 
  13   6 -24       11.66      818.54   1381.45 o 
  14  -6 -24      589.44     -352.32   2237.07 o 
  14   6 -24      589.44     -613.24   2382.77 o 
  14   6 -24      589.44     -852.97   2054.29 o 
  15   6 -24     1154.31     1529.79   1553.63 o 
  15   6 -24     1154.31      390.73   1635.75 o 
  15  -6 -24     1154.31     -184.10   1480.79 o 
  16   6 -24       33.61      491.39   1541.71 o 
  16  -6 -24       33.61     -475.49   1464.89 o 
  16   6 -24       90.60      716.55   2672.83 o 
  17   6 -24      455.67     1576.15   2532.43 o 
  17   6 -24      455.67      124.50   2215.88 o 
  17  -6 -24      455.67     1443.70   2043.70 o 
  18   6 -24      516.43      969.53   1709.92 o 
  18  -6 -24      516.43      384.10   1590.72 o 
  18   6 -24      622.58     2063.56   2928.46 o 
  19   6 -24      957.98     1128.47   2103.30 o 
  19  -6 -24      957.98     2123.17   1960.25 o 
  19   6 -24      957.98     1354.96   2434.42 o 
  20   6 -24      152.28      921.85   1856.94 o 
  20  -6 -24      152.28      781.45   1688.73 o 
  20   6 -24      152.28     1675.49   1973.50 o 
  21  -6 -24      338.36      684.76   1729.79 o 
  21   6 -24      338.36      292.71   1883.43 o 
  22   6 -24      222.91     -329.80   1931.11 o 
  22  -6 -24      222.92     1658.27   1781.45 o 
  23  -6 -24      245.26     -295.36   1707.27 o 
  23   6 -24      245.26     1271.52   2042.37 o 
 -14   7 -24      393.76     1904.62   2777.47 o 
 -13   7 -24      258.77      847.68   2082.11 o 
 -13  -7 -24      258.77      451.65   1945.68 o 
 -12   7 -24      597.36      331.12   2723.16 o 
 -11  -7 -24      274.71      948.34   1659.59 o 
 -11   7 -24      274.71      414.57   1766.88 o 
 -10  -7 -24      219.57     -434.43   1577.47 o 
 -10   7 -24      219.57      623.84   1719.19 o 
  -9   7 -24     1603.79      517.88   2315.22 o 
  -8  -7 -24     1445.50      284.77   1486.08 o 
  -8   7 -24     1904.15      846.35   2700.65 o 
  -7   7 -24     1328.46     4581.43   2148.33 o 
  -7  -7 -24     1328.46     2233.10   1898.00 o 
  -6   7 -24      939.15      724.50   1548.33 o 
  -6  -7 -24      939.14     1789.39   1459.59 o 
  -5   7 -24      913.02     1011.91   2433.10 o 
  -5  -7 -24      845.05      348.34   1349.66 o 
  -4   7 -24     2014.73     2686.08   1589.39 o 
  -4  -7 -24     2014.72     2100.65   1389.40 o 
  -3   7 -24       78.19      394.70   1480.79 o 
  -3  -7 -24       78.19     -252.98   1262.24 o 
  -2  -7 -24     1242.07      417.22   1821.18 o 
  -2   7 -24     1242.06     1031.78   1973.50 o 
  -1   7 -24      598.07      471.52   1422.51 o 
  -1  -7 -24      598.06      409.27   1320.52 o 
   0   7 -24     2295.26     1997.34   2033.10 o 
   0  -7 -24     2295.25     2100.65   1770.85 o 
   1  -7 -24     1859.60     1117.87   1282.11 o 
   1   7 -24     1859.63     2720.51   1519.20 o 
   2  -7 -24      546.36     2180.12   1380.12 o 
   2   7 -24     1875.99     1523.17   2344.36 o 
   3   7 -24     1243.22     1099.33   2333.76 o 
   3  -7 -24     1243.22     3188.06   2131.11 o 
   4  -7 -24      747.66      703.31   1270.19 o 
   4   7 -24      747.66      655.62   1429.13 o 
   5  -7 -24     1540.48      915.23   1586.74 o 
   5   7 -24     1540.47     2027.80   1919.19 o 
   6  -7 -24     3170.52     2598.66   1437.08 o 
   6   7 -24     3170.53     3625.14   1590.72 o 
   7  -7 -24     1274.54     1378.80   1860.92 o 
   7   7 -24     1274.55     -178.81   2035.75 o 
   8   7 -24      892.22     1433.10   1516.55 o 
   8  -7 -24      892.22       -7.95   1291.38 o 
   9   7 -24      794.80      662.25   1480.79 o 
   9  -7 -24      794.80      565.56   1319.20 o 
  10  -7 -24     1752.51     2201.31   2170.85 o 
  10   7 -24     1752.52     1023.83   2329.79 o 
  11   7 -24     8964.44     8576.10   2675.48 o 
  11  -7 -24     6025.59     5654.27   1659.59 o 
  11   7 -24     6025.62     6960.22   1607.94 o 
  12  -7 -24     5754.81     5120.50   1829.13 o 
  12   7 -24     5754.81     5211.89   1743.04 o 
  12   7 -24     5754.81     4805.27   2116.54 o 
  13   7 -24     6301.59     6021.15   1598.67 o 
  13  -7 -24     6301.61     5362.88   1727.14 o 
  13   7 -24     6301.59     6328.44   1854.29 o 
  14  -7 -24     1938.45      690.06   2139.06 o 
  14   7 -24     1938.44     1770.85   2260.91 o 
  14   7 -24     1938.44     3903.29   2490.05 o 
  15  -7 -24      943.34      247.68   1545.69 o 
  15   7 -24      943.33      998.67   1750.98 o 
  15   7 -24      943.33     1136.42   1553.63 o 
  16   7 -24      483.11     -348.34   1554.96 o 
  16  -7 -24      483.11     -354.96   1562.90 o 
  16   7 -24     1814.60     1933.76   2875.48 o 
  17  -7 -24      270.34    -1615.88   2071.51 o 
  17   7 -24      270.34     1141.71   2596.01 o 
  17   7 -24      270.34     -794.70   2071.51 o 
  18   7 -24      611.16    -1480.79   2973.49 o 
  18   7 -24      515.40     -560.26   1695.35 o 
  18  -7 -24      515.40     1165.56   1682.11 o 
  19  -7 -24      639.20     1074.17   1998.66 o 
  19   7 -24      639.20       37.09   2144.36 o 
  19   7 -24      639.20       38.41   2545.68 o 
  20   7 -24      153.23      235.76   1870.19 o 
  20  -7 -24      153.23      886.09   1701.98 o 
  20   7 -24      153.23      250.33   1981.44 o 
  21   7 -24      265.34     1361.58   3211.90 o 
  21  -7 -24      213.27     -402.65   1713.90 o 
  21   7 -24      213.27     -107.28   1927.14 o 
  22   7 -24      767.60     2210.58   2082.11 o 
  22  -7 -24      767.60       14.57   1972.17 o 
 -13  -8 -24        9.75      890.06   1896.68 o 
 -13   8 -24        9.75     -147.02   1880.78 o 
 -12   8 -24      553.32      429.14   2895.35 o 
 -11   8 -24       98.47      218.54   1809.26 o 
 -11  -8 -24       98.47      197.35   1876.81 o 
 -10   8 -24      331.32      366.89   1760.25 o 
 -10  -8 -24      331.32      547.02   1713.90 o 
  -9   8 -24      697.59     1966.88   2438.40 o 
  -8   8 -24     3700.25     4578.78   2835.74 o 
  -8  -8 -24      895.69     1140.39   1627.80 o 
  -7   8 -24     1418.75      368.21   2100.65 o 
  -6  -8 -24     1158.32     1068.87   1471.51 o 
  -6   8 -24     1158.32     1205.29   1663.57 o 
  -5  -8 -24      213.56     1422.51   1507.28 o 
  -5   8 -24      410.86      949.66   2511.24 o 
  -4   8 -24      637.52      396.02   2599.98 o 
  -4  -8 -24        1.40     -152.32   1406.61 o 
  -3  -8 -24      452.05      245.03   1418.53 o 
  -3   8 -24      452.05     -101.99   1501.98 o 
  -2  -8 -24      438.84     -474.17   1727.14 o 
  -2   8 -24      438.84     1027.81   2041.05 o 
  -1   8 -24      547.19     1610.59   1566.88 o 
  -1  -8 -24      547.19     2075.48   1463.57 o 
   0   8 -24     1809.97     1148.34   2047.67 o 
   0  -8 -24     1809.96      932.44   1806.61 o 
   1   8 -24      916.01      838.41   1487.41 o 
   1  -8 -24      916.00     -462.25   1321.85 o 
   2   8 -24     1426.28     3684.74   2528.46 o 
   2  -8 -24      330.43     1298.01   1429.13 o 
   3   8 -24      449.55      370.86   2406.61 o 
   3  -8 -24      449.55      442.38   2203.96 o 
   4  -8 -24     1110.47      626.49   1339.06 o 
   4   8 -24     1110.48      878.14   1512.57 o 
   5   8 -24      418.19      835.76   1895.35 o 
   5  -8 -24      418.18      952.31   1641.05 o 
   6  -8 -24     2172.41     2116.54   1449.00 o 
   6   8 -24     2172.41     2112.57   1547.01 o 
   7   8 -24      672.06     1850.32   2133.76 o 
   7  -8 -24      672.06     -735.09   1864.89 o 
   8  -8 -24      344.31      139.07   1378.80 o 
   8   8 -24      344.31      178.81   1519.20 o 
   9   8 -24      213.96       -1.32   1540.39 o 
   9  -8 -24      213.96      558.94   1415.89 o 
  10   8 -24      435.83     -490.06   2382.77 o 
  10  -8 -24      435.83      712.58   2055.62 o 
  11  -8 -24      922.12      427.81   1451.65 o 
  11   8 -24      994.57     1731.11   2603.96 o 
  12   8 -24     1414.77     1961.58   2184.09 o 
  12  -8 -24     1414.77     3201.30   1986.74 o 
  13   8 -24      198.07      727.15   1732.44 o 
  13  -8 -24      198.07     -683.44   1226.48 o 
  13  -8 -24      198.07      564.23   1517.87 o 
  14  -8 -24      159.33      818.54   2207.93 o 
  14   8 -24      159.33     1589.39   2668.86 o 
  15   8 -24       23.70    -1708.60   1708.60 o 
  15  -8 -24       23.70      829.13   1577.47 o 
  16  -8 -24      206.84      284.77   1678.14 o 
  16   8 -24      688.37     -565.56   3007.93 o 
  17  -8 -24      441.79       56.95   2235.75 o 
  17   8 -24      441.79      965.56   2752.30 o 
  18   8 -24      616.41     3054.29   3070.18 o 
  18   8 -24      413.03      715.23   1941.71 o 
  18  -8 -24      413.03      674.17   1773.50 o 
  19   8 -24      208.79     1446.35   2668.86 o 
  19  -8 -24      208.79     1035.76   2111.24 o 
  19   8 -24      208.79       52.98   2385.42 o 
  20   8 -24      181.22       34.44   2112.57 o 
  20   8 -24      181.22     -393.38   1896.68 o 
  20  -8 -24      181.22     -264.90   1709.92 o 
  21  -8 -24       37.37      234.44   1819.86 o 
  21   8 -24       37.37    -1076.81   1973.50 o 
  21   8 -24       37.37     -284.77   2201.31 o 
 -11   9 -24      145.67     -811.92   1842.37 o 
 -11  -9 -24      145.67     1381.45   1854.29 o 
 -10  -9 -24     1918.46     2153.63   1814.56 o 
 -10   9 -24     1918.47      484.77   1884.76 o 
  -9   9 -24      700.49     2552.30   2545.68 o 
  -8   9 -24     1510.12     2594.69   2698.00 o 
  -8  -9 -24     1506.93     3986.73   1856.94 o 
  -7   9 -24      816.33      908.60   2184.09 o 
  -6  -9 -24        8.14       38.41   1543.04 o 
  -6   9 -24        8.14       25.17   1707.27 o 
  -5  -9 -24     1281.50     2160.25   1660.92 o 
  -5   9 -24     2183.15     1471.51   2537.73 o 
  -4   9 -24     1301.67     1576.15   2790.71 o 
  -4  -9 -24      941.51      148.34   1445.02 o 
  -3  -9 -24     1001.58     2030.45   1572.18 o 
  -3   9 -24     1001.58     -227.81   1569.53 o 
  -2   9 -24       77.97     1104.63   2094.03 o 
  -2  -9 -24       77.97     1667.54   2108.60 o 
  -1   9 -24     1337.23     1549.66   1569.53 o 
  -1  -9 -24     1337.22      402.65   1565.55 o 
   0  -9 -24     1390.01     2606.61   1952.31 o 
   0   9 -24     1390.01     1888.73   2149.66 o 
   1  -9 -24      365.24      780.13   1468.86 o 
   1   9 -24      365.23     1027.81   1556.28 o 
   2  -9 -24      900.97     2098.00   1488.73 o 
   2   9 -24     2978.50     4280.77   2637.07 o 
   3  -9 -24     1163.63     1613.23   2111.24 o 
   3   9 -24     1163.63      858.27   2447.67 o 
   4  -9 -24      249.15      308.61   1433.10 o 
   4   9 -24      249.15      964.23   1554.96 o 
   5   9 -24      886.25     1035.76   2029.13 o 
   5  -9 -24      886.25      770.86   1892.70 o 
   6  -9 -24      182.19      105.96   1414.56 o 
   6   9 -24      182.19       11.92   1537.74 o 
   7   9 -24     1559.53     1249.00   2139.06 o 
   7  -9 -24     1559.54     1105.95   2013.23 o 
   8   9 -24     2507.21     1773.50   1715.22 o 
   8  -9 -24     2507.21     1956.28   1507.28 o 
   9   9 -24       17.72     -409.27   1602.64 o 
   9  -9 -24       17.72      611.92   1649.00 o 
  10  -9 -24     1132.73     1754.96   2197.34 o 
  10   9 -24     1132.74     2843.69   2592.04 o 
  11   9 -24     1816.97     2376.14   2713.89 o 
  11  -9 -24      887.58     2267.54   1629.13 o 
  12   9 -24      355.59     1173.50   2196.01 o 
  12  -9 -24      355.59     -977.48   1958.93 o 
  13   9 -24       97.74     1111.25   1858.27 o 
  13  -9 -24       97.74     1437.08   1671.51 o 
  14  -9 -24     1039.41      970.85   2058.27 o 
  14   9 -24     1039.42     1084.76   2753.62 o 
  14  -9 -24     1039.41      708.60   2332.44 o 
  15  -9 -24     1793.31     2385.42   1776.15 o 
  15  -9 -24     1793.31     1709.92   1492.71 o 
  15   9 -24     1793.31     1631.78   1973.50 o 
  16   9 -24      494.91     3619.84   3184.09 o 
  16  -9 -24      357.82      935.09   1745.68 o 
  16  -9 -24      357.82      768.21   1488.73 o 
  17  -9 -24      246.44      370.86   2569.52 o 
  17   9 -24      246.44     1345.69   2856.94 o 
  18  -9 -24      508.14     -692.71   1829.13 o 
  18   9 -24      547.69       51.66   3095.34 o 
  19   9 -24      599.99     1109.93   2821.17 o 
  19  -9 -24      600.00     1347.01   2279.46 o 
  -9  10 -24      730.84      960.26   2631.77 o 
  -8  10 -24      369.96      696.68   2920.51 o 
  -8 -10 -24      368.35      421.19   1786.74 o 
  -7  10 -24     1597.44      823.84   2305.95 o 
  -6 -10 -24       95.04      761.58   1794.69 o 
  -6  10 -24       95.03     -202.65   1707.27 o 
  -5  10 -24      472.57      569.53   2703.29 o 
  -5 -10 -24      472.57      513.90   2715.21 o 
  -4  10 -24     2593.84     3809.25   2887.40 o 
  -4 -10 -24     2424.41     2388.06   1705.95 o 
  -3  10 -24      171.00       80.79   1650.32 o 
  -3 -10 -24      171.00       33.11   1561.58 o 
  -2 -10 -24      408.23     -262.25   1935.09 o 
  -2  10 -24      408.23      206.62   2226.48 o 
  -1 -10 -24     1204.64     1495.35   1621.18 o 
  -1  10 -24     1204.64     1837.07   1675.49 o 
   0  10 -24     2486.62     3315.21   2229.12 o 
   0 -10 -24     2486.61     4015.87   2270.18 o 
   1 -10 -24     1710.69      378.81   1512.57 o 
   1  10 -24     1710.69     1051.65   1630.45 o 
   2 -10 -24     2643.57     3517.86   1664.89 o 
   2  10 -24     3791.60     3435.74   2711.24 o 
   3 -10 -24     3046.45     2373.49   2470.18 o 
   3  10 -24     3046.46     6592.01   2671.51 o 
   4  10 -24      182.76      272.85   1593.37 o 
   4 -10 -24      182.76     -671.52   1463.57 o 
   5  10 -24      781.29      899.33   2022.50 o 
   5 -10 -24      781.29     1320.52   2045.02 o 
   6 -10 -24     1322.00     1378.80   1548.33 o 
   6  10 -24     1322.00     2094.03   1692.70 o 
   7  10 -24      798.19    -1192.05   2282.10 o 
   7 -10 -24      798.19     -535.10   2056.94 o 
   8  10 -24      278.22      211.92   1659.59 o 
   8 -10 -24      278.22     -617.21   1523.17 o 
   9 -10 -24      594.80     -246.36   1576.15 o 
   9  10 -24      594.81     -781.45   1663.57 o 
  10 -10 -24     2197.68     2113.89   2543.03 o 
  10  10 -24     2197.68     3360.24   2695.35 o 
  11  10 -24     2838.25     6153.60   2943.03 o 
  11 -10 -24     2434.36     2105.95   1711.25 o 
  12 -10 -24      879.28     1613.23   2111.24 o 
  12  10 -24      879.28     3267.53   2373.50 o 
  13 -10 -24       26.62     1161.58   1725.82 o 
  13  10 -24       26.62     -164.24   1833.10 o 
  14  10 -24      627.59     1186.75   2854.29 o 
  14 -10 -24      627.59    -1275.49   2362.90 o 
  15  10 -24      140.82     1479.46   1996.01 o 
  15 -10 -24      140.82      747.02   1586.74 o 
  15 -10 -24      140.82      262.25   1778.80 o 
  16 -10 -24      161.46      613.24   2007.93 o 
  16 -10 -24      161.46      837.08   1629.13 o 
  16  10 -24      171.16      607.94   3389.38 o 
  17  10 -24      364.43      680.79   2868.86 o 
  17 -10 -24      364.43      198.67   2303.30 o 
  17 -10 -24      364.43      961.58   2450.32 o 
  -7  11 -24     1062.69     -140.40   2362.90 o 
  -6  11 -24     1658.58     2321.84   1985.42 o 
  -6 -11 -24     1658.56     2464.89   1859.59 o 
  -5  11 -24      250.19     -223.84   2807.93 o 
  -5 -11 -24      250.19     -547.02   2811.90 o 
  -4  11 -24      103.89     1082.11   2958.92 o 
  -4 -11 -24       63.05      629.14   1735.09 o 
  -3  11 -24      172.53     1169.53   1806.61 o 
  -3 -11 -24      172.53     -627.81   1609.26 o 
  -2 -11 -24     1194.10     1245.03   2295.35 o 
  -2  11 -24     1194.11     2596.01   2378.79 o 
  -1 -11 -24     3472.53     2074.16   1731.11 o 
  -1  11 -24     3472.53     4445.00   1838.40 o 
   0  11 -24      213.92      108.61   2300.65 o 
   0 -11 -24      213.92      219.87   2088.73 o 
   1  11 -24      676.04     1437.08   1727.14 o 
   1 -11 -24      676.04       21.19   1486.08 o 
   2 -11 -24      450.71      879.46   1629.13 o 
   2  11 -24      501.15     2627.80   2860.91 o 
   3  11 -24     2923.68     2158.93   2835.74 o 
   3 -11 -24     2923.68     1380.12   2550.98 o 
   4 -11 -24      680.23      708.60   1609.26 o 
   4  11 -24      680.23     2435.75   1806.61 o 
   5  11 -24      493.73      419.86   2239.72 o 
   5 -11 -24      493.73     1013.24   1855.62 o 
   6 -11 -24      203.89     1127.15   1639.72 o 
   6  11 -24      203.89      651.65   1690.06 o 
   7 -11 -24      989.95      -78.15   2132.44 o 
   7  11 -24      989.95        0.00   2458.26 o 
   8  11 -24       26.28      166.89   1769.53 o 
   8 -11 -24       26.29      325.83   1655.62 o 
   9 -11 -24     3787.78     2068.86   1786.74 o 
   9  11 -24     3787.78     3870.17   1957.60 o 
  10 -11 -24      487.68      336.42   2639.72 o 
  10  11 -24      487.68     2494.02   2830.45 o 
  11  11 -24     2167.17     1374.83   2923.16 o 
  11 -11 -24     1243.86     1170.85   1774.82 o 
  12 -11 -24      477.12      663.57   1984.09 o 
  12  11 -24      477.12     1462.24   2525.81 o 
  13  11 -24       79.41     -107.28   1950.98 o 
  13 -11 -24       79.41      402.65   1960.25 o 
  14 -11 -24     1355.42     1135.09   2897.99 o 
  14  11 -24     1355.44      867.54   2999.98 o 
  15  11 -24     1535.60     1802.64   2145.68 o 
  15 -11 -24     1535.60     2019.85   1997.34 o 
  -3 -12 -24      736.89     2051.64   2029.13 o 
  -3  12 -24      736.88       94.04   1818.53 o 
  -2  12 -24      296.61       99.34   2445.02 o 
  -2 -12 -24      296.61      358.94   2365.55 o 
  -1  12 -24      657.88      105.96   1789.39 o 
  -1 -12 -24      657.88      411.92   1912.57 o 
   0 -12 -24     1375.49     2450.32   2290.05 o 
   0  12 -24     1375.50     -859.60   2374.82 o 
   1  12 -24      405.44      438.41   1799.99 o 
   1 -12 -24      405.44      695.36   1705.95 o 
   2 -12 -24      874.51      544.37   1708.60 o 
   2  12 -24     1100.49     3366.87   2986.74 o 
   3  12 -24     3391.89     4078.12   3033.09 o 
   3 -12 -24     3391.89     2725.81   2765.55 o 
   4  12 -24     2139.35     3511.24   2920.51 o 
   4 -12 -24      780.24     -317.88   1709.92 o 
   5 -12 -24      812.60      618.54   2152.30 o 
   5  12 -24      812.60     2863.56   2385.42 o 
   6 -12 -24      404.42      717.88   1923.17 o 
   6  12 -24      404.42     -197.35   1831.78 o 
   7 -12 -24      893.44     1660.92   2638.39 o 
   7  12 -24      893.44      225.16   2507.27 o 
   8  12 -24     1044.85      250.33   1845.02 o 
   8 -12 -24     1044.85     1617.21   1837.07 o 
   9  12 -24      167.30     -271.52   1809.26 o 
   9 -12 -24      167.30     -728.47   1667.54 o 
  10 -12 -24      297.75      348.34   2483.43 o 
  10  12 -24      297.75      635.76   2939.05 o 
  11 -12 -24       82.72       79.47   1988.07 o 
  11  12 -24      192.43     1026.48   3162.89 o 
  22   0  -8       81.33      458.28   2344.36 o 
  18   0 -14     4530.75     5296.66   2076.81 o 
  15   0 -18       71.43      356.29   1961.58 o 
  14   0 -20      188.45     -483.44   1958.93 o 
  11   0 -24     7814.25     8021.14   2006.61 o 
 -16   1 -23       85.84      398.67   1943.03 o 
 -16  -1 -23       85.84      452.98   1863.56 o 
 -14   1 -23     2045.96     3434.42   2735.08 o 
 -13   1 -23      132.53     -629.14   1613.23 o 
 -12   1 -23     3639.93     3871.50   2231.77 o 
 -11   1 -23      257.01      811.92   1393.37 o 
 -11  -1 -23      257.02     1394.69   1475.49 o 
 -10   1 -23     1785.53     1378.80   2331.11 o 
 -10  -1 -23     1785.52     -593.37   2119.19 o 
  -9  -1 -23      232.07     -905.95   1423.83 o 
  -9   1 -23      232.07      222.52   1352.31 o 
  -9  -1 -23      232.07     -790.72   1370.85 o 
  -9   1 -23      232.07      283.44   1529.79 o 
  -8   1 -23      113.41       34.44   1308.60 o 
  -8  -1 -23      113.42      393.38   1270.19 o 
  -8   1 -23      113.41      221.19   1470.19 o 
  -8  -1 -23      113.42      606.62   1434.43 o 
  -7  -1 -23      501.04     2684.75   2066.21 o 
  -7  -1 -23      501.04     1260.92   1895.35 o 
  -7   1 -23      501.05     1917.87   2299.32 o 
  -6   1 -23      779.58       87.42   1373.50 o 
  -6   1 -23      779.58     1301.98   1301.98 o 
  -6  -1 -23      779.57      817.21   1239.73 o 
  -6  -1 -23     1033.26     1231.78   2433.10 o 
  -5  -1 -23     1606.86     1096.68   1527.14 o 
  -5   1 -23     1606.87     2993.36   1932.44 o 
  -5   1 -23     1606.87      957.61   1290.06 o 
  -5  -1 -23     1606.86      349.67   1737.74 o 
  -4   1 -23      150.41      577.48   1075.49 o 
  -4  -1 -23      150.40     -337.75   1120.52 o 
  -4  -1 -23      150.40      233.11   1377.47 o 
  -4   1 -23      150.41     -143.05   1354.96 o 
  -3  -1 -23     5355.64     3284.75   1793.37 o 
  -3   1 -23     5355.63     4818.51   1708.60 o 
  -3   1 -23     5355.63     6950.95   2217.20 o 
  -3  -1 -23     5355.64     5998.64   2124.49 o 
  -2  -1 -23      205.45      298.01   1079.46 o 
  -2  -1 -23      205.45      417.22   1299.33 o 
  -2   1 -23      205.45     -202.65   1010.59 o 
  -2   1 -23      205.45     -263.57   1194.69 o 
  -1   1 -23      443.53     1222.51   1259.59 o 
  -1  -1 -23      443.54     1070.19   1153.64 o 
  -1   1 -23      443.53      447.68   1152.31 o 
  -1  -1 -23     2001.88     2219.85   2245.02 o 
   0  -1 -23     1364.43      480.79   1838.40 o 
   0   1 -23     1364.44      157.61   1528.47 o 
   0   1 -23     1364.44     2219.85   1837.07 o 
   0  -1 -23     1364.43      994.70   1638.40 o 
   1  -1 -23      937.80     1082.11   1153.64 o 
   1   1 -23      937.78     1080.79   1104.63 o 
   1  -1 -23     2034.97     1814.56   2046.34 o 
   1   1 -23     2034.95     3313.89   2066.21 o 
   2   1 -23      119.53     -229.14   1509.92 o 
   2  -1 -23      119.53     1295.36   1250.32 o 
   2   1 -23      119.53     -441.06   1247.67 o 
   2  -1 -23      119.53      743.04   1629.13 o 
   3   1 -23     6355.46     7768.16   1456.94 o 
   3   1 -23     6355.46     7406.58   1284.76 o 
   3  -1 -23     6355.50     6692.67   1325.82 o 
   3  -1 -23     6355.50     7610.55   1462.24 o 
   4  -1 -23     3789.32     2284.75   1827.80 o 
   4  -1 -23     3789.32     5374.80   2018.53 o 
   4   1 -23     3789.33     4715.20   1860.92 o 
   4   1 -23     3789.33     2512.57   1599.99 o 
   5  -1 -23      936.65      958.93   1108.60 o 
   5  -1 -23      936.65     1023.83   1174.83 o 
   5   1 -23      936.66     1637.08   1214.56 o 
   5   1 -23      936.66     1205.29   1164.23 o 
   6   1 -23     5954.58     6205.26   1402.64 o 
   6   1 -23     5954.58     5920.49   1319.20 o 
   6  -1 -23     5954.56     6557.57   1401.32 o 
   6  -1 -23     6118.26     5997.31   1908.60 o 
   7  -1 -23     3930.58     6072.81   1650.32 o 
   7  -1 -23     3930.58     4586.73   1607.94 o 
   7   1 -23     3930.57     4427.79   1554.96 o 
   7   1 -23     3930.57     6042.35   1786.74 o 
   8   1 -23    10610.76    11427.74   2201.31 o 
   8  -1 -23    10610.79    10031.72   2038.40 o 
   8   1 -23     7938.22    10282.05   1614.56 o 
   8  -1 -23     7938.25     6507.24   1398.67 o 
   9  -1 -23     1464.21      340.40   1527.14 o 
   9   1 -23     1464.22      593.37   1606.61 o 
   9   1 -23     1464.22      701.98   1613.23 o 
   9  -1 -23     1464.21     2501.97   1466.22 o 
  10   1 -23      294.49      758.94   1180.12 o 
  10  -1 -23      294.49      562.91   1105.95 o 
  10  -1 -23      294.49     1398.67   1327.14 o 
  10   1 -23      294.49      450.33   1271.52 o 
  11   1 -23     2426.68     2716.54   1944.36 o 
  11  -1 -23     2426.69     4627.79   1833.10 o 
  11  -1 -23      401.63      924.50   1325.82 o 
  11   1 -23      401.63      570.86   1209.26 o 
  12   1 -23     3230.57     3716.53   2055.62 o 
  12  -1 -23     3230.56     2825.15   1846.35 o 
  12   1 -23     2955.33     2450.32   1313.90 o 
  12  -1 -23     2955.32     4319.18   1433.10 o 
  13  -1 -23      765.34      818.54   1247.67 o 
  13   1 -23      765.34     1860.92   1307.28 o 
  13   1 -23    10643.77     9386.70   2168.20 o 
  14   1 -23     3133.71     4353.61   1739.06 o 
  14  -1 -23     3133.73     4121.83   1652.97 o 
  14   1 -23     3133.71     3268.85   1588.07 o 
  15   1 -23       92.04      -76.82   1214.56 o 
  15  -1 -23       92.04      -70.20   1189.40 o 
  15   1 -23       92.04      140.40   1215.89 o 
  16  -1 -23      272.85     -912.58   1761.58 o 
  16   1 -23      272.84      564.23   1803.96 o 
  17  -1 -23      437.78      438.41   1290.06 o 
  17   1 -23      437.78     1080.79   1479.46 o 
  18  -1 -23      127.44     -196.03   1345.69 o 
  18   1 -23      127.44      162.91   1377.47 o 
  19   1 -23     1929.93      900.66   2154.95 o 
  19  -1 -23     1929.93     2120.52   2129.79 o 
  20   1 -23       78.12     -504.63   1410.59 o 
  20  -1 -23       78.12      -70.20   1410.59 o 
  21  -1 -23     1683.98     1157.61   1683.43 o 
  21   1 -23     1683.99      743.04   1725.82 o 
  22  -1 -23      109.93     -222.52   1491.38 o 
  22   1 -23      109.92     1399.99   1643.70 o 
  23   1 -23     1932.42     2007.93   2364.22 o 
  23  -1 -23     1932.42     1543.04   2308.59 o 
  24   1 -23      468.89      564.23   1705.95 o 
  24  -1 -23      468.89      690.06   1667.54 o 
  25   1 -23      983.68     1189.40   1825.15 o 
  25  -1 -23      983.68      768.21   1913.90 o 
  26   1 -23      684.21     1642.37   2647.67 o 
  26  -1 -23      684.21     -638.41   2589.39 o 
 -18   2 -23      256.60      655.62   2157.60 o 
 -18  -2 -23      256.61     -112.58   1982.77 o 
 -16  -2 -23      637.01      626.49   1945.68 o 
 -16   2 -23      637.02      809.27   1898.00 o 
 -15  -2 -23       26.79      337.75   1896.68 o 
 -15   2 -23       63.96      884.76   3013.23 o 
 -14   2 -23      241.42     -618.54   2794.68 o 
 -13   2 -23      178.17       67.55   1704.62 o 
 -12   2 -23      435.35       38.41   2173.50 o 
 -11  -2 -23      181.38       -9.27   1426.48 o 
 -11   2 -23      181.38      347.02   1589.39 o 
 -10   2 -23      968.74      389.40   2307.27 o 
  -9  -2 -23     1127.79      607.94   1569.53 o 
  -9   2 -23     1127.79     1609.26   1403.96 o 
  -9   2 -23     1127.79     2313.89   1598.67 o 
  -9  -2 -23     1127.79      597.35   1366.88 o 
  -8   2 -23     1253.04     1692.70   1341.71 o 
  -8  -2 -23     1253.02       72.85   1280.79 o 
  -8  -2 -23     1253.02     1561.58   1618.53 o 
  -8   2 -23     1253.04     2642.37   1562.90 o 
  -7  -2 -23     2056.92     2445.02   2090.05 o 
  -7   2 -23     2056.91     2683.43   2340.38 o 
  -6  -2 -23      179.51      621.19   1250.32 o 
  -6   2 -23      179.51      328.47   1215.89 o 
  -6  -2 -23     1392.57     2529.79   2365.55 o 
  -6   2 -23     1392.57     3300.64   2594.69 o 
  -5   2 -23     1007.86      190.73   1372.18 o 
  -5  -2 -23     1007.84     1280.79   1802.64 o 
  -5  -2 -23     1007.84     1536.41   1577.47 o 
  -5   2 -23     1007.86      401.32   1776.15 o 
  -4   2 -23      573.92      -59.60   1275.49 o 
  -4  -2 -23      573.91      731.12   1366.88 o 
  -4  -2 -23      573.91      549.67   1128.47 o 
  -4   2 -23      573.92      806.62   1174.83 o 
  -3   2 -23      225.10       58.28   1911.25 o 
  -3  -2 -23      225.09      674.17   1780.12 o 
  -3   2 -23      225.10      643.70   1705.95 o 
  -3  -2 -23      225.09     -539.07   2033.10 o 
  -2   2 -23      290.35     -370.86   1084.76 o 
  -2  -2 -23      290.35     -439.73   1090.06 o 
  -2  -2 -23      290.35      801.32   1341.71 o 
  -2   2 -23      290.35     -116.56   1223.83 o 
  -1   2 -23      180.80     -450.33   1205.29 o 
  -1  -2 -23      180.80      298.01   1120.52 o 
  -1   2 -23      180.80      968.21   1132.44 o 
  -1  -2 -23     1172.57      491.39   2131.11 o 
   0   2 -23     6599.72     6866.18   1756.28 o 
   0  -2 -23     6599.74     6667.51   2011.91 o 
   0   2 -23     6599.72     6471.48   1980.12 o 
   0  -2 -23     6599.74     7525.78   1871.51 o 
   1   2 -23      167.26      629.14   1202.64 o 
   1   2 -23      167.26      458.28   1045.03 o 
   1  -2 -23      167.27       -7.95   1041.05 o 
   1  -2 -23      377.60      940.39   2019.85 o 
   2  -2 -23      787.31      483.44   1250.32 o 
   2   2 -23      787.31     1324.49   1260.92 o 
   2  -2 -23      787.31     -373.51   1574.82 o 
   2   2 -23      787.31     1056.95   1531.12 o 
   3   2 -23       58.46      -49.01    941.72 o 
   3  -2 -23       58.45      135.10   1054.30 o 
   3  -2 -23       58.45      943.04   1176.15 o 
   3   2 -23       58.46       71.52   1177.48 o 
   4   2 -23     2252.31     1511.25   1676.81 o 
   4   2 -23     2252.31     2305.95   1899.33 o 
   4  -2 -23     2252.31     2487.40   1899.33 o 
   4  -2 -23     2252.31     2393.36   1707.27 o 
   5   2 -23     1068.89      468.87   1099.33 o 
   5   2 -23     1068.89     1462.24   1262.24 o 
   5  -2 -23     1068.90     1021.19   1079.46 o 
   6  -2 -23     3243.29     2717.86   1871.51 o 
   6   2 -23     2896.70     2659.59   1199.99 o 
   6   2 -23     2896.70     2291.38   1286.08 o 
   6  -2 -23     2896.66     1940.39   1217.21 o 
   7   2 -23     2118.35     3784.08   1507.28 o 
   7  -2 -23     2118.36     3207.93   1683.43 o 
   7   2 -23     2118.35     1131.12   1753.63 o 
   7  -2 -23     2118.36     1193.37   1582.77 o 
   8  -2 -23       15.22      594.70   1150.99 o 
   8   2 -23       15.22      891.39   1131.12 o 
   8   2 -23       15.22    -1109.93   1169.53 o 
   8  -2 -23      776.14      772.18   1802.64 o 
   9   2 -23     4542.97     3590.71   1622.51 o 
   9  -2 -23     4542.94     2847.66   1582.77 o 
   9   2 -23     4542.97     3264.88   1729.79 o 
   9  -2 -23     4542.94     2896.67   1618.53 o 
  10  -2 -23      612.54     1115.22   1153.64 o 
  10   2 -23      612.55     1484.76   1267.54 o 
  10   2 -23      612.55      847.68   1294.03 o 
  10  -2 -23      612.54      511.26   1181.45 o 
  11   2 -23     4032.75     2478.13   2022.50 o 
  11  -2 -23     3558.50     3781.43   1381.45 o 
  11   2 -23     3558.50     2829.12   1300.65 o 
  12   2 -23      692.28     1358.93   1225.16 o 
  12  -2 -23      692.28      956.29   1259.59 o 
  12   2 -23      692.28     1613.23   1256.95 o 
  13  -2 -23      285.20     -116.56   1221.18 o 
  13   2 -23      285.21      454.30   1317.87 o 
  13   2 -23     4144.80     4602.62   2129.79 o 
  14   2 -23      246.03       79.47   1650.32 o 
  14  -2 -23      246.02      156.29   1540.39 o 
  14   2 -23      246.03     1222.51   1752.31 o 
  15  -2 -23       57.30      137.75   1262.24 o 
  15   2 -23       57.30    -1080.79   1241.05 o 
  15   2 -23       57.30      732.45   1270.19 o 
  16  -2 -23      418.07     1227.81   1825.15 o 
  16   2 -23      418.06     -920.52   1809.26 o 
  16   2 -23      418.06      680.79   1786.74 o 
  17   2 -23     1674.72      388.08   1364.23 o 
  17  -2 -23     1674.72     1622.51   1385.42 o 
  18  -2 -23     1067.20      150.99   1344.36 o 
  18   2 -23     1067.21      388.08   1516.55 o 
  19  -2 -23      180.10      496.69   2101.97 o 
  19   2 -23      180.11      -68.87   2316.54 o 
  20  -2 -23     2241.71     2329.79   1565.55 o 
  20   2 -23     2241.70     2296.67   1622.51 o 
  21  -2 -23     1386.65     1380.12   1703.30 o 
  21   2 -23     1386.66      -15.89   1940.39 o 
  22   2 -23      295.61      947.01   1774.82 o 
  22  -2 -23      295.61      156.29   1532.44 o 
  23   2 -23      179.25      655.62   2304.62 o 
  23  -2 -23      179.25     -283.44   2275.48 o 
  24   2 -23       42.18     -961.58   1672.84 o 
  24  -2 -23       42.18      186.75   1667.54 o 
  25   2 -23       81.98     -797.35   1709.92 o 
  25  -2 -23       81.98      272.85   1743.04 o 
  26   2 -23       66.90     -192.05   2760.25 o 
  26  -2 -23       66.90      165.56   2374.82 o 
 -18   3 -23      166.27     -590.72   1956.28 o 
 -17   3 -23      405.92     2276.81   2743.03 o 
 -16   3 -23      656.12     -601.32   1884.76 o 
 -16  -3 -23      656.13     2083.43   1974.82 o 
 -15   3 -23      465.79      211.92   3125.81 o 
 -15  -3 -23      196.13     1372.18   1823.83 o 
 -14   3 -23      702.34     -674.17   2852.96 o 
 -13  -3 -23     1408.83      410.59   1654.29 o 
 -13   3 -23     1408.83     -245.03   1732.44 o 
 -12   3 -23      972.49     1113.90   2321.84 o 
 -11   3 -23      977.49     1566.88   1712.57 o 
 -11  -3 -23      977.47     2178.79   1569.53 o 
 -10   3 -23     1718.38     2496.67   2405.28 o 
  -9  -3 -23      637.43     1468.86   1606.61 o 
  -9   3 -23      637.41     1668.86   1374.83 o 
  -9   3 -23      637.41      733.77   1574.82 o 
  -9  -3 -23      637.43      378.81   1393.37 o 
  -8  -3 -23     1244.41     1568.20   1414.56 o 
  -8  -3 -23     1244.41     1557.61   1537.74 o 
  -8   3 -23     1244.40     1895.35   1337.74 o 
  -8   3 -23     1244.40     1916.54   1552.31 o 
  -7   3 -23      676.27     2092.70   1366.88 o 
  -7  -3 -23      676.27      880.79   1305.95 o 
  -7   3 -23      780.34     1515.22   2250.32 o 
  -6  -3 -23        7.50      -59.60   1235.75 o 
  -6   3 -23        7.50     -303.31   1121.85 o 
  -6   3 -23        7.50     1026.48   1377.47 o 
  -5  -3 -23     1357.14     1243.70   1425.16 o 
  -5   3 -23     1357.14      888.74   1426.48 o 
  -5   3 -23     1357.14     1307.28   1690.06 o 
  -4   3 -23     1709.64     3108.59   1209.26 o 
  -4   3 -23     1709.64     1997.34   1405.29 o 
  -4  -3 -23     1709.64     1894.03   1520.52 o 
  -4  -3 -23     1709.64     1890.05   1238.40 o 
  -3   3 -23     4329.85     4029.11   2041.05 o 
  -3   3 -23     4329.85     2768.19   1676.81 o 
  -3  -3 -23     4329.85     4238.38   1917.87 o 
  -2  -3 -23     2228.09     2606.61   1229.13 o 
  -2   3 -23     2228.06     2525.81   1211.91 o 
  -2  -3 -23     2228.09      854.30   1267.54 o 
  -2   3 -23     2228.06     2687.40   1418.53 o 
  -1   3 -23      546.37      512.58   1046.35 o 
  -1  -3 -23      546.37       90.07   1149.66 o 
  -1   3 -23      546.37      741.72   1252.97 o 
  -1  -3 -23     2686.31     1578.80   2133.76 o 
   0   3 -23     3155.68     3532.43   1961.58 o 
   0   3 -23     3155.68     2688.72   1692.70 o 
   0  -3 -23     3155.66     2091.38   1770.85 o 
   0  -3 -23     3155.66     2874.15   1829.13 o 
   1  -3 -23      615.26     1658.27   1898.00 o 
   1  -3 -23      193.78        3.97   1059.60 o 
   1   3 -23      193.78      384.10   1007.94 o 
   1   3 -23      193.78     1312.57   1268.87 o 
   2  -3 -23     1137.31     1177.48   1329.79 o 
   2   3 -23     1137.32      586.75   1287.41 o 
   2   3 -23     1137.32     1421.18   1660.92 o 
   2  -3 -23     1137.31      392.05   1617.21 o 
   3  -3 -23      502.91     1013.24   1188.07 o 
   3   3 -23      502.91      745.69   1258.27 o 
   3   3 -23      502.91      500.66   1015.89 o 
   3  -3 -23      502.91      196.03   1091.38 o 
   4   3 -23     1112.46      780.13   1614.56 o 
   4   3 -23     1112.46     1818.53   1932.44 o 
   4  -3 -23     1112.46     2482.10   1757.60 o 
   4  -3 -23     1112.46     1149.66   1856.94 o 
   5   3 -23     7936.55     8188.03   1394.69 o 
   5   3 -23     7936.55     7729.75   1537.74 o 
   5  -3 -23     7936.58     6802.61   1415.89 o 
   5  -3 -23     9762.43     9460.87   2009.26 o 
   6  -3 -23      455.40      -88.74   1099.33 o 
   6   3 -23      455.41     1096.68   1271.52 o 
   6   3 -23      455.41      719.20   1127.15 o 
   6  -3 -23      650.89     1389.40   1786.74 o 
   7  -3 -23     2766.96     2805.28   1658.27 o 
   7   3 -23     2766.96     1464.89   1858.27 o 
   7  -3 -23     2766.96     1177.48   1621.18 o 
   7   3 -23     2766.96     1870.19   1606.61 o 
   8   3 -23     2284.13     2732.43   1333.77 o 
   8  -3 -23     2284.15     3190.71   1332.44 o 
   8   3 -23     2284.13     2770.84   1272.84 o 
   8  -3 -23     3330.91     4337.72   1789.39 o 
   9   3 -23     1956.31       25.17   1664.89 o 
   9  -3 -23     1956.29     2256.94   1605.29 o 
   9   3 -23     1956.31      670.19   1517.87 o 
   9  -3 -23     1956.29     2080.78   1540.39 o 
  10  -3 -23     2621.05     3026.47   1438.40 o 
  10   3 -23     2621.05     2752.30   1389.40 o 
  10   3 -23     2621.05     2643.69   1258.27 o 
  11  -3 -23      270.92     1536.41   1303.30 o 
  11   3 -23      270.92      500.66   1263.57 o 
  11   3 -23     1425.81     2094.03   2104.62 o 
  12   3 -23     1685.25     2360.25   1368.20 o 
  12   3 -23     1685.25     1780.12   1376.15 o 
  12  -3 -23     1685.25     1467.54   1324.49 o 
  13   3 -23     4620.86     4030.44   2211.91 o 
  13  -3 -23     1456.18     1001.32   1312.57 o 
  13   3 -23     1456.17     2067.54   1398.67 o 
  14   3 -23      228.16      409.27   1797.34 o 
  14  -3 -23      228.16      -83.44   1553.63 o 
  14   3 -23      228.16     -687.41   1654.29 o 
  15  -3 -23      225.50     -270.20   1246.35 o 
  15   3 -23      225.50     -254.30   1340.39 o 
  15   3 -23      225.50      417.22   1243.70 o 
  16   3 -23      504.72       45.03   1880.78 o 
  16   3 -23      504.72     1300.65   1830.45 o 
  16  -3 -23      504.72      393.38   1662.24 o 
  17   3 -23      810.18     2153.63   1529.79 o 
  17   3 -23      810.18     1009.27   1415.89 o 
  17  -3 -23      810.18      676.82   1362.91 o 
  18  -3 -23      685.62     1256.95   1396.02 o 
  18   3 -23      685.62      350.99   1554.96 o 
  19   3 -23      328.29     1274.16   2381.44 o 
  19  -3 -23      328.29     2329.79   2169.52 o 
  20   3 -23       81.50    -1406.61   1406.61 o 
  20  -3 -23       81.50      251.65   1441.05 o 
  21  -3 -23      446.74     -798.67   1618.53 o 
  21   3 -23      446.74      140.40   1939.06 o 
  22   3 -23      438.86       30.46   1731.11 o 
  22  -3 -23      438.86      411.92   1597.34 o 
  23   3 -23     1530.98     4146.99   2445.02 o 
  23  -3 -23     1530.99      990.72   2345.68 o 
  24   3 -23      194.42     -435.76   1666.21 o 
  24  -3 -23      194.42       71.52   1721.84 o 
  25   3 -23     3852.97     3483.42   1932.44 o 
  25  -3 -23     3852.97     3105.94   1900.65 o 
 -17   4 -23     2730.56     2294.03   2874.15 o 
 -16   4 -23      492.44      283.44   2029.13 o 
 -15   4 -23     2290.79     1441.05   3202.63 o 
 -14   4 -23      713.89      390.73   2973.49 o 
 -13   4 -23       12.13      557.61   1772.17 o 
 -13  -4 -23       12.13     -124.50   1589.39 o 
 -12   4 -23      653.09    -2233.10   2307.27 o 
 -11  -4 -23       66.00     -741.72   1458.27 o 
 -11   4 -23       65.99        2.65   1646.35 o 
 -10   4 -23     3217.43     3641.04   2450.32 o 
  -9   4 -23     1146.39     1252.97   1610.59 o 
  -9  -4 -23     1146.40     1463.57   1619.86 o 
  -9  -4 -23     1146.40     1525.82   1460.92 o 
  -8  -4 -23       14.48      259.60   1317.87 o 
  -8  -4 -23       14.48     -196.03   1492.71 o 
  -8   4 -23       14.48      831.78   1234.43 o 
  -8   4 -23      135.66      833.11   2335.08 o 
  -7   4 -23      905.00     1123.17   1260.92 o 
  -7  -4 -23      905.00      931.12   1347.01 o 
  -7   4 -23     1362.49      547.02   2105.95 o 
  -6   4 -23     7855.72     7180.09   1365.55 o 
  -6  -4 -23     7855.71     5801.29   1566.88 o 
  -6   4 -23     7855.72     6825.12   1676.81 o 
  -5   4 -23     4292.60     5328.44   1471.51 o 
  -5   4 -23     4292.60     2917.86   1727.14 o 
  -5  -4 -23     4292.57     4282.09   1557.61 o 
  -4   4 -23      233.23      576.16   1357.61 o 
  -4   4 -23      233.23     -196.03   1091.38 o 
  -4  -4 -23      233.25      666.22   1320.52 o 
  -4  -4 -23      233.25      815.89   1262.24 o 
  -3   4 -23       17.94     1916.54   1643.70 o 
  -3  -4 -23       17.94    -1513.90   1817.21 o 
  -3   4 -23       17.94     -305.96   1894.03 o 
  -2   4 -23      417.00      794.70   1116.55 o 
  -2  -4 -23      417.00     1091.38   1372.18 o 
  -2   4 -23      417.00     1565.55   1300.65 o 
  -2  -4 -23      417.00      -70.20   1165.56 o 
  -1   4 -23       99.82     1565.55   1137.74 o 
  -1  -4 -23       99.82      305.96   1099.33 o 
  -1   4 -23       99.82      275.49   1283.44 o 
   0   4 -23     1582.73     1295.36   1993.36 o 
   0   4 -23     1582.73     2621.18   1617.21 o 
   0  -4 -23     1582.74     1343.04   1835.75 o 
   1   4 -23      660.77     1206.61   1009.27 o 
   1  -4 -23      660.77       71.52   1169.53 o 
   1   4 -23      660.77      470.20   1267.54 o 
   2   4 -23     6026.54     6904.59   1295.36 o 
   2  -4 -23     6026.57     5348.31   1480.79 o 
   2   4 -23     6026.54     5606.59   1744.36 o 
   3   4 -23       88.42      413.24   1283.44 o 
   3  -4 -23       88.42      127.15   1223.83 o 
   3  -4 -23       88.42       96.69   1117.87 o 
   3   4 -23       88.42      438.41   1058.27 o 
   4   4 -23      247.32     1005.29   1969.52 o 
   4  -4 -23      247.32       -6.62   1744.36 o 
   4   4 -23      247.32     -307.28   1525.82 o 
   5  -4 -23     2465.49     1082.11   1210.59 o 
   5   4 -23     2465.49     1796.02   1315.22 o 
   5   4 -23     2465.49     3331.10   1235.75 o 
   6   4 -23      258.17    -1039.73   1176.15 o 
   6  -4 -23      258.17     -419.86   1080.79 o 
   6   4 -23      258.17      145.69   1062.25 o 
   7   4 -23     6766.89     8168.16   2015.88 o 
   7   4 -23     6766.89     8390.67   1698.00 o 
   7  -4 -23     6766.93     6066.19   1758.93 o 
   8   4 -23     1617.44      960.26   1337.74 o 
   8  -4 -23     1617.43     1646.35   1239.73 o 
   8   4 -23     1617.44     1315.22   1178.80 o 
   9   4 -23     1186.93     1300.65   1772.17 o 
   9  -4 -23     1186.94      357.61   1570.85 o 
   9   4 -23     1186.93      592.05   1610.59 o 
  10  -4 -23     1680.78     1554.96   1317.87 o 
  10   4 -23     1680.80     1344.36   1368.20 o 
  10   4 -23     1680.80      972.18   1254.30 o 
  11  -4 -23      600.96      303.31   1274.16 o 
  11   4 -23      600.95      847.68   1292.71 o 
  11   4 -23     1268.18     2035.75   2144.36 o 
  12  -4 -23      973.59     2038.40   1382.77 o 
  12   4 -23      973.58     1336.42   1199.99 o 
  12   4 -23      973.58     -284.77   1341.71 o 
  13   4 -23     1167.36     1294.03   1388.07 o 
  13   4 -23     1167.36     1578.80   1345.69 o 
  13  -4 -23     1167.37     1054.30   1335.09 o 
  14   4 -23     2388.40     3376.14   1740.39 o 
  14  -4 -23     2388.40     1635.75   1606.61 o 
  14   4 -23     2388.40     3050.31   1927.14 o 
  15   4 -23      123.93      607.94   1422.51 o 
  15   4 -23      123.93      740.39   1426.48 o 
  15  -4 -23      123.93      815.89   1344.36 o 
  16  -4 -23      606.68     1316.55   1935.09 o 
  16   4 -23      606.69      119.20   1837.07 o 
  16   4 -23      606.69      237.08   1982.77 o 
  17   4 -23      614.68      415.89   1527.14 o 
  17  -4 -23      614.68     -447.68   1280.79 o 
  17   4 -23      614.68      978.80   1532.44 o 
  18  -4 -23      567.19     -136.42   1348.34 o 
  18   4 -23      567.19     -120.53   1442.38 o 
  19   4 -23      551.56      792.05   2419.85 o 
  19  -4 -23      551.56     -201.32   2174.82 o 
  20  -4 -23       82.16      508.61   1504.63 o 
  20   4 -23       82.16     -226.49   1508.60 o 
  21   4 -23     1924.08     1251.65   1846.35 o 
  21  -4 -23     1924.07     1993.36   1774.82 o 
  22  -4 -23      335.31       38.41   1558.93 o 
  22   4 -23      335.31     -347.02   1622.51 o 
  23  -4 -23     1096.64      164.24   2393.36 o 
  23   4 -23     1096.64     1521.84   2558.92 o 
  24   4 -23      574.99      454.30   1766.88 o 
  24  -4 -23      574.99      508.61   1768.20 o 
  25  -4 -23      152.37     -123.18   1769.53 o 
  25   4 -23      152.36      574.83   1988.07 o 
 -17   5 -23      436.64      837.08   3009.25 o 
 -16   5 -23      492.48     -523.18   2041.05 o 
 -15   5 -23      499.79     -964.23   3206.60 o 
 -14   5 -23     2143.43     6764.20   3132.43 o 
 -13  -5 -23      620.80     2222.50   1772.17 o 
 -13   5 -23      620.80     1385.42   1880.78 o 
 -12   5 -23      516.15      166.89   2464.89 o 
 -11  -5 -23      875.31     2332.44   1611.91 o 
 -11   5 -23      875.32      932.44   1745.68 o 
 -10   5 -23      872.94      564.23   2113.89 o 
  -9  -5 -23     1772.61     1674.16   1508.60 o 
  -9  -5 -23     1772.61     1569.53   1605.29 o 
  -9   5 -23     1772.64     1123.17   1504.63 o 
  -8  -5 -23      247.22      135.10   1340.39 o 
  -8  -5 -23      247.22      125.83   1467.54 o 
  -8   5 -23     1993.81      353.64   2340.38 o 
  -7  -5 -23      964.40     1184.10   1344.36 o 
  -7   5 -23     1017.52     1786.74   2215.88 o 
  -6  -5 -23     1801.30     2482.10   1406.61 o 
  -6   5 -23     1801.31     3325.81   1500.65 o 
  -5   5 -23     1362.30      700.66   1670.19 o 
  -5  -5 -23     1362.30     1107.28   1478.14 o 
  -4   5 -23     4376.67     4826.46   1560.26 o 
  -4  -5 -23     4376.70     3471.50   1490.06 o 
  -4  -5 -23     4376.70     4331.10   1442.38 o 
  -3  -5 -23     1758.97     1883.43   1780.12 o 
  -3   5 -23     1758.97      998.67   2047.67 o 
  -2  -5 -23     2749.94     1476.81   1219.86 o 
  -2   5 -23     2749.90     3127.13   1193.37 o 
  -2   5 -23     2749.90     2883.43   1476.81 o 
  -2  -5 -23     2749.94     1014.56   1301.98 o 
  -1  -5 -23       74.66      -68.87   1132.44 o 
  -1   5 -23       74.65       38.41   1039.73 o 
  -1   5 -23       74.65     -219.87   1292.71 o 
   0   5 -23     2071.62     2474.16   1593.37 o 
   0  -5 -23     2071.61     3045.01   1709.92 o 
   0   5 -23     2071.62       29.14   1898.00 o 
   1   5 -23       45.22      147.02   1296.68 o 
   1   5 -23       45.22      332.45   1033.11 o 
   1  -5 -23       45.22      226.49   1132.44 o 
   2   5 -23     5596.50     3423.82   1701.98 o 
   2   5 -23     5596.50     5994.66   1291.38 o 
   2  -5 -23     5596.51     4401.30   1560.26 o 
   3  -5 -23      215.57      999.99   1180.12 o 
   3   5 -23      215.57      -21.19   1229.13 o 
   3  -5 -23      215.57      299.34   1140.39 o 
   3   5 -23      215.57      643.70   1026.48 o 
   4   5 -23     2132.96     1810.58   1618.53 o 
   4  -5 -23     2132.96     2390.71   1848.99 o 
   4   5 -23     2132.96     1475.49   2029.13 o 
   5   5 -23      580.87       30.46   1003.97 o 
   5   5 -23      580.87      294.04   1242.38 o 
   5  -5 -23      580.87      625.16   1172.18 o 
   6   5 -23     2131.26     1298.01   1376.15 o 
   6   5 -23     2131.26     2173.50   1215.89 o 
   6  -5 -23     2131.26     1766.88   1227.81 o 
   7   5 -23     1804.48     3705.94   1989.39 o 
   7   5 -23     1804.48     2666.21   1650.32 o 
   7  -5 -23     1804.48     2290.05   1692.70 o 
   8   5 -23      341.24      724.50   1353.63 o 
   8   5 -23      341.24      719.20   1120.52 o 
   8  -5 -23      341.24       96.69   1185.42 o 
   9   5 -23     1153.20    -1078.14   1830.45 o 
   9   5 -23     1153.20      819.86   1569.53 o 
   9  -5 -23     1153.18     2045.02   1646.35 o 
  10   5 -23     2634.93     3250.31   1320.52 o 
  10  -5 -23     2634.93     3026.47   1382.77 o 
  10   5 -23     2634.93      678.14   1378.80 o 
  11  -5 -23     2088.67     1219.86   1337.74 o 
  11   5 -23     2088.67     2611.90   1398.67 o 
  11   5 -23     2195.47     1246.35   2218.53 o 
  12   5 -23      155.91      213.24   1384.10 o 
  12   5 -23      155.91      468.87   1252.97 o 
  12  -5 -23     1587.25     1039.73   2005.29 o 
  13   5 -23      715.98     1511.25   1364.23 o 
  13  -5 -23      715.97      415.89   1158.93 o 
  13   5 -23     1904.81     1222.51   2247.67 o 
  14   5 -23     3094.33     3463.55   1883.43 o 
  14   5 -23     3094.33     2940.38   2005.29 o 
  14  -5 -23     3094.34     2698.00   1743.04 o 
  15   5 -23     1135.29      385.43   1519.20 o 
  15  -5 -23     1135.29      796.02   1378.80 o 
  15   5 -23     1135.29     1362.91   1483.43 o 
  16   5 -23     2510.55     2564.22   1923.17 o 
  16   5 -23     2510.55     4108.58   2219.85 o 
  16  -5 -23     2510.54     4300.63   1921.84 o 
  17   5 -23     2189.65     1414.56   1599.99 o 
  17   5 -23     2189.65     1937.74   1651.65 o 
  17  -5 -23     2189.64     1088.73   1487.41 o 
  18   5 -23     1707.16     3360.24   3352.30 o 
  18  -5 -23      814.74     1719.19   1492.71 o 
  18   5 -23      814.75      969.53   1507.28 o 
  19   5 -23     1377.82     2370.85   2664.88 o 
  19  -5 -23     1377.83      394.70   2074.16 o 
  19   5 -23     1377.82      423.84   2442.37 o 
  20  -5 -23       58.94       84.77   1642.37 o 
  20   5 -23       58.94       70.20   1565.55 o 
  20   5 -23      918.65     -627.81   2794.68 o 
  21  -5 -23     1467.66     2083.43   1810.58 o 
  21   5 -23     1467.65     2037.07   2041.05 o 
  22  -5 -23     1089.74      321.85   1581.45 o 
  22   5 -23     1089.74     1014.56   1707.27 o 
  23  -5 -23     1397.94     1349.66   2468.86 o 
  23   5 -23     1397.94     -105.96   2540.38 o 
  24  -5 -23       85.21    -1092.71   1625.16 o 
  24   5 -23       85.21       79.47   1976.15 o 
 -16   6 -23     3779.80     3445.01   2315.22 o 
 -15   6 -23     1112.56      810.59   3341.70 o 
 -14   6 -23      340.94    -1262.24   3063.56 o 
 -13  -6 -23      622.13      154.97   1642.37 o 
 -13   6 -23      622.12      600.00   1920.52 o 
 -12   6 -23      938.09     2218.53   2507.27 o 
 -11   6 -23      380.14     1264.89   1641.05 o 
 -11  -6 -23      380.14      252.98   1539.06 o 
 -10   6 -23     1638.24     1131.12   2199.99 o 
  -9  -6 -23      616.90     -789.40   1535.09 o 
  -9   6 -23      616.90      513.90   1565.55 o 
  -8  -6 -23      946.39      573.51   1410.59 o 
  -8   6 -23      946.37      690.06   1507.28 o 
  -7  -6 -23     1354.98     1807.94   2125.81 o 
  -7   6 -23     1354.97     2594.69   2337.73 o 
  -6   6 -23      710.95      315.23   1414.56 o 
  -6  -6 -23      710.96      618.54   1350.98 o 
  -5   6 -23      165.80      553.64   1696.68 o 
  -5  -6 -23      165.80      202.65   1643.70 o 
  -4   6 -23     2938.77     1471.51   1488.73 o 
  -4  -6 -23     2938.74     3010.58   1427.81 o 
  -3   6 -23     7850.12     7258.23   2214.56 o 
  -3  -6 -23     7850.12     7674.12   2003.96 o 
  -2  -6 -23     1635.61      196.03   1197.34 o 
  -2   6 -23     1635.60     1128.47   1405.29 o 
  -1   6 -23      820.74      357.61   1361.58 o 
  -1  -6 -23      820.75     1523.17   1276.81 o 
   0  -6 -23    10336.36    11499.26   2132.44 o 
   0   6 -23    10336.35    12766.81   2275.48 o 
   1   6 -23      422.10      545.69   1329.79 o 
   1  -6 -23      422.09      790.72   1221.18 o 
   2  -6 -23     1913.00     2459.59   1550.98 o 
   2   6 -23     1913.00     1682.11   1690.06 o 
   3   6 -23     3692.32     2900.64   1422.51 o 
   3  -6 -23     3692.30     2581.44   1154.96 o 
   4  -6 -23     1949.72     2075.48   1863.56 o 
   4   6 -23     1949.72     2335.08   2105.95 o 
   5  -6 -23       19.69     -573.51   1105.95 o 
   5   6 -23       19.69      254.30   1321.85 o 
   5   6 -23       19.69     -140.40   1030.46 o 
   6   6 -23       18.20      434.43   1075.49 o 
   6   6 -23       18.20      -78.15   1319.20 o 
   6  -6 -23       18.20     -313.91   1186.75 o 
   7  -6 -23     3379.83     3079.45   1752.31 o 
   7   6 -23     3379.82     2305.95   2022.50 o 
   7   6 -23     3379.82     2088.73   1589.39 o 
   8   6 -23     1619.71     2596.01   1452.97 o 
   8   6 -23     1619.71     1886.08   1218.54 o 
   8  -6 -23     1619.72     1660.92   1309.93 o 
   9   6 -23     1003.32     2033.10   1888.73 o 
   9   6 -23     1003.32     1529.79   1544.36 o 
   9  -6 -23     1003.32     1806.61   1676.81 o 
  10   6 -23      178.93      149.67   1419.86 o 
  10   6 -23      178.93      856.95   1278.14 o 
  10  -6 -23      178.92      290.06   1319.20 o 
  11   6 -23     1041.94     1059.60   1237.08 o 
  11  -6 -23     1041.94      829.13   1320.52 o 
  11   6 -23     4985.47     4813.21   2437.07 o 
  12   6 -23     5755.19     3523.16   1613.23 o 
  12   6 -23     5755.19     4805.27   1471.51 o 
  12  -6 -23     6469.20     6868.83   2230.45 o 
  13   6 -23     1546.92     2137.73   1419.86 o 
  13  -6 -23     1546.92     1672.84   1520.52 o 
  13   6 -23     3597.71     4753.61   2484.75 o 
  14   6 -23      576.27      886.09   1705.95 o 
  14   6 -23      576.27      201.32   1999.99 o 
  14  -6 -23      576.27      468.87   1756.28 o 
  15  -6 -23        8.98     -396.02   1369.53 o 
  15   6 -23        8.98      544.37   1593.37 o 
  15   6 -23        8.98      487.41   1437.08 o 
  16   6 -23     1903.61     2217.20   2254.29 o 
  16  -6 -23     1903.61     4874.14   2205.28 o 
  16   6 -23     1903.61     3589.38   2140.38 o 
  17  -6 -23     1126.73     1035.76   1512.57 o 
  17   6 -23     1126.73     1637.08   1764.23 o 
  17   6 -23     1126.73       50.33   1605.29 o 
  18  -6 -23      115.61    -1067.54   1445.02 o 
  18   6 -23      115.60      235.76   1650.32 o 
  18   6 -23      117.17     -301.98   2815.88 o 
  19   6 -23      552.70     1496.68   2615.88 o 
  19   6 -23      552.70      -14.57   2781.44 o 
  19  -6 -23      552.70     2072.83   2225.15 o 
  20  -6 -23     2376.00      790.72   1652.97 o 
  20   6 -23     2375.99     2386.74   1860.92 o 
  20   6 -23     2481.17     3148.32   2937.73 o 
  21   6 -23     2093.79      394.70   2052.97 o 
  21  -6 -23     2093.79      723.17   1830.45 o 
  21   6 -23     2093.79     3288.72   2627.80 o 
  22   6 -23      154.74       10.60   1852.97 o 
  22  -6 -23      154.74      468.87   1680.78 o 
  23   6 -23      605.08    -2051.64   2613.23 o
[truncated: 4,343,003 more chars]
